# Supplementary material for: Tumor purity–associated genes influence hepatocellular carcinoma prognosis and tumor microenvironment
Source: Front Oncol. 2023 Jun 26;13:1197898. doi: 10.3389/fonc.2023.1197898 (PMC10330704; doi:10.3389/fonc.2023.1197898)
Supplement: Supplementary Table 1 — The clinical and survival information of samples in TCGA dataset. [file Table_1.xlsx]

## Sheet: Sheet1
case_id	case_submitter_id	project_id	age_at_index	age_is_obfuscated	cause_of_death	cause_of_death_source	country_of_residence_at_enrollment	days_to_birth	days_to_death	ethnicity	gender	occupation_duration_years	premature_at_birth	race	vital_status	weeks_gestation_at_birth	year_of_birth	year_of_death	adrenal_hormone	age_at_diagnosis	ajcc_clinical_m	ajcc_clinical_n	ajcc_clinical_stage	ajcc_clinical_t	ajcc_pathologic_m	ajcc_pathologic_n	ajcc_pathologic_stage	ajcc_pathologic_t	ajcc_staging_system_edition	classification_of_tumor	cog_liver_stage	cog_neuroblastoma_risk_group	cog_renal_stage	cog_rhabdomyosarcoma_risk_group	days_to_best_overall_response	days_to_diagnosis	days_to_last_follow_up	days_to_last_known_disease_status	morphology	primary_diagnosis	primary_disease	primary_gleason_grade	prior_malignancy	prior_treatment	progression_or_recurrence	residual_disease	satellite_nodule_present	secondary_gleason_grade	site_of_resection_or_biopsy
0004d251-3f70-4395-b175-c94c2f5b1b81	TCGA-DD-AAVP	TCGA-LIHC	48	--	--	--	--	-17833	--	not hispanic or latino	male	--	--	asian	Alive	--	1959	--	--	17833	--	--	--	--	M0	N0	Stage I	T1	6th	not reported	--	--	--	--	--	0	2752	--	1970-03-01	Hepatocellular carcinoma, NOS	--	--	no	No	not reported	--	--	--	Liver
0004d251-3f70-4395-b175-c94c2f5b1b81	TCGA-DD-AAVP	TCGA-LIHC	48	--	--	--	--	-17833	--	not hispanic or latino	male	--	--	asian	Alive	--	1959	--	--	17833	--	--	--	--	M0	N0	Stage I	T1	6th	not reported	--	--	--	--	--	0	2752	--	1970-03-01	Hepatocellular carcinoma, NOS	--	--	no	No	not reported	--	--	--	Liver
001887aa-36d0-463f-8bca-dec7043b4f2e	TCGA-DD-A4NP	TCGA-LIHC	32	--	--	--	--	-11838	--	not hispanic or latino	male	--	--	white	Alive	--	1973	--	--	11838	--	--	--	--	M0	N0	Stage I	T1	6th	not reported	--	--	--	--	--	0	3308	--	1970-03-01	Hepatocellular carcinoma, NOS	--	--	no	No	not reported	--	--	--	Liver
001887aa-36d0-463f-8bca-dec7043b4f2e	TCGA-DD-A4NP	TCGA-LIHC	32	--	--	--	--	-11838	--	not hispanic or latino	male	--	--	white	Alive	--	1973	--	--	11838	--	--	--	--	M0	N0	Stage I	T1	6th	not reported	--	--	--	--	--	0	3308	--	1970-03-01	Hepatocellular carcinoma, NOS	--	--	no	No	not reported	--	--	--	Liver
00f209c3-041a-4c6e-8b0f-6383eb3c85fc	TCGA-BC-4073	TCGA-LIHC	73	--	--	--	--	-26795	--	not hispanic or latino	male	--	--	white	Alive	--	1936	--	--	26795	--	--	--	--	MX	N0	Stage IIIA	T3	6th	not reported	--	--	--	--	--	0	849	--	1970-03-01	Hepatocellular carcinoma, NOS	--	--	no	No	not reported	--	--	--	Liver
00f209c3-041a-4c6e-8b0f-6383eb3c85fc	TCGA-BC-4073	TCGA-LIHC	73	--	--	--	--	-26795	--	not hispanic or latino	male	--	--	white	Alive	--	1936	--	--	26795	--	--	--	--	MX	N0	Stage IIIA	T3	6th	not reported	--	--	--	--	--	0	849	--	1970-03-01	Hepatocellular carcinoma, NOS	--	--	no	No	not reported	--	--	--	Liver
010d5817-9a3f-4a06-8643-653116c044ff	TCGA-MI-A75E	TCGA-LIHC	61	--	--	--	--	-22457	--	not hispanic or latino	male	--	--	white	Alive	--	1952	--	--	22457	--	--	--	--	M0	N0	Stage IIIC	T4	7th	not reported	--	--	--	--	--	0	507	--	1970-03-01	Hepatocellular carcinoma, NOS	--	--	no	No	not reported	--	--	--	Liver
010d5817-9a3f-4a06-8643-653116c044ff	TCGA-MI-A75E	TCGA-LIHC	61	--	--	--	--	-22457	--	not hispanic or latino	male	--	--	white	Alive	--	1952	--	--	22457	--	--	--	--	M0	N0	Stage IIIC	T4	7th	not reported	--	--	--	--	--	0	507	--	1970-03-01	Hepatocellular carcinoma, NOS	--	--	no	No	not reported	--	--	--	Liver
01cc571c-a47c-4548-9c14-5e51c79b095b	TCGA-G3-A7M8	TCGA-LIHC	31	--	--	--	--	-11527	--	not hispanic or latino	male	--	--	asian	Alive	--	1982	--	--	11527	--	--	--	--	MX	NX	Stage I	T1	7th	not reported	--	--	--	--	--	0	430	--	1970-03-01	Hepatocellular carcinoma, NOS	--	--	no	No	not reported	--	--	--	Liver
01cc571c-a47c-4548-9c14-5e51c79b095b	TCGA-G3-A7M8	TCGA-LIHC	31	--	--	--	--	-11527	--	not hispanic or latino	male	--	--	asian	Alive	--	1982	--	--	11527	--	--	--	--	MX	NX	Stage I	T1	7th	not reported	--	--	--	--	--	0	430	--	1970-03-01	Hepatocellular carcinoma, NOS	--	--	no	No	not reported	--	--	--	Liver
023a1ad1-fb16-437e-9806-5063b47f76bd	TCGA-DD-A11C	TCGA-LIHC	69	--	--	--	--	-25403	--	not hispanic or latino	male	--	--	white	Alive	--	1937	--	--	25403	--	--	--	--	M0	N0	Stage I	T1	6th	not reported	--	--	--	--	--	0	662	--	1970-03-01	Hepatocellular carcinoma, NOS	--	--	no	No	not reported	--	--	--	Liver
023a1ad1-fb16-437e-9806-5063b47f76bd	TCGA-DD-A11C	TCGA-LIHC	69	--	--	--	--	-25403	--	not hispanic or latino	male	--	--	white	Alive	--	1937	--	--	25403	--	--	--	--	M0	N0	Stage I	T1	6th	not reported	--	--	--	--	--	0	662	--	1970-03-01	Hepatocellular carcinoma, NOS	--	--	no	No	not reported	--	--	--	Liver
027322f0-d720-41f8-897c-a10e5c1424c5	TCGA-CC-A9FW	TCGA-LIHC	68	--	--	--	--	-24891	--	not hispanic or latino	male	--	--	asian	Alive	--	1945	--	--	24891	--	--	--	--	M0	N0	Stage IIIA	T3	6th	not reported	--	--	--	--	--	0	248	--	1970-03-01	Hepatocellular carcinoma, NOS	--	--	no	No	not reported	--	--	--	Liver
027322f0-d720-41f8-897c-a10e5c1424c5	TCGA-CC-A9FW	TCGA-LIHC	68	--	--	--	--	-24891	--	not hispanic or latino	male	--	--	asian	Alive	--	1945	--	--	24891	--	--	--	--	M0	N0	Stage IIIA	T3	6th	not reported	--	--	--	--	--	0	248	--	1970-03-01	Hepatocellular carcinoma, NOS	--	--	no	No	not reported	--	--	--	Liver
0277f393-3743-47d6-a96f-155baec9eb49	TCGA-CC-A3MC	TCGA-LIHC	54	--	--	--	--	-20067	--	not hispanic or latino	male	--	--	asian	Alive	--	1957	--	--	20067	--	--	--	--	M0	N0	Stage IIIA	T3	7th	not reported	--	--	--	--	--	0	363	--	1970-03-01	Hepatocellular carcinoma, NOS	--	--	no	No	not reported	--	--	--	Liver
0277f393-3743-47d6-a96f-155baec9eb49	TCGA-CC-A3MC	TCGA-LIHC	54	--	--	--	--	-20067	--	not hispanic or latino	male	--	--	asian	Alive	--	1957	--	--	20067	--	--	--	--	M0	N0	Stage IIIA	T3	7th	not reported	--	--	--	--	--	0	363	--	1970-03-01	Hepatocellular carcinoma, NOS	--	--	no	No	not reported	--	--	--	Liver
02931491-f56b-4233-a079-812e08bc0c59	TCGA-DD-A114	TCGA-LIHC	42	--	--	--	--	-15410	1149	not hispanic or latino	male	--	--	black or african american	Dead	--	1963	2008	--	15410	--	--	--	--	M0	--	Stage II	T2	6th	not reported	--	--	--	--	--	0	--	--	1970-03-01	Hepatocellular carcinoma, NOS	--	--	no	No	not reported	--	--	--	Liver
02931491-f56b-4233-a079-812e08bc0c59	TCGA-DD-A114	TCGA-LIHC	42	--	--	--	--	-15410	1149	not hispanic or latino	male	--	--	black or african american	Dead	--	1963	2008	--	15410	--	--	--	--	M0	--	Stage II	T2	6th	not reported	--	--	--	--	--	0	--	--	1970-03-01	Hepatocellular carcinoma, NOS	--	--	no	No	not reported	--	--	--	Liver
02c41e28-cf14-42e2-9e15-f43248ae16e0	TCGA-WX-AA46	TCGA-LIHC	61	--	--	--	--	-22639	--	not hispanic or latino	male	--	--	white	Alive	--	1951	--	--	22639	--	--	--	--	MX	NX	Stage II	T2	7th	not reported	--	--	--	--	--	0	756	--	1970-03-01	Hepatocellular carcinoma, NOS	--	--	no	No	not reported	--	--	--	Liver
02c41e28-cf14-42e2-9e15-f43248ae16e0	TCGA-WX-AA46	TCGA-LIHC	61	--	--	--	--	-22639	--	not hispanic or latino	male	--	--	white	Alive	--	1951	--	--	22639	--	--	--	--	MX	NX	Stage II	T2	7th	not reported	--	--	--	--	--	0	756	--	1970-03-01	Hepatocellular carcinoma, NOS	--	--	no	No	not reported	--	--	--	Liver
03df105e-a005-4577-bfdb-9644758d778e	TCGA-DD-AAW2	TCGA-LIHC	69	--	--	--	--	-25420	--	not hispanic or latino	male	--	--	asian	Alive	--	1940	--	--	25420	--	--	--	--	M0	N0	Stage I	T1	6th	not reported	--	--	--	--	--	0	1855	--	1970-03-01	Hepatocellular carcinoma, NOS	--	--	no	No	not reported	--	--	--	Liver
03df105e-a005-4577-bfdb-9644758d778e	TCGA-DD-AAW2	TCGA-LIHC	69	--	--	--	--	-25420	--	not hispanic or latino	male	--	--	asian	Alive	--	1940	--	--	25420	--	--	--	--	M0	N0	Stage I	T1	6th	not reported	--	--	--	--	--	0	1855	--	1970-03-01	Hepatocellular carcinoma, NOS	--	--	no	No	not reported	--	--	--	Liver
03f5de7d-45a9-4a73-8c61-ed816d4a3ac5	TCGA-DD-AAD2	TCGA-LIHC	66	--	--	--	--	-24221	--	not hispanic or latino	male	--	--	asian	Alive	--	1944	--	--	24221	--	--	--	--	M0	N0	Stage I	T1	7th	not reported	--	--	--	--	--	0	658	--	1970-03-01	Hepatocellular carcinoma, NOS	--	--	no	No	not reported	--	--	--	Liver
03f5de7d-45a9-4a73-8c61-ed816d4a3ac5	TCGA-DD-AAD2	TCGA-LIHC	66	--	--	--	--	-24221	--	not hispanic or latino	male	--	--	asian	Alive	--	1944	--	--	24221	--	--	--	--	M0	N0	Stage I	T1	7th	not reported	--	--	--	--	--	0	658	--	1970-03-01	Hepatocellular carcinoma, NOS	--	--	no	No	not reported	--	--	--	Liver
06ac44e9-1226-4202-828b-6f224766d7ac	TCGA-G3-A25W	TCGA-LIHC	79	--	--	--	--	-29018	--	not hispanic or latino	female	--	--	white	Alive	--	1931	--	--	29018	--	--	--	--	M0	N0	Stage IIIB	T3b	7th	not reported	--	--	--	--	--	0	935	--	1970-03-01	Hepatocellular carcinoma, NOS	--	--	yes	No	not reported	--	--	--	Liver
06ac44e9-1226-4202-828b-6f224766d7ac	TCGA-G3-A25W	TCGA-LIHC	79	--	--	--	--	-29018	--	not hispanic or latino	female	--	--	white	Alive	--	1931	--	--	29018	--	--	--	--	M0	N0	Stage IIIB	T3b	7th	not reported	--	--	--	--	--	0	935	--	1970-03-01	Hepatocellular carcinoma, NOS	--	--	yes	No	not reported	--	--	--	Liver
073e51f9-fb79-4a5f-9ba0-2c9af03c0b85	TCGA-5C-A9VG	TCGA-LIHC	58	--	--	--	--	-21273	--	not hispanic or latino	male	--	--	white	Alive	--	1955	--	--	21273	--	--	--	--	M0	N0	Stage II	T2	7th	not reported	--	--	--	--	--	0	328	--	1970-03-01	Hepatocellular carcinoma, NOS	--	--	no	No	not reported	--	--	--	Liver
073e51f9-fb79-4a5f-9ba0-2c9af03c0b85	TCGA-5C-A9VG	TCGA-LIHC	58	--	--	--	--	-21273	--	not hispanic or latino	male	--	--	white	Alive	--	1955	--	--	21273	--	--	--	--	M0	N0	Stage II	T2	7th	not reported	--	--	--	--	--	0	328	--	1970-03-01	Hepatocellular carcinoma, NOS	--	--	no	No	not reported	--	--	--	Liver
07dd49fc-8a76-41e8-9eb3-107336f68701	TCGA-BC-A3KF	TCGA-LIHC	66	--	--	--	--	-24328	--	not reported	female	--	--	white	Alive	--	1945	--	--	24328	--	--	--	--	M0	NX	Stage I	T1	7th	not reported	--	--	--	--	--	0	8	--	1970-03-01	Hepatocellular carcinoma, NOS	--	--	no	No	not reported	--	--	--	Liver
07dd49fc-8a76-41e8-9eb3-107336f68701	TCGA-BC-A3KF	TCGA-LIHC	66	--	--	--	--	-24328	--	not reported	female	--	--	white	Alive	--	1945	--	--	24328	--	--	--	--	M0	NX	Stage I	T1	7th	not reported	--	--	--	--	--	0	8	--	1970-03-01	Hepatocellular carcinoma, NOS	--	--	no	No	not reported	--	--	--	Liver
08428220-abd4-484e-85ca-3673454c837e	TCGA-G3-A25X	TCGA-LIHC	73	--	--	--	--	-26988	--	not hispanic or latino	male	--	--	asian	Alive	--	1934	--	--	26988	--	--	--	--	M0	N0	Stage II	T2	6th	not reported	--	--	--	--	--	0	1779	--	1970-03-01	Hepatocellular carcinoma, NOS	--	--	no	No	not reported	--	--	--	Liver
08428220-abd4-484e-85ca-3673454c837e	TCGA-G3-A25X	TCGA-LIHC	73	--	--	--	--	-26988	--	not hispanic or latino	male	--	--	asian	Alive	--	1934	--	--	26988	--	--	--	--	M0	N0	Stage II	T2	6th	not reported	--	--	--	--	--	0	1779	--	1970-03-01	Hepatocellular carcinoma, NOS	--	--	no	No	not reported	--	--	--	Liver
08cbbb39-d05a-48b0-a966-5212c5923c8b	TCGA-RG-A7D4	TCGA-LIHC	69	--	--	--	--	-25302	--	not hispanic or latino	male	--	--	black or african american	Alive	--	1943	--	--	25302	--	--	--	--	M0	N0	Stage II	T2	7th	not reported	--	--	--	--	--	0	1098	--	1970-03-01	Hepatocellular carcinoma, NOS	--	--	no	No	not reported	--	--	--	Liver
08cbbb39-d05a-48b0-a966-5212c5923c8b	TCGA-RG-A7D4	TCGA-LIHC	69	--	--	--	--	-25302	--	not hispanic or latino	male	--	--	black or african american	Alive	--	1943	--	--	25302	--	--	--	--	M0	N0	Stage II	T2	7th	not reported	--	--	--	--	--	0	1098	--	1970-03-01	Hepatocellular carcinoma, NOS	--	--	no	No	not reported	--	--	--	Liver
0904fd43-e25c-4d0f-acee-29faa3fd933b	TCGA-DD-AADE	TCGA-LIHC	50	--	--	--	--	-18482	--	not hispanic or latino	male	--	--	asian	Alive	--	1961	--	--	18482	--	--	--	--	M0	N0	Stage I	T1	7th	not reported	--	--	--	--	--	0	1202	--	1970-03-01	Hepatocellular carcinoma, NOS	--	--	no	No	not reported	--	--	--	Liver
0904fd43-e25c-4d0f-acee-29faa3fd933b	TCGA-DD-AADE	TCGA-LIHC	50	--	--	--	--	-18482	--	not hispanic or latino	male	--	--	asian	Alive	--	1961	--	--	18482	--	--	--	--	M0	N0	Stage I	T1	7th	not reported	--	--	--	--	--	0	1202	--	1970-03-01	Hepatocellular carcinoma, NOS	--	--	no	No	not reported	--	--	--	Liver
0955d871-5413-4ab2-8fdf-b4feb3aeef5d	TCGA-G3-AAV4	TCGA-LIHC	83	--	--	--	--	-30466	27	not hispanic or latino	female	--	--	white	Dead	--	1929	2012	--	30466	--	--	--	--	M0	N0	Stage I	T1	7th	not reported	--	--	--	--	--	0	--	--	1970-03-01	Hepatocellular carcinoma, NOS	--	--	no	No	not reported	--	--	--	Liver
0955d871-5413-4ab2-8fdf-b4feb3aeef5d	TCGA-G3-AAV4	TCGA-LIHC	83	--	--	--	--	-30466	27	not hispanic or latino	female	--	--	white	Dead	--	1929	2012	--	30466	--	--	--	--	M0	N0	Stage I	T1	7th	not reported	--	--	--	--	--	0	--	--	1970-03-01	Hepatocellular carcinoma, NOS	--	--	no	No	not reported	--	--	--	Liver
09790a9b-cc2f-4d7e-a971-8fb4ecd9f791	TCGA-DD-AAD0	TCGA-LIHC	73	--	--	--	--	-26781	--	not hispanic or latino	female	--	--	asian	Alive	--	1937	--	--	26781	--	--	--	--	M0	N0	Stage I	T1	7th	not reported	--	--	--	--	--	0	137	--	1970-03-01	Hepatocellular carcinoma, NOS	--	--	no	No	not reported	--	--	--	Liver
09790a9b-cc2f-4d7e-a971-8fb4ecd9f791	TCGA-DD-AAD0	TCGA-LIHC	73	--	--	--	--	-26781	--	not hispanic or latino	female	--	--	asian	Alive	--	1937	--	--	26781	--	--	--	--	M0	N0	Stage I	T1	7th	not reported	--	--	--	--	--	0	137	--	1970-03-01	Hepatocellular carcinoma, NOS	--	--	no	No	not reported	--	--	--	Liver
0afd4283-7311-4d69-a2f5-779628da45fc	TCGA-DD-AACN	TCGA-LIHC	32	--	--	--	--	-12007	--	not hispanic or latino	male	--	--	asian	Alive	--	1977	--	--	12007	--	--	--	--	M0	N0	Stage I	T1	6th	not reported	--	--	--	--	--	0	1302	--	1970-03-01	Hepatocellular carcinoma, NOS	--	--	no	No	not reported	--	--	--	Liver
0afd4283-7311-4d69-a2f5-779628da45fc	TCGA-DD-AACN	TCGA-LIHC	32	--	--	--	--	-12007	--	not hispanic or latino	male	--	--	asian	Alive	--	1977	--	--	12007	--	--	--	--	M0	N0	Stage I	T1	6th	not reported	--	--	--	--	--	0	1302	--	1970-03-01	Hepatocellular carcinoma, NOS	--	--	no	No	not reported	--	--	--	Liver
0bf5bbd4-d9e8-42a6-9ab5-f2c174dec12c	TCGA-BC-A10R	TCGA-LIHC	66	--	--	--	--	-24274	308	not hispanic or latino	female	--	--	white	Dead	--	1933	1999	--	24274	--	--	--	--	MX	NX	--	T3	5th	not reported	--	--	--	--	--	0	--	--	1970-03-01	Hepatocellular carcinoma, NOS	--	--	no	No	not reported	--	--	--	Liver
0bf5bbd4-d9e8-42a6-9ab5-f2c174dec12c	TCGA-BC-A10R	TCGA-LIHC	66	--	--	--	--	-24274	308	not hispanic or latino	female	--	--	white	Dead	--	1933	1999	--	24274	--	--	--	--	MX	NX	--	T3	5th	not reported	--	--	--	--	--	0	--	--	1970-03-01	Hepatocellular carcinoma, NOS	--	--	no	No	not reported	--	--	--	Liver
0d0a10b4-7b99-4043-a129-89844f258156	TCGA-DD-A39X	TCGA-LIHC	78	--	--	--	--	-28528	1694	not hispanic or latino	female	--	--	white	Dead	--	1920	2002	--	28528	--	--	--	--	M0	NX	Stage I	T1	5th	not reported	--	--	--	--	--	0	--	--	1970-03-01	Hepatocellular carcinoma, NOS	--	--	no	No	not reported	--	--	--	Liver
0d0a10b4-7b99-4043-a129-89844f258156	TCGA-DD-A39X	TCGA-LIHC	78	--	--	--	--	-28528	1694	not hispanic or latino	female	--	--	white	Dead	--	1920	2002	--	28528	--	--	--	--	M0	NX	Stage I	T1	5th	not reported	--	--	--	--	--	0	--	--	1970-03-01	Hepatocellular carcinoma, NOS	--	--	no	No	not reported	--	--	--	Liver
0d13229a-304a-48a6-a761-12e68e94a4b4	TCGA-DD-AAD3	TCGA-LIHC	43	--	--	--	--	-15706	--	not hispanic or latino	male	--	--	asian	Alive	--	1968	--	--	15706	--	--	--	--	M0	N0	Stage I	T1	7th	not reported	--	--	--	--	--	0	1295	--	1970-03-01	Hepatocellular carcinoma, NOS	--	--	no	No	not reported	--	--	--	Liver
0d13229a-304a-48a6-a761-12e68e94a4b4	TCGA-DD-AAD3	TCGA-LIHC	43	--	--	--	--	-15706	--	not hispanic or latino	male	--	--	asian	Alive	--	1968	--	--	15706	--	--	--	--	M0	N0	Stage I	T1	7th	not reported	--	--	--	--	--	0	1295	--	1970-03-01	Hepatocellular carcinoma, NOS	--	--	no	No	not reported	--	--	--	Liver
0e8c3831-def9-4efa-9f93-8942072d6a77	TCGA-2Y-A9GZ	TCGA-LIHC	82	--	--	--	--	-30082	848	not hispanic or latino	female	--	--	white	Dead	--	1925	2009	--	30082	--	--	--	--	MX	NX	Stage II	T2	6th	not reported	--	--	--	--	--	0	--	--	1970-03-01	Hepatocellular carcinoma, NOS	--	--	no	No	not reported	--	--	--	Liver
0e8c3831-def9-4efa-9f93-8942072d6a77	TCGA-2Y-A9GZ	TCGA-LIHC	82	--	--	--	--	-30082	848	not hispanic or latino	female	--	--	white	Dead	--	1925	2009	--	30082	--	--	--	--	MX	NX	Stage II	T2	6th	not reported	--	--	--	--	--	0	--	--	1970-03-01	Hepatocellular carcinoma, NOS	--	--	no	No	not reported	--	--	--	Liver
0ef95351-0133-4f34-a59c-90934fb161f8	TCGA-DD-A11D	TCGA-LIHC	57	--	--	--	--	-21003	1560	not hispanic or latino	female	--	--	white	Dead	--	1949	2010	--	21003	--	--	--	--	M0	N0	Stage I	T1	6th	not reported	--	--	--	--	--	0	--	--	1970-03-01	Hepatocellular carcinoma, NOS	--	--	no	No	not reported	--	--	--	Liver
0ef95351-0133-4f34-a59c-90934fb161f8	TCGA-DD-A11D	TCGA-LIHC	57	--	--	--	--	-21003	1560	not hispanic or latino	female	--	--	white	Dead	--	1949	2010	--	21003	--	--	--	--	M0	N0	Stage I	T1	6th	not reported	--	--	--	--	--	0	--	--	1970-03-01	Hepatocellular carcinoma, NOS	--	--	no	No	not reported	--	--	--	Liver
0f34d654-8984-4b8b-b345-67066d611513	TCGA-DD-AACQ	TCGA-LIHC	50	--	--	--	--	-18429	432	not hispanic or latino	male	--	--	asian	Dead	--	1959	--	--	18429	--	--	--	--	M0	N0	Stage II	T2	6th	not reported	--	--	--	--	--	0	429	--	1970-03-01	Hepatocellular carcinoma, NOS	--	--	no	No	not reported	--	--	--	Liver
0f34d654-8984-4b8b-b345-67066d611513	TCGA-DD-AACQ	TCGA-LIHC	50	--	--	--	--	-18429	432	not hispanic or latino	male	--	--	asian	Dead	--	1959	--	--	18429	--	--	--	--	M0	N0	Stage II	T2	6th	not reported	--	--	--	--	--	0	429	--	1970-03-01	Hepatocellular carcinoma, NOS	--	--	no	No	not reported	--	--	--	Liver
0ff6364a-e6f4-47ca-a7e7-14705bf0a8df	TCGA-DD-A1ED	TCGA-LIHC	68	--	--	--	--	-25039	--	not hispanic or latino	male	--	--	white	Alive	--	1938	--	--	25039	--	--	--	--	M0	N0	Stage I	T1	6th	not reported	--	--	--	--	--	0	2301	--	1970-03-01	Hepatocellular carcinoma, NOS	--	--	no	No	not reported	--	--	--	Liver
0ff6364a-e6f4-47ca-a7e7-14705bf0a8df	TCGA-DD-A1ED	TCGA-LIHC	68	--	--	--	--	-25039	--	not hispanic or latino	male	--	--	white	Alive	--	1938	--	--	25039	--	--	--	--	M0	N0	Stage I	T1	6th	not reported	--	--	--	--	--	0	2301	--	1970-03-01	Hepatocellular carcinoma, NOS	--	--	no	No	not reported	--	--	--	Liver
10179efc-a091-4119-8ec2-30db6269d674	TCGA-UB-A7MA	TCGA-LIHC	62	--	--	--	--	-22843	--	not hispanic or latino	female	--	--	white	Alive	--	1951	--	--	22843	--	--	--	--	M0	N0	Stage II	T2b	7th	not reported	--	--	--	--	--	0	848	--	1980-03-01	Combined hepatocellular carcinoma and cholangiocarcinoma	--	--	no	No	not reported	--	--	--	Liver
10179efc-a091-4119-8ec2-30db6269d674	TCGA-UB-A7MA	TCGA-LIHC	62	--	--	--	--	-22843	--	not hispanic or latino	female	--	--	white	Alive	--	1951	--	--	22843	--	--	--	--	M0	N0	Stage II	T2b	7th	not reported	--	--	--	--	--	0	848	--	1980-03-01	Combined hepatocellular carcinoma and cholangiocarcinoma	--	--	no	No	not reported	--	--	--	Liver
1043bc90-72c9-48c9-ae24-f617d0485e78	TCGA-DD-A4NF	TCGA-LIHC	72	--	--	--	--	-26330	--	not hispanic or latino	male	--	--	white	Alive	--	1939	--	--	26330	--	--	--	--	M0	N0	Stage I	T1	7th	not reported	--	--	--	--	--	0	942	--	1970-03-01	Hepatocellular carcinoma, NOS	--	--	no	No	not reported	--	--	--	Liver
1043bc90-72c9-48c9-ae24-f617d0485e78	TCGA-DD-A4NF	TCGA-LIHC	72	--	--	--	--	-26330	--	not hispanic or latino	male	--	--	white	Alive	--	1939	--	--	26330	--	--	--	--	M0	N0	Stage I	T1	7th	not reported	--	--	--	--	--	0	942	--	1970-03-01	Hepatocellular carcinoma, NOS	--	--	no	No	not reported	--	--	--	Liver
109436aa-a655-429b-8d3b-1a43385c9016	TCGA-DD-AAW0	TCGA-LIHC	54	--	--	--	--	-19981	--	not hispanic or latino	male	--	--	asian	Alive	--	1955	--	--	19981	--	--	--	--	M0	N0	Stage I	T1	6th	not reported	--	--	--	--	--	0	2015	--	1970-03-01	Hepatocellular carcinoma, NOS	--	--	no	No	not reported	--	--	--	Liver
109436aa-a655-429b-8d3b-1a43385c9016	TCGA-DD-AAW0	TCGA-LIHC	54	--	--	--	--	-19981	--	not hispanic or latino	male	--	--	asian	Alive	--	1955	--	--	19981	--	--	--	--	M0	N0	Stage I	T1	6th	not reported	--	--	--	--	--	0	2015	--	1970-03-01	Hepatocellular carcinoma, NOS	--	--	no	No	not reported	--	--	--	Liver
115b754d-8559-4f1d-af44-fcd8c2cef86a	TCGA-G3-A7M9	TCGA-LIHC	70	--	--	--	--	-25588	56	not hispanic or latino	male	--	--	white	Dead	--	1943	2013	--	25588	--	--	--	--	MX	NX	Stage IIIB	T3b	7th	not reported	--	--	--	--	--	0	--	--	1970-03-01	Hepatocellular carcinoma, NOS	--	--	yes	No	not reported	--	--	--	Liver
115b754d-8559-4f1d-af44-fcd8c2cef86a	TCGA-G3-A7M9	TCGA-LIHC	70	--	--	--	--	-25588	56	not hispanic or latino	male	--	--	white	Dead	--	1943	2013	--	25588	--	--	--	--	MX	NX	Stage IIIB	T3b	7th	not reported	--	--	--	--	--	0	--	--	1970-03-01	Hepatocellular carcinoma, NOS	--	--	yes	No	not reported	--	--	--	Liver
11823a8a-194f-4e6b-a373-ef5a3fc7d2b9	TCGA-DD-AAVW	TCGA-LIHC	35	--	--	--	--	-12986	--	not hispanic or latino	male	--	--	asian	Alive	--	1973	--	--	12986	--	--	--	--	M0	N0	Stage I	T1	6th	not reported	--	--	--	--	--	0	2317	--	1970-03-01	Hepatocellular carcinoma, NOS	--	--	no	No	not reported	--	--	--	Liver
11823a8a-194f-4e6b-a373-ef5a3fc7d2b9	TCGA-DD-AAVW	TCGA-LIHC	35	--	--	--	--	-12986	--	not hispanic or latino	male	--	--	asian	Alive	--	1973	--	--	12986	--	--	--	--	M0	N0	Stage I	T1	6th	not reported	--	--	--	--	--	0	2317	--	1970-03-01	Hepatocellular carcinoma, NOS	--	--	no	No	not reported	--	--	--	Liver
11f69d9f-a67d-41fa-95a9-baa194b3fcfb	TCGA-DD-AAVZ	TCGA-LIHC	38	--	--	--	--	-14005	--	not hispanic or latino	male	--	--	asian	Alive	--	1971	--	--	14005	--	--	--	--	M0	N0	Stage I	T1	6th	not reported	--	--	--	--	--	0	1900	--	1970-03-01	Hepatocellular carcinoma, NOS	--	--	no	No	not reported	--	--	--	Liver
11f69d9f-a67d-41fa-95a9-baa194b3fcfb	TCGA-DD-AAVZ	TCGA-LIHC	38	--	--	--	--	-14005	--	not hispanic or latino	male	--	--	asian	Alive	--	1971	--	--	14005	--	--	--	--	M0	N0	Stage I	T1	6th	not reported	--	--	--	--	--	0	1900	--	1970-03-01	Hepatocellular carcinoma, NOS	--	--	no	No	not reported	--	--	--	Liver
13a97cee-76b0-46a1-b728-d87b2248311e	TCGA-BD-A2L6	TCGA-LIHC	69	--	--	--	--	-25489	--	not reported	male	--	--	white	Alive	--	1942	--	--	25489	--	--	--	--	MX	NX	--	T2	7th	not reported	--	--	--	--	--	0	1363	--	1970-03-01	Hepatocellular carcinoma, NOS	--	--	no	No	not reported	--	--	--	Liver
13a97cee-76b0-46a1-b728-d87b2248311e	TCGA-BD-A2L6	TCGA-LIHC	69	--	--	--	--	-25489	--	not reported	male	--	--	white	Alive	--	1942	--	--	25489	--	--	--	--	MX	NX	--	T2	7th	not reported	--	--	--	--	--	0	1363	--	1970-03-01	Hepatocellular carcinoma, NOS	--	--	no	No	not reported	--	--	--	Liver
14201da5-4446-47be-af72-120b7780c6bf	TCGA-G3-A5SI	TCGA-LIHC	44	--	--	--	--	-16126	768	not hispanic or latino	male	--	--	asian	Dead	--	1967	--	--	16126	--	--	--	--	M0	N0	Stage II	T2	7th	not reported	--	--	--	--	--	0	447	--	1970-03-01	Hepatocellular carcinoma, NOS	--	--	no	No	not reported	--	--	--	Liver
14201da5-4446-47be-af72-120b7780c6bf	TCGA-G3-A5SI	TCGA-LIHC	44	--	--	--	--	-16126	768	not hispanic or latino	male	--	--	asian	Dead	--	1967	--	--	16126	--	--	--	--	M0	N0	Stage II	T2	7th	not reported	--	--	--	--	--	0	447	--	1970-03-01	Hepatocellular carcinoma, NOS	--	--	no	No	not reported	--	--	--	Liver
146c5332-1af5-4c49-b740-9a9edc795f24	TCGA-DD-AAVU	TCGA-LIHC	46	--	--	--	--	-16889	--	not hispanic or latino	male	--	--	asian	Alive	--	1962	--	--	16889	--	--	--	--	M0	N0	Stage II	T2	6th	not reported	--	--	--	--	--	0	2202	--	1970-03-01	Hepatocellular carcinoma, NOS	--	--	no	No	not reported	--	--	--	Liver
146c5332-1af5-4c49-b740-9a9edc795f24	TCGA-DD-AAVU	TCGA-LIHC	46	--	--	--	--	-16889	--	not hispanic or latino	male	--	--	asian	Alive	--	1962	--	--	16889	--	--	--	--	M0	N0	Stage II	T2	6th	not reported	--	--	--	--	--	0	2202	--	1970-03-01	Hepatocellular carcinoma, NOS	--	--	no	No	not reported	--	--	--	Liver
1724c96a-2aa3-43d4-992a-08af948c0f45	TCGA-G3-AAV2	TCGA-LIHC	50	--	--	--	--	-18363	--	not hispanic or latino	male	--	--	white	Alive	--	1963	--	--	18363	--	--	--	--	M0	N0	Stage I	T1	7th	not reported	--	--	--	--	--	0	372	--	1970-03-01	Hepatocellular carcinoma, NOS	--	--	no	No	not reported	--	--	--	Liver
1724c96a-2aa3-43d4-992a-08af948c0f45	TCGA-G3-AAV2	TCGA-LIHC	50	--	--	--	--	-18363	--	not hispanic or latino	male	--	--	white	Alive	--	1963	--	--	18363	--	--	--	--	M0	N0	Stage I	T1	7th	not reported	--	--	--	--	--	0	372	--	1970-03-01	Hepatocellular carcinoma, NOS	--	--	no	No	not reported	--	--	--	Liver
173088ed-6bc0-4ccf-80e7-c647028cccd6	TCGA-DD-AACM	TCGA-LIHC	48	--	--	--	--	-17590	--	not hispanic or latino	male	--	--	asian	Alive	--	1961	--	--	17590	--	--	--	--	M0	N0	Stage II	T2	6th	not reported	--	--	--	--	--	0	1769	--	1970-03-01	Hepatocellular carcinoma, NOS	--	--	no	No	not reported	--	--	--	Liver
173088ed-6bc0-4ccf-80e7-c647028cccd6	TCGA-DD-AACM	TCGA-LIHC	48	--	--	--	--	-17590	--	not hispanic or latino	male	--	--	asian	Alive	--	1961	--	--	17590	--	--	--	--	M0	N0	Stage II	T2	6th	not reported	--	--	--	--	--	0	1769	--	1970-03-01	Hepatocellular carcinoma, NOS	--	--	no	No	not reported	--	--	--	Liver
17833039-0d7e-47f0-90e6-8cabae94c124	TCGA-FV-A3R2	TCGA-LIHC	75	--	--	--	--	-27530	194	not hispanic or latino	male	--	--	white	Dead	--	1930	2005	--	27530	--	--	--	--	MX	NX	Stage I	T1	6th	not reported	--	--	--	--	--	0	--	--	1970-03-01	Hepatocellular carcinoma, NOS	--	--	yes	No	not reported	--	--	--	Liver
17833039-0d7e-47f0-90e6-8cabae94c124	TCGA-FV-A3R2	TCGA-LIHC	75	--	--	--	--	-27530	194	not hispanic or latino	male	--	--	white	Dead	--	1930	2005	--	27530	--	--	--	--	MX	NX	Stage I	T1	6th	not reported	--	--	--	--	--	0	--	--	1970-03-01	Hepatocellular carcinoma, NOS	--	--	yes	No	not reported	--	--	--	Liver
18602ec8-aed1-4515-b0d1-0db6d1cbb2c4	TCGA-2Y-A9H7	TCGA-LIHC	81	--	--	--	--	-29752	--	not hispanic or latino	female	--	--	white	Alive	--	1930	--	--	29752	--	--	--	--	MX	N0	Stage I	T1	7th	not reported	--	--	--	--	--	0	1168	--	1970-03-01	Hepatocellular carcinoma, NOS	--	--	yes	No	not reported	--	--	--	Liver
18602ec8-aed1-4515-b0d1-0db6d1cbb2c4	TCGA-2Y-A9H7	TCGA-LIHC	81	--	--	--	--	-29752	--	not hispanic or latino	female	--	--	white	Alive	--	1930	--	--	29752	--	--	--	--	MX	N0	Stage I	T1	7th	not reported	--	--	--	--	--	0	1168	--	1970-03-01	Hepatocellular carcinoma, NOS	--	--	yes	No	not reported	--	--	--	Liver
18c08546-bed3-4ed9-b223-479afe633c8e	TCGA-EP-A2KB	TCGA-LIHC	46	--	--	--	--	-16835	596	not hispanic or latino	female	--	--	white	Dead	--	1965	--	--	16835	--	--	--	--	MX	NX	Stage I	T1	7th	not reported	--	--	--	--	--	0	334	--	1970-03-01	Hepatocellular carcinoma, NOS	--	--	no	No	not reported	--	--	--	Liver
18c08546-bed3-4ed9-b223-479afe633c8e	TCGA-EP-A2KB	TCGA-LIHC	46	--	--	--	--	-16835	596	not hispanic or latino	female	--	--	white	Dead	--	1965	--	--	16835	--	--	--	--	MX	NX	Stage I	T1	7th	not reported	--	--	--	--	--	0	334	--	1970-03-01	Hepatocellular carcinoma, NOS	--	--	no	No	not reported	--	--	--	Liver
1943ff2c-ca53-4e3c-acc1-5ae84f4ba230	TCGA-CC-A8HU	TCGA-LIHC	39	--	--	--	--	-14367	344	not hispanic or latino	female	--	--	asian	Dead	--	1974	--	--	14367	--	--	--	--	M0	N0	Stage IIIA	T3	6th	not reported	--	--	--	--	--	0	0	--	1970-03-01	Hepatocellular carcinoma, NOS	--	--	no	No	not reported	--	--	--	Liver
1943ff2c-ca53-4e3c-acc1-5ae84f4ba230	TCGA-CC-A8HU	TCGA-LIHC	39	--	--	--	--	-14367	344	not hispanic or latino	female	--	--	asian	Dead	--	1974	--	--	14367	--	--	--	--	M0	N0	Stage IIIA	T3	6th	not reported	--	--	--	--	--	0	0	--	1970-03-01	Hepatocellular carcinoma, NOS	--	--	no	No	not reported	--	--	--	Liver
1983fade-44f1-41e0-8983-f2ce8d649655	TCGA-DD-A4NB	TCGA-LIHC	25	--	--	--	--	-9426	--	not hispanic or latino	male	--	--	white	Alive	--	1986	--	--	9426	--	--	--	--	M0	N0	Stage I	T1	7th	not reported	--	--	--	--	--	0	989	--	1971-03-01	Hepatocellular carcinoma, fibrolamellar	--	--	no	No	not reported	--	--	--	Liver
1983fade-44f1-41e0-8983-f2ce8d649655	TCGA-DD-A4NB	TCGA-LIHC	25	--	--	--	--	-9426	--	not hispanic or latino	male	--	--	white	Alive	--	1986	--	--	9426	--	--	--	--	M0	N0	Stage I	T1	7th	not reported	--	--	--	--	--	0	989	--	1971-03-01	Hepatocellular carcinoma, fibrolamellar	--	--	no	No	not reported	--	--	--	Liver
1987b453-f97d-45c7-9c89-b9a33313d645	TCGA-PD-A5DF	TCGA-LIHC	58	--	--	--	--	-21414	639	not hispanic or latino	female	--	--	white	Dead	--	1949	2008	--	21414	--	--	--	--	M0	N0	Stage IIIB	T4	6th	not reported	--	--	--	--	--	0	--	--	1970-03-01	Hepatocellular carcinoma, NOS	--	--	no	No	not reported	--	--	--	Liver
1987b453-f97d-45c7-9c89-b9a33313d645	TCGA-PD-A5DF	TCGA-LIHC	58	--	--	--	--	-21414	639	not hispanic or latino	female	--	--	white	Dead	--	1949	2008	--	21414	--	--	--	--	M0	N0	Stage IIIB	T4	6th	not reported	--	--	--	--	--	0	--	--	1970-03-01	Hepatocellular carcinoma, NOS	--	--	no	No	not reported	--	--	--	Liver
1ad7f17e-b3b8-40e9-aab8-5a17e0aec408	TCGA-CC-5261	TCGA-LIHC	44	--	--	--	--	-16373	97	not hispanic or latino	male	--	--	asian	Dead	--	1966	--	--	16373	--	--	--	--	M0	N0	Stage II	T2	7th	not reported	--	--	--	--	--	0	12	--	1970-03-01	Hepatocellular carcinoma, NOS	--	--	no	No	not reported	--	--	--	Liver
1ad7f17e-b3b8-40e9-aab8-5a17e0aec408	TCGA-CC-5261	TCGA-LIHC	44	--	--	--	--	-16373	97	not hispanic or latino	male	--	--	asian	Dead	--	1966	--	--	16373	--	--	--	--	M0	N0	Stage II	T2	7th	not reported	--	--	--	--	--	0	12	--	1970-03-01	Hepatocellular carcinoma, NOS	--	--	no	No	not reported	--	--	--	Liver
1b1b1af0-b19b-4086-b1b7-669fa0b88235	TCGA-DD-A11B	TCGA-LIHC	73	--	--	--	--	-26857	14	not hispanic or latino	male	--	--	white	Dead	--	1932	2005	--	26857	--	--	--	--	M0	N0	Stage I	T1	6th	not reported	--	--	--	--	--	0	--	--	1970-03-01	Hepatocellular carcinoma, NOS	--	--	no	No	not reported	--	--	--	Liver
1b1b1af0-b19b-4086-b1b7-669fa0b88235	TCGA-DD-A11B	TCGA-LIHC	73	--	--	--	--	-26857	14	not hispanic or latino	male	--	--	white	Dead	--	1932	2005	--	26857	--	--	--	--	M0	N0	Stage I	T1	6th	not reported	--	--	--	--	--	0	--	--	1970-03-01	Hepatocellular carcinoma, NOS	--	--	no	No	not reported	--	--	--	Liver
1b326242-4be6-4f05-b5fb-07ed76b49850	TCGA-GJ-A6C0	TCGA-LIHC	75	--	--	--	--	-27626	31	not hispanic or latino	female	--	--	white	Dead	--	1937	2012	--	27626	--	--	--	--	MX	NX	Stage II	T2	7th	not reported	--	--	--	--	--	0	--	--	1970-03-01	Hepatocellular carcinoma, NOS	--	--	no	No	not reported	--	--	--	Liver
1b326242-4be6-4f05-b5fb-07ed76b49850	TCGA-GJ-A6C0	TCGA-LIHC	75	--	--	--	--	-27626	31	not hispanic or latino	female	--	--	white	Dead	--	1937	2012	--	27626	--	--	--	--	MX	NX	Stage II	T2	7th	not reported	--	--	--	--	--	0	--	--	1970-03-01	Hepatocellular carcinoma, NOS	--	--	no	No	not reported	--	--	--	Liver
1b428ada-eb3f-40c2-b4bf-1bbf6b61729d	TCGA-CC-5262	TCGA-LIHC	67	--	--	--	--	-24787	103	not hispanic or latino	male	--	--	asian	Dead	--	1943	--	--	24787	--	--	--	--	M0	N0	Stage IIIC	T4	7th	not reported	--	--	--	--	--	0	0	--	1970-03-01	Hepatocellular carcinoma, NOS	--	--	no	No	not reported	--	--	--	Liver
1b428ada-eb3f-40c2-b4bf-1bbf6b61729d	TCGA-CC-5262	TCGA-LIHC	67	--	--	--	--	-24787	103	not hispanic or latino	male	--	--	asian	Dead	--	1943	--	--	24787	--	--	--	--	M0	N0	Stage IIIC	T4	7th	not reported	--	--	--	--	--	0	0	--	1970-03-01	Hepatocellular carcinoma, NOS	--	--	no	No	not reported	--	--	--	Liver
1bcf1762-7926-45f6-a367-d45fc3af7bc3	TCGA-DD-AADW	TCGA-LIHC	48	--	--	--	--	-17781	--	not hispanic or latino	male	--	--	asian	Alive	--	1965	--	--	17781	--	--	--	--	M0	N0	Stage I	T1	7th	not reported	--	--	--	--	--	0	587	--	1970-03-01	Hepatocellular carcinoma, NOS	--	--	no	No	not reported	--	--	--	Liver
1bcf1762-7926-45f6-a367-d45fc3af7bc3	TCGA-DD-AADW	TCGA-LIHC	48	--	--	--	--	-17781	--	not hispanic or latino	male	--	--	asian	Alive	--	1965	--	--	17781	--	--	--	--	M0	N0	Stage I	T1	7th	not reported	--	--	--	--	--	0	587	--	1970-03-01	Hepatocellular carcinoma, NOS	--	--	no	No	not reported	--	--	--	Liver
1c1e8987-676f-417b-b3b4-e0321367df55	TCGA-DD-A1EF	TCGA-LIHC	57	--	--	--	--	-21165	394	not hispanic or latino	female	--	--	white	Dead	--	1950	2008	--	21165	--	--	--	--	M0	N0	Stage I	T1	6th	not reported	--	--	--	--	--	0	--	--	1970-03-01	Hepatocellular carcinoma, NOS	--	--	no	No	not reported	--	--	--	Liver
1c1e8987-676f-417b-b3b4-e0321367df55	TCGA-DD-A1EF	TCGA-LIHC	57	--	--	--	--	-21165	394	not hispanic or latino	female	--	--	white	Dead	--	1950	2008	--	21165	--	--	--	--	M0	N0	Stage I	T1	6th	not reported	--	--	--	--	--	0	--	--	1970-03-01	Hepatocellular carcinoma, NOS	--	--	no	No	not reported	--	--	--	Liver
1d7d5166-6582-4ea1-b242-37c2c3919a3c	TCGA-XR-A8TG	TCGA-LIHC	58	--	--	--	--	-21544	--	hispanic or latino	male	--	--	white	Alive	--	1954	--	--	21544	--	--	--	--	M0	NX	Stage I	T1	7th	not reported	--	--	--	--	--	0	898	--	1970-03-01	Hepatocellular carcinoma, NOS	--	--	yes	No	not reported	--	--	--	Liver
1d7d5166-6582-4ea1-b242-37c2c3919a3c	TCGA-XR-A8TG	TCGA-LIHC	58	--	--	--	--	-21544	--	hispanic or latino	male	--	--	white	Alive	--	1954	--	--	21544	--	--	--	--	M0	NX	Stage I	T1	7th	not reported	--	--	--	--	--	0	898	--	1970-03-01	Hepatocellular carcinoma, NOS	--	--	yes	No	not reported	--	--	--	Liver
1d880aea-9efe-4a43-8a6a-6a81801da9e0	TCGA-DD-AADJ	TCGA-LIHC	70	--	--	--	--	-25863	--	not hispanic or latino	female	--	--	asian	Alive	--	1941	--	--	25863	--	--	--	--	M0	N0	Stage I	T1	7th	not reported	--	--	--	--	--	0	1066	--	1970-03-01	Hepatocellular carcinoma, NOS	--	--	no	No	not reported	--	--	--	Liver
1d880aea-9efe-4a43-8a6a-6a81801da9e0	TCGA-DD-AADJ	TCGA-LIHC	70	--	--	--	--	-25863	--	not hispanic or latino	female	--	--	asian	Alive	--	1941	--	--	25863	--	--	--	--	M0	N0	Stage I	T1	7th	not reported	--	--	--	--	--	0	1066	--	1970-03-01	Hepatocellular carcinoma, NOS	--	--	no	No	not reported	--	--	--	Liver
1e9f910c-82c0-4222-a62f-b656839307fc	TCGA-XR-A8TF	TCGA-LIHC	74	--	--	--	--	-27145	693	hispanic or latino	male	--	--	white	Dead	--	1938	2013	--	27145	--	--	--	--	MX	NX	Stage I	T1	7th	not reported	--	--	--	--	--	0	--	--	1970-03-01	Hepatocellular carcinoma, NOS	--	--	no	No	not reported	--	--	--	Liver
1e9f910c-82c0-4222-a62f-b656839307fc	TCGA-XR-A8TF	TCGA-LIHC	74	--	--	--	--	-27145	693	hispanic or latino	male	--	--	white	Dead	--	1938	2013	--	27145	--	--	--	--	MX	NX	Stage I	T1	7th	not reported	--	--	--	--	--	0	--	--	1970-03-01	Hepatocellular carcinoma, NOS	--	--	no	No	not reported	--	--	--	Liver
1eacfcc0-1d05-4441-b3d8-b0790e1c40f1	TCGA-K7-AAU7	TCGA-LIHC	61	--	--	--	--	-22476	--	not hispanic or latino	male	--	--	white	Alive	--	1952	--	--	22476	--	--	--	--	MX	NX	Stage II	T2a	7th	not reported	--	--	--	--	--	0	359	--	1980-03-01	Combined hepatocellular carcinoma and cholangiocarcinoma	--	--	no	No	not reported	--	--	--	Liver
1eacfcc0-1d05-4441-b3d8-b0790e1c40f1	TCGA-K7-AAU7	TCGA-LIHC	61	--	--	--	--	-22476	--	not hispanic or latino	male	--	--	white	Alive	--	1952	--	--	22476	--	--	--	--	MX	NX	Stage II	T2a	7th	not reported	--	--	--	--	--	0	359	--	1980-03-01	Combined hepatocellular carcinoma and cholangiocarcinoma	--	--	no	No	not reported	--	--	--	Liver
1f482810-433a-4d46-b81b-f7909fff8c09	TCGA-DD-AAD1	TCGA-LIHC	51	--	--	--	--	-18794	--	not hispanic or latino	female	--	--	asian	Alive	--	1959	--	--	18794	--	--	--	--	M0	N0	Stage I	T1	7th	not reported	--	--	--	--	--	0	564	--	1970-03-01	Hepatocellular carcinoma, NOS	--	--	no	No	not reported	--	--	--	Liver
1f482810-433a-4d46-b81b-f7909fff8c09	TCGA-DD-AAD1	TCGA-LIHC	51	--	--	--	--	-18794	--	not hispanic or latino	female	--	--	asian	Alive	--	1959	--	--	18794	--	--	--	--	M0	N0	Stage I	T1	7th	not reported	--	--	--	--	--	0	564	--	1970-03-01	Hepatocellular carcinoma, NOS	--	--	no	No	not reported	--	--	--	Liver
20bb3855-66e2-46d4-b189-006b4b254c2e	TCGA-ED-A7XO	TCGA-LIHC	29	--	--	--	--	-10828	--	not hispanic or latino	male	--	--	asian	Alive	--	1984	--	--	10828	--	--	--	--	M0	N0	Stage IIIA	T3a	7th	not reported	--	--	--	--	--	0	427	--	1970-03-01	Hepatocellular carcinoma, NOS	--	--	no	No	not reported	--	--	--	Liver
20bb3855-66e2-46d4-b189-006b4b254c2e	TCGA-ED-A7XO	TCGA-LIHC	29	--	--	--	--	-10828	--	not hispanic or latino	male	--	--	asian	Alive	--	1984	--	--	10828	--	--	--	--	M0	N0	Stage IIIA	T3a	7th	not reported	--	--	--	--	--	0	427	--	1970-03-01	Hepatocellular carcinoma, NOS	--	--	no	No	not reported	--	--	--	Liver
219b067c-522f-4971-b0d0-86f9971d369d	TCGA-DD-AACH	TCGA-LIHC	69	--	--	--	--	-25544	195	not hispanic or latino	male	--	--	asian	Dead	--	1939	2008	--	25544	--	--	--	--	M0	N0	Stage II	T2	6th	not reported	--	--	--	--	--	0	--	--	1970-03-01	Hepatocellular carcinoma, NOS	--	--	no	No	not reported	--	--	--	Liver
219b067c-522f-4971-b0d0-86f9971d369d	TCGA-DD-AACH	TCGA-LIHC	69	--	--	--	--	-25544	195	not hispanic or latino	male	--	--	asian	Dead	--	1939	2008	--	25544	--	--	--	--	M0	N0	Stage II	T2	6th	not reported	--	--	--	--	--	0	--	--	1970-03-01	Hepatocellular carcinoma, NOS	--	--	no	No	not reported	--	--	--	Liver
22077056-067d-4db5-98e5-106778ceca56	TCGA-ZP-A9CZ	TCGA-LIHC	72	--	--	--	--	-26403	--	not hispanic or latino	male	--	--	asian	Alive	--	1939	--	--	26403	--	--	--	--	MX	NX	--	T1	7th	not reported	--	--	--	--	--	0	706	--	1970-03-01	Hepatocellular carcinoma, NOS	--	--	no	No	not reported	--	--	--	Liver
22077056-067d-4db5-98e5-106778ceca56	TCGA-ZP-A9CZ	TCGA-LIHC	72	--	--	--	--	-26403	--	not hispanic or latino	male	--	--	asian	Alive	--	1939	--	--	26403	--	--	--	--	MX	NX	--	T1	7th	not reported	--	--	--	--	--	0	706	--	1970-03-01	Hepatocellular carcinoma, NOS	--	--	no	No	not reported	--	--	--	Liver
220f75d7-08a4-4936-b4b2-0750e87ccdf5	TCGA-CC-A7IE	TCGA-LIHC	57	--	--	--	--	-20985	217	not hispanic or latino	male	--	--	asian	Dead	--	1955	--	--	20985	--	--	--	--	M0	N0	Stage IIIA	T3	6th	not reported	--	--	--	--	--	0	0	--	1970-03-01	Hepatocellular carcinoma, NOS	--	--	no	No	not reported	--	--	--	Liver
220f75d7-08a4-4936-b4b2-0750e87ccdf5	TCGA-CC-A7IE	TCGA-LIHC	57	--	--	--	--	-20985	217	not hispanic or latino	male	--	--	asian	Dead	--	1955	--	--	20985	--	--	--	--	M0	N0	Stage IIIA	T3	6th	not reported	--	--	--	--	--	0	0	--	1970-03-01	Hepatocellular carcinoma, NOS	--	--	no	No	not reported	--	--	--	Liver
22dd3876-1f2c-4ddd-8fae-f5fb820993ba	TCGA-MI-A75G	TCGA-LIHC	63	--	--	--	--	-23284	--	not hispanic or latino	male	--	--	white	Alive	--	1949	--	--	23284	--	--	--	--	M0	N0	Stage II	T2	7th	not reported	--	--	--	--	--	0	698	--	1970-03-01	Hepatocellular carcinoma, NOS	--	--	no	No	not reported	--	--	--	Liver
22dd3876-1f2c-4ddd-8fae-f5fb820993ba	TCGA-MI-A75G	TCGA-LIHC	63	--	--	--	--	-23284	--	not hispanic or latino	male	--	--	white	Alive	--	1949	--	--	23284	--	--	--	--	M0	N0	Stage II	T2	7th	not reported	--	--	--	--	--	0	698	--	1970-03-01	Hepatocellular carcinoma, NOS	--	--	no	No	not reported	--	--	--	Liver
23103931-cc29-4f89-ae9c-79d53401ecea	TCGA-BC-A10U	TCGA-LIHC	69	--	--	--	--	-25305	837	not hispanic or latino	male	--	--	white	Dead	--	1931	2002	--	25305	--	--	--	--	MX	NX	--	T2	5th	not reported	--	--	--	--	--	0	--	--	1970-03-01	Hepatocellular carcinoma, NOS	--	--	no	No	not reported	--	--	--	Liver
23103931-cc29-4f89-ae9c-79d53401ecea	TCGA-BC-A10U	TCGA-LIHC	69	--	--	--	--	-25305	837	not hispanic or latino	male	--	--	white	Dead	--	1931	2002	--	25305	--	--	--	--	MX	NX	--	T2	5th	not reported	--	--	--	--	--	0	--	--	1970-03-01	Hepatocellular carcinoma, NOS	--	--	no	No	not reported	--	--	--	Liver
239b4298-b090-480a-a19f-9758a827aa30	TCGA-G3-A25Y	TCGA-LIHC	52	--	--	--	--	-19055	452	not hispanic or latino	female	--	--	asian	Dead	--	1954	2007	--	19055	--	--	--	--	M0	N0	Stage I	T1	6th	not reported	--	--	--	--	--	0	--	--	1970-03-01	Hepatocellular carcinoma, NOS	--	--	no	No	not reported	--	--	--	Liver
239b4298-b090-480a-a19f-9758a827aa30	TCGA-G3-A25Y	TCGA-LIHC	52	--	--	--	--	-19055	452	not hispanic or latino	female	--	--	asian	Dead	--	1954	2007	--	19055	--	--	--	--	M0	N0	Stage I	T1	6th	not reported	--	--	--	--	--	0	--	--	1970-03-01	Hepatocellular carcinoma, NOS	--	--	no	No	not reported	--	--	--	Liver
23d8e6a0-fa79-4323-a0a6-2dea2a319667	TCGA-CC-A5UE	TCGA-LIHC	48	--	--	--	--	-17805	272	not hispanic or latino	male	--	--	asian	Dead	--	1964	--	--	17805	--	--	--	--	M0	N0	Stage IIIB	T4	6th	not reported	--	--	--	--	--	0	0	--	1970-03-01	Hepatocellular carcinoma, NOS	--	--	no	No	not reported	--	--	--	Liver
23d8e6a0-fa79-4323-a0a6-2dea2a319667	TCGA-CC-A5UE	TCGA-LIHC	48	--	--	--	--	-17805	272	not hispanic or latino	male	--	--	asian	Dead	--	1964	--	--	17805	--	--	--	--	M0	N0	Stage IIIB	T4	6th	not reported	--	--	--	--	--	0	0	--	1970-03-01	Hepatocellular carcinoma, NOS	--	--	no	No	not reported	--	--	--	Liver
24170a77-94e0-4002-9d3e-a46c84e84fca	TCGA-DD-A73D	TCGA-LIHC	68	--	--	--	--	-24941	--	not hispanic or latino	female	--	--	white	Alive	--	1944	--	--	24941	--	--	--	--	MX	NX	Stage II	T2	7th	not reported	--	--	--	--	--	0	693	--	1970-03-01	Hepatocellular carcinoma, NOS	--	--	no	No	not reported	--	--	--	Liver
24170a77-94e0-4002-9d3e-a46c84e84fca	TCGA-DD-A73D	TCGA-LIHC	68	--	--	--	--	-24941	--	not hispanic or latino	female	--	--	white	Alive	--	1944	--	--	24941	--	--	--	--	MX	NX	Stage II	T2	7th	not reported	--	--	--	--	--	0	693	--	1970-03-01	Hepatocellular carcinoma, NOS	--	--	no	No	not reported	--	--	--	Liver
24259d55-20ac-4359-861f-dcad7ad88cee	TCGA-G3-A5SK	TCGA-LIHC	58	--	--	--	--	-21320	--	not hispanic or latino	male	--	--	white	Alive	--	1954	--	--	21320	--	--	--	--	M0	NX	Stage I	T1	7th	not reported	--	--	--	--	--	0	744	--	1970-03-01	Hepatocellular carcinoma, NOS	--	--	no	No	not reported	--	--	--	Liver
24259d55-20ac-4359-861f-dcad7ad88cee	TCGA-G3-A5SK	TCGA-LIHC	58	--	--	--	--	-21320	--	not hispanic or latino	male	--	--	white	Alive	--	1954	--	--	21320	--	--	--	--	M0	NX	Stage I	T1	7th	not reported	--	--	--	--	--	0	744	--	1970-03-01	Hepatocellular carcinoma, NOS	--	--	no	No	not reported	--	--	--	Liver
24b66729-242b-4771-819d-77c9a1fcbb10	TCGA-DD-AAD8	TCGA-LIHC	73	--	--	--	--	-26781	--	not hispanic or latino	female	--	--	asian	Alive	--	1938	--	--	26781	--	--	--	--	M0	N0	Stage I	T1	7th	not reported	--	--	--	--	--	0	1219	--	1970-03-01	Hepatocellular carcinoma, NOS	--	--	no	No	not reported	--	--	--	Liver
24b66729-242b-4771-819d-77c9a1fcbb10	TCGA-DD-AAD8	TCGA-LIHC	73	--	--	--	--	-26781	--	not hispanic or latino	female	--	--	asian	Alive	--	1938	--	--	26781	--	--	--	--	M0	N0	Stage I	T1	7th	not reported	--	--	--	--	--	0	1219	--	1970-03-01	Hepatocellular carcinoma, NOS	--	--	no	No	not reported	--	--	--	Liver
25e893ad-a0fd-45ae-9aa9-9bcd7c2ec8e5	TCGA-MR-A520	TCGA-LIHC	58	--	--	--	--	-21398	--	not hispanic or latino	male	--	--	white	Alive	--	1954	--	--	21398	--	--	--	--	MX	NX	Stage I	T1	7th	not reported	--	--	--	--	--	0	229	--	1970-03-01	Hepatocellular carcinoma, NOS	--	--	no	No	not reported	--	--	--	Liver
25e893ad-a0fd-45ae-9aa9-9bcd7c2ec8e5	TCGA-MR-A520	TCGA-LIHC	58	--	--	--	--	-21398	--	not hispanic or latino	male	--	--	white	Alive	--	1954	--	--	21398	--	--	--	--	MX	NX	Stage I	T1	7th	not reported	--	--	--	--	--	0	229	--	1970-03-01	Hepatocellular carcinoma, NOS	--	--	no	No	not reported	--	--	--	Liver
2681f83d-233f-4ea2-b5e6-3c05af81f123	TCGA-G3-A7M6	TCGA-LIHC	60	--	--	--	--	-22205	--	not hispanic or latino	female	--	--	white	Alive	--	1953	--	--	22205	--	--	--	--	MX	NX	Stage I	T1	7th	not reported	--	--	--	--	--	0	632	--	1970-03-01	Hepatocellular carcinoma, NOS	--	--	no	No	not reported	--	--	--	Liver
2681f83d-233f-4ea2-b5e6-3c05af81f123	TCGA-G3-A7M6	TCGA-LIHC	60	--	--	--	--	-22205	--	not hispanic or latino	female	--	--	white	Alive	--	1953	--	--	22205	--	--	--	--	MX	NX	Stage I	T1	7th	not reported	--	--	--	--	--	0	632	--	1970-03-01	Hepatocellular carcinoma, NOS	--	--	no	No	not reported	--	--	--	Liver
26d93d77-ab66-45aa-a162-98d091221afb	TCGA-RC-A7SB	TCGA-LIHC	53	--	--	--	--	-19698	--	not hispanic or latino	male	--	--	asian	Alive	--	1959	--	--	19698	--	--	--	--	M0	N0	Stage II	T2	7th	not reported	--	--	--	--	--	0	588	--	1970-03-01	Hepatocellular carcinoma, NOS	--	--	no	No	not reported	--	--	--	Liver
26d93d77-ab66-45aa-a162-98d091221afb	TCGA-RC-A7SB	TCGA-LIHC	53	--	--	--	--	-19698	--	not hispanic or latino	male	--	--	asian	Alive	--	1959	--	--	19698	--	--	--	--	M0	N0	Stage II	T2	7th	not reported	--	--	--	--	--	0	588	--	1970-03-01	Hepatocellular carcinoma, NOS	--	--	no	No	not reported	--	--	--	Liver
2854ffe8-1f77-497a-bf49-11e0189fee35	TCGA-DD-A1EL	TCGA-LIHC	23	--	--	--	--	-8573	415	not hispanic or latino	male	--	--	black or african american	Dead	--	1986	2010	--	8573	--	--	--	--	M0	N0	Stage II	T2	6th	not reported	--	--	--	--	--	0	--	--	1970-03-01	Hepatocellular carcinoma, NOS	--	--	no	No	not reported	--	--	--	Liver
2854ffe8-1f77-497a-bf49-11e0189fee35	TCGA-DD-A1EL	TCGA-LIHC	23	--	--	--	--	-8573	415	not hispanic or latino	male	--	--	black or african american	Dead	--	1986	2010	--	8573	--	--	--	--	M0	N0	Stage II	T2	6th	not reported	--	--	--	--	--	0	--	--	1970-03-01	Hepatocellular carcinoma, NOS	--	--	no	No	not reported	--	--	--	Liver
290890eb-321c-45dc-9cd1-45676c6e5e96	TCGA-5R-AA1C	TCGA-LIHC	57	--	--	--	--	-21073	--	not hispanic or latino	male	--	--	white	Alive	--	1956	--	--	21073	--	--	--	--	M0	N0	Stage II	T2	7th	not reported	--	--	--	--	--	0	520	--	1970-03-01	Hepatocellular carcinoma, NOS	--	--	no	No	not reported	--	--	--	Liver
290890eb-321c-45dc-9cd1-45676c6e5e96	TCGA-5R-AA1C	TCGA-LIHC	57	--	--	--	--	-21073	--	not hispanic or latino	male	--	--	white	Alive	--	1956	--	--	21073	--	--	--	--	M0	N0	Stage II	T2	7th	not reported	--	--	--	--	--	0	520	--	1970-03-01	Hepatocellular carcinoma, NOS	--	--	no	No	not reported	--	--	--	Liver
2bea076b-c923-4a91-a37b-c6615fec021c	TCGA-ED-A8O5	TCGA-LIHC	59	--	--	--	--	-21648	--	not hispanic or latino	female	--	--	asian	Alive	--	1954	--	--	21648	--	--	--	--	M0	N0	Stage IIIA	T3a	7th	not reported	--	--	--	--	--	0	406	--	1970-03-01	Hepatocellular carcinoma, NOS	--	--	no	No	not reported	--	--	--	Liver
2bea076b-c923-4a91-a37b-c6615fec021c	TCGA-ED-A8O5	TCGA-LIHC	59	--	--	--	--	-21648	--	not hispanic or latino	female	--	--	asian	Alive	--	1954	--	--	21648	--	--	--	--	M0	N0	Stage IIIA	T3a	7th	not reported	--	--	--	--	--	0	406	--	1970-03-01	Hepatocellular carcinoma, NOS	--	--	no	No	not reported	--	--	--	Liver
2c041473-eaaa-4b7c-9b2e-b9da3543ad18	TCGA-2V-A95S	TCGA-LIHC	--	--	--	--	--	--	--	not hispanic or latino	male	--	--	asian	Alive	--	--	--	--	--	--	--	--	--	MX	NX	Stage II	T2	7th	not reported	--	--	--	--	--	--	--	--	1970-03-01	Hepatocellular carcinoma, NOS	--	--	no	No	not reported	--	--	--	Liver
2c041473-eaaa-4b7c-9b2e-b9da3543ad18	TCGA-2V-A95S	TCGA-LIHC	--	--	--	--	--	--	--	not hispanic or latino	male	--	--	asian	Alive	--	--	--	--	--	--	--	--	--	MX	NX	Stage II	T2	7th	not reported	--	--	--	--	--	--	--	--	1970-03-01	Hepatocellular carcinoma, NOS	--	--	no	No	not reported	--	--	--	Liver
2c53d48d-e3bc-49f3-bbe0-2eee24252b4c	TCGA-CC-A3MB	TCGA-LIHC	36	--	--	--	--	-13255	315	not hispanic or latino	male	--	--	asian	Dead	--	1975	--	--	13255	--	--	--	--	M0	N0	Stage IIIA	T3	7th	not reported	--	--	--	--	--	0	3	--	1970-03-01	Hepatocellular carcinoma, NOS	--	--	no	No	not reported	--	--	--	Liver
2c53d48d-e3bc-49f3-bbe0-2eee24252b4c	TCGA-CC-A3MB	TCGA-LIHC	36	--	--	--	--	-13255	315	not hispanic or latino	male	--	--	asian	Dead	--	1975	--	--	13255	--	--	--	--	M0	N0	Stage IIIA	T3	7th	not reported	--	--	--	--	--	0	3	--	1970-03-01	Hepatocellular carcinoma, NOS	--	--	no	No	not reported	--	--	--	Liver
2c8a1e74-33de-453f-8d1e-e226185e52fc	TCGA-G3-A5SJ	TCGA-LIHC	59	--	--	--	--	-21848	--	not hispanic or latino	male	--	--	white	Alive	--	1953	--	--	21848	--	--	--	--	M0	NX	Stage I	T1	7th	not reported	--	--	--	--	--	0	698	--	1970-03-01	Hepatocellular carcinoma, NOS	--	--	no	No	not reported	--	--	--	Liver
2c8a1e74-33de-453f-8d1e-e226185e52fc	TCGA-G3-A5SJ	TCGA-LIHC	59	--	--	--	--	-21848	--	not hispanic or latino	male	--	--	white	Alive	--	1953	--	--	21848	--	--	--	--	M0	NX	Stage I	T1	7th	not reported	--	--	--	--	--	0	698	--	1970-03-01	Hepatocellular carcinoma, NOS	--	--	no	No	not reported	--	--	--	Liver
2d00f09f-0074-46c8-b357-b5f33567762a	TCGA-HP-A5MZ	TCGA-LIHC	78	--	--	--	--	-22702	91	not reported	male	--	--	not reported	Dead	--	--	--	--	22702	--	--	--	--	M0	NX	Stage I	T1	6th	not reported	--	--	--	--	--	0	--	--	1970-03-01	Hepatocellular carcinoma, NOS	--	--	no	No	not reported	--	--	--	Liver
2d00f09f-0074-46c8-b357-b5f33567762a	TCGA-HP-A5MZ	TCGA-LIHC	78	--	--	--	--	-22702	91	not reported	male	--	--	not reported	Dead	--	--	--	--	22702	--	--	--	--	M0	NX	Stage I	T1	6th	not reported	--	--	--	--	--	0	--	--	1970-03-01	Hepatocellular carcinoma, NOS	--	--	no	No	not reported	--	--	--	Liver
2d1dc64d-27de-4c83-a7fa-88da5b48bf24	TCGA-RC-A6M4	TCGA-LIHC	74	--	--	--	--	-27327	--	not hispanic or latino	female	--	--	white	Alive	--	1936	--	--	27327	--	--	--	--	MX	NX	Stage IIIA	T3	7th	not reported	--	--	--	--	--	0	22	--	1970-03-01	Hepatocellular carcinoma, NOS	--	--	no	No	not reported	--	--	--	Liver
2d1dc64d-27de-4c83-a7fa-88da5b48bf24	TCGA-RC-A6M4	TCGA-LIHC	74	--	--	--	--	-27327	--	not hispanic or latino	female	--	--	white	Alive	--	1936	--	--	27327	--	--	--	--	MX	NX	Stage IIIA	T3	7th	not reported	--	--	--	--	--	0	22	--	1970-03-01	Hepatocellular carcinoma, NOS	--	--	no	No	not reported	--	--	--	Liver
2f3d22ad-6917-4189-89d9-2a06c2d2de0a	TCGA-G3-A25Z	TCGA-LIHC	58	--	--	--	--	-21509	--	not hispanic or latino	male	--	--	asian	Alive	--	1952	--	--	21509	--	--	--	--	M0	N0	Stage I	T1	7th	not reported	--	--	--	--	--	0	655	--	1970-03-01	Hepatocellular carcinoma, NOS	--	--	no	No	not reported	--	--	--	Liver
2f3d22ad-6917-4189-89d9-2a06c2d2de0a	TCGA-G3-A25Z	TCGA-LIHC	58	--	--	--	--	-21509	--	not hispanic or latino	male	--	--	asian	Alive	--	1952	--	--	21509	--	--	--	--	M0	N0	Stage I	T1	7th	not reported	--	--	--	--	--	0	655	--	1970-03-01	Hepatocellular carcinoma, NOS	--	--	no	No	not reported	--	--	--	Liver
3134f7d1-3359-497a-b8be-1f317d8ddaaa	TCGA-K7-A5RF	TCGA-LIHC	64	--	--	--	--	-23557	--	not hispanic or latino	male	--	--	white	Alive	--	1948	--	--	23557	--	--	--	--	MX	NX	Stage I	T1	7th	not reported	--	--	--	--	--	0	631	--	1970-03-01	Hepatocellular carcinoma, NOS	--	--	no	No	not reported	--	--	--	Liver
3134f7d1-3359-497a-b8be-1f317d8ddaaa	TCGA-K7-A5RF	TCGA-LIHC	64	--	--	--	--	-23557	--	not hispanic or latino	male	--	--	white	Alive	--	1948	--	--	23557	--	--	--	--	MX	NX	Stage I	T1	7th	not reported	--	--	--	--	--	0	631	--	1970-03-01	Hepatocellular carcinoma, NOS	--	--	no	No	not reported	--	--	--	Liver
31a2ecc5-2d45-4823-8187-dc701dd412a8	TCGA-2Y-A9GT	TCGA-LIHC	51	--	--	--	--	-18768	1624	not hispanic or latino	male	--	--	white	Dead	--	1955	2010	--	18768	--	--	--	--	MX	NX	Stage I	T1	6th	not reported	--	--	--	--	--	0	--	--	1970-03-01	Hepatocellular carcinoma, NOS	--	--	no	No	not reported	--	--	--	Liver
31a2ecc5-2d45-4823-8187-dc701dd412a8	TCGA-2Y-A9GT	TCGA-LIHC	51	--	--	--	--	-18768	1624	not hispanic or latino	male	--	--	white	Dead	--	1955	2010	--	18768	--	--	--	--	MX	NX	Stage I	T1	6th	not reported	--	--	--	--	--	0	--	--	1970-03-01	Hepatocellular carcinoma, NOS	--	--	no	No	not reported	--	--	--	Liver
31c7d56b-4af7-4fdb-ba83-63bf615fcc3d	TCGA-DD-AAW1	TCGA-LIHC	55	--	--	--	--	-20288	--	not hispanic or latino	male	--	--	asian	Alive	--	1954	--	--	20288	--	--	--	--	M0	N0	Stage IIIA	T3	6th	not reported	--	--	--	--	--	0	1989	--	1970-03-01	Hepatocellular carcinoma, NOS	--	--	no	No	not reported	--	--	--	Liver
31c7d56b-4af7-4fdb-ba83-63bf615fcc3d	TCGA-DD-AAW1	TCGA-LIHC	55	--	--	--	--	-20288	--	not hispanic or latino	male	--	--	asian	Alive	--	1954	--	--	20288	--	--	--	--	M0	N0	Stage IIIA	T3	6th	not reported	--	--	--	--	--	0	1989	--	1970-03-01	Hepatocellular carcinoma, NOS	--	--	no	No	not reported	--	--	--	Liver
32a98b3d-4cbd-4dcc-ac71-428fafc5e1c3	TCGA-RC-A7SH	TCGA-LIHC	42	--	--	--	--	-15560	--	not hispanic or latino	male	--	--	asian	Alive	--	1970	--	--	15560	--	--	--	--	M0	N0	Stage II	T2	7th	not reported	--	--	--	--	--	0	468	--	1974-03-01	Hepatocellular carcinoma, clear cell type	--	--	no	No	not reported	--	--	--	Liver
32a98b3d-4cbd-4dcc-ac71-428fafc5e1c3	TCGA-RC-A7SH	TCGA-LIHC	42	--	--	--	--	-15560	--	not hispanic or latino	male	--	--	asian	Alive	--	1970	--	--	15560	--	--	--	--	M0	N0	Stage II	T2	7th	not reported	--	--	--	--	--	0	468	--	1974-03-01	Hepatocellular carcinoma, clear cell type	--	--	no	No	not reported	--	--	--	Liver
32e39c1d-b8e8-4efe-b451-8efb112d3518	TCGA-DD-AADN	TCGA-LIHC	59	--	--	--	--	-21632	--	not hispanic or latino	male	--	--	asian	Alive	--	1953	--	--	21632	--	--	--	--	MX	NX	Stage I	T1	7th	not reported	--	--	--	--	--	0	898	--	1970-03-01	Hepatocellular carcinoma, NOS	--	--	no	No	not reported	--	--	--	Liver
32e39c1d-b8e8-4efe-b451-8efb112d3518	TCGA-DD-AADN	TCGA-LIHC	59	--	--	--	--	-21632	--	not hispanic or latino	male	--	--	asian	Alive	--	1953	--	--	21632	--	--	--	--	MX	NX	Stage I	T1	7th	not reported	--	--	--	--	--	0	898	--	1970-03-01	Hepatocellular carcinoma, NOS	--	--	no	No	not reported	--	--	--	Liver
34303cdd-c31c-4b95-9965-2a5513dc322d	TCGA-ED-A66Y	TCGA-LIHC	51	--	--	--	--	-18797	296	not hispanic or latino	female	--	--	asian	Dead	--	1962	--	--	18797	--	--	--	--	M0	N0	Stage IIIA	T3a	7th	not reported	--	--	--	--	--	0	7	--	1970-03-01	Hepatocellular carcinoma, NOS	--	--	no	No	not reported	--	--	--	Liver
34303cdd-c31c-4b95-9965-2a5513dc322d	TCGA-ED-A66Y	TCGA-LIHC	51	--	--	--	--	-18797	296	not hispanic or latino	female	--	--	asian	Dead	--	1962	--	--	18797	--	--	--	--	M0	N0	Stage IIIA	T3a	7th	not reported	--	--	--	--	--	0	7	--	1970-03-01	Hepatocellular carcinoma, NOS	--	--	no	No	not reported	--	--	--	Liver
34413807-07be-4204-b095-5e1dd1ed87dc	TCGA-DD-AACO	TCGA-LIHC	40	--	--	--	--	-14796	--	not hispanic or latino	male	--	--	asian	Alive	--	1969	--	--	14796	--	--	--	--	M0	N0	Stage I	T1	6th	not reported	--	--	--	--	--	0	1876	--	1970-03-01	Hepatocellular carcinoma, NOS	--	--	no	No	not reported	--	--	--	Liver
34413807-07be-4204-b095-5e1dd1ed87dc	TCGA-DD-AACO	TCGA-LIHC	40	--	--	--	--	-14796	--	not hispanic or latino	male	--	--	asian	Alive	--	1969	--	--	14796	--	--	--	--	M0	N0	Stage I	T1	6th	not reported	--	--	--	--	--	0	1876	--	1970-03-01	Hepatocellular carcinoma, NOS	--	--	no	No	not reported	--	--	--	Liver
34416be6-b6d6-4029-b899-9ba685e39590	TCGA-DD-AAEI	TCGA-LIHC	72	--	--	--	--	-26465	--	not hispanic or latino	male	--	--	asian	Alive	--	1938	--	--	26465	--	--	--	--	M0	N0	Stage I	T1	7th	not reported	--	--	--	--	--	0	1531	--	1970-03-01	Hepatocellular carcinoma, NOS	--	--	no	No	not reported	--	--	--	Liver
34416be6-b6d6-4029-b899-9ba685e39590	TCGA-DD-AAEI	TCGA-LIHC	72	--	--	--	--	-26465	--	not hispanic or latino	male	--	--	asian	Alive	--	1938	--	--	26465	--	--	--	--	M0	N0	Stage I	T1	7th	not reported	--	--	--	--	--	0	1531	--	1970-03-01	Hepatocellular carcinoma, NOS	--	--	no	No	not reported	--	--	--	Liver
34fd27ce-930a-4f29-8a6e-dae4949d92eb	TCGA-ZP-A9CY	TCGA-LIHC	66	--	--	--	--	-24223	--	not hispanic or latino	female	--	--	white	Alive	--	1945	--	--	24223	--	--	--	--	MX	NX	--	T1	7th	not reported	--	--	--	--	--	0	782	--	1970-03-01	Hepatocellular carcinoma, NOS	--	--	no	No	not reported	--	--	--	Liver
34fd27ce-930a-4f29-8a6e-dae4949d92eb	TCGA-ZP-A9CY	TCGA-LIHC	66	--	--	--	--	-24223	--	not hispanic or latino	female	--	--	white	Alive	--	1945	--	--	24223	--	--	--	--	MX	NX	--	T1	7th	not reported	--	--	--	--	--	0	782	--	1970-03-01	Hepatocellular carcinoma, NOS	--	--	no	No	not reported	--	--	--	Liver
3528dd91-1a6d-4d41-a3ee-829c857cc904	TCGA-2Y-A9H8	TCGA-LIHC	85	--	--	--	--	-31322	633	not hispanic or latino	female	--	--	white	Dead	--	1926	2012	--	31322	--	--	--	--	MX	NX	--	T1	7th	not reported	--	--	--	--	--	0	--	--	1970-03-01	Hepatocellular carcinoma, NOS	--	--	no	No	not reported	--	--	--	Liver
3528dd91-1a6d-4d41-a3ee-829c857cc904	TCGA-2Y-A9H8	TCGA-LIHC	85	--	--	--	--	-31322	633	not hispanic or latino	female	--	--	white	Dead	--	1926	2012	--	31322	--	--	--	--	MX	NX	--	T1	7th	not reported	--	--	--	--	--	0	--	--	1970-03-01	Hepatocellular carcinoma, NOS	--	--	no	No	not reported	--	--	--	Liver
357c1c08-f368-4cae-8f20-9be241b30479	TCGA-DD-A3A2	TCGA-LIHC	76	--	--	--	--	-27930	2131	not hispanic or latino	female	--	--	white	Dead	--	1922	2003	--	27930	--	--	--	--	M0	N0	Stage I	T1	5th	not reported	--	--	--	--	--	0	--	--	1970-03-01	Hepatocellular carcinoma, NOS	--	--	no	No	not reported	--	--	--	Liver
357c1c08-f368-4cae-8f20-9be241b30479	TCGA-DD-A3A2	TCGA-LIHC	76	--	--	--	--	-27930	2131	not hispanic or latino	female	--	--	white	Dead	--	1922	2003	--	27930	--	--	--	--	M0	N0	Stage I	T1	5th	not reported	--	--	--	--	--	0	--	--	1970-03-01	Hepatocellular carcinoma, NOS	--	--	no	No	not reported	--	--	--	Liver
3837c8ac-6c9e-499b-a4e7-d42c870bcb49	TCGA-CC-A5UD	TCGA-LIHC	45	--	--	--	--	-16702	304	not hispanic or latino	male	--	--	asian	Dead	--	1967	--	--	16702	--	--	--	--	M0	N0	Stage IIIA	T3	6th	not reported	--	--	--	--	--	0	0	--	1970-03-01	Hepatocellular carcinoma, NOS	--	--	no	No	not reported	--	--	--	Liver
3837c8ac-6c9e-499b-a4e7-d42c870bcb49	TCGA-CC-A5UD	TCGA-LIHC	45	--	--	--	--	-16702	304	not hispanic or latino	male	--	--	asian	Dead	--	1967	--	--	16702	--	--	--	--	M0	N0	Stage IIIA	T3	6th	not reported	--	--	--	--	--	0	0	--	1970-03-01	Hepatocellular carcinoma, NOS	--	--	no	No	not reported	--	--	--	Liver
396ef7c2-343e-4d5c-9b20-adc0a52c1978	TCGA-ZP-A9D0	TCGA-LIHC	67	--	--	--	--	-24525	--	not hispanic or latino	female	--	--	black or african american	Alive	--	1944	--	--	24525	--	--	--	--	MX	NX	--	T1	7th	not reported	--	--	--	--	--	0	1091	--	1970-03-01	Hepatocellular carcinoma, NOS	--	--	no	No	not reported	--	--	--	Liver
396ef7c2-343e-4d5c-9b20-adc0a52c1978	TCGA-ZP-A9D0	TCGA-LIHC	67	--	--	--	--	-24525	--	not hispanic or latino	female	--	--	black or african american	Alive	--	1944	--	--	24525	--	--	--	--	MX	NX	--	T1	7th	not reported	--	--	--	--	--	0	1091	--	1970-03-01	Hepatocellular carcinoma, NOS	--	--	no	No	not reported	--	--	--	Liver
39baf24a-4032-4c23-b3fe-2c50df1881f6	TCGA-BC-A10W	TCGA-LIHC	50	--	--	--	--	-18562	91	not hispanic or latino	male	--	--	asian	Dead	--	1952	2002	--	18562	--	--	--	--	MX	NX	--	T4	5th	not reported	--	--	--	--	--	0	--	--	1970-03-01	Hepatocellular carcinoma, NOS	--	--	no	No	not reported	--	--	--	Liver
39baf24a-4032-4c23-b3fe-2c50df1881f6	TCGA-BC-A10W	TCGA-LIHC	50	--	--	--	--	-18562	91	not hispanic or latino	male	--	--	asian	Dead	--	1952	2002	--	18562	--	--	--	--	MX	NX	--	T4	5th	not reported	--	--	--	--	--	0	--	--	1970-03-01	Hepatocellular carcinoma, NOS	--	--	no	No	not reported	--	--	--	Liver
39e147c9-2acb-4ba8-a991-e43e1719b2d8	TCGA-WX-AA47	TCGA-LIHC	33	--	--	--	--	-12056	556	not hispanic or latino	female	--	--	white	Dead	--	1979	2013	--	12056	--	--	--	--	MX	NX	Stage IIIA	T3a	7th	not reported	--	--	--	--	--	0	--	--	1970-03-01	Hepatocellular carcinoma, NOS	--	--	no	No	not reported	--	--	--	Liver
39e147c9-2acb-4ba8-a991-e43e1719b2d8	TCGA-WX-AA47	TCGA-LIHC	33	--	--	--	--	-12056	556	not hispanic or latino	female	--	--	white	Dead	--	1979	2013	--	12056	--	--	--	--	MX	NX	Stage IIIA	T3a	7th	not reported	--	--	--	--	--	0	--	--	1970-03-01	Hepatocellular carcinoma, NOS	--	--	no	No	not reported	--	--	--	Liver
39eb1db0-2722-4af4-8254-d0e10256c64d	TCGA-G3-A3CK	TCGA-LIHC	61	--	--	--	--	-22462	--	not hispanic or latino	male	--	--	asian	Alive	--	1950	--	--	22462	--	--	--	--	M0	N0	Stage I	T1	7th	not reported	--	--	--	--	--	0	585	--	1970-03-01	Hepatocellular carcinoma, NOS	--	--	no	No	not reported	--	--	--	Liver
39eb1db0-2722-4af4-8254-d0e10256c64d	TCGA-G3-A3CK	TCGA-LIHC	61	--	--	--	--	-22462	--	not hispanic or latino	male	--	--	asian	Alive	--	1950	--	--	22462	--	--	--	--	M0	N0	Stage I	T1	7th	not reported	--	--	--	--	--	0	585	--	1970-03-01	Hepatocellular carcinoma, NOS	--	--	no	No	not reported	--	--	--	Liver
3a2d7482-c246-411e-841f-71d96e353328	TCGA-G3-A3CH	TCGA-LIHC	53	--	--	--	--	-19473	--	not hispanic or latino	male	--	--	asian	Alive	--	1957	--	--	19473	--	--	--	--	M0	N0	Stage IIIA	T3a	7th	not reported	--	--	--	--	--	0	780	--	1970-03-01	Hepatocellular carcinoma, NOS	--	--	no	No	not reported	--	--	--	Liver
3a2d7482-c246-411e-841f-71d96e353328	TCGA-G3-A3CH	TCGA-LIHC	53	--	--	--	--	-19473	--	not hispanic or latino	male	--	--	asian	Alive	--	1957	--	--	19473	--	--	--	--	M0	N0	Stage IIIA	T3a	7th	not reported	--	--	--	--	--	0	780	--	1970-03-01	Hepatocellular carcinoma, NOS	--	--	no	No	not reported	--	--	--	Liver
3acf7438-fd65-442c-8a30-68b6714537f3	TCGA-DD-A1EI	TCGA-LIHC	46	--	--	--	--	-17097	--	not hispanic or latino	male	--	--	asian	Alive	--	1962	--	--	17097	--	--	--	--	M0	N0	Stage I	T1	6th	not reported	--	--	--	--	--	0	183	--	1970-03-01	Hepatocellular carcinoma, NOS	--	--	no	No	not reported	--	--	--	Liver
3acf7438-fd65-442c-8a30-68b6714537f3	TCGA-DD-A1EI	TCGA-LIHC	46	--	--	--	--	-17097	--	not hispanic or latino	male	--	--	asian	Alive	--	1962	--	--	17097	--	--	--	--	M0	N0	Stage I	T1	6th	not reported	--	--	--	--	--	0	183	--	1970-03-01	Hepatocellular carcinoma, NOS	--	--	no	No	not reported	--	--	--	Liver
3bbff405-dae4-4dc9-985a-33e7ac9cb2dd	TCGA-DD-AAE1	TCGA-LIHC	52	--	--	--	--	-19073	--	not hispanic or latino	male	--	--	asian	Alive	--	1961	--	--	19073	--	--	--	--	M0	N0	Stage I	T1	7th	not reported	--	--	--	--	--	0	552	--	1970-03-01	Hepatocellular carcinoma, NOS	--	--	no	No	not reported	--	--	--	Liver
3bbff405-dae4-4dc9-985a-33e7ac9cb2dd	TCGA-DD-AAE1	TCGA-LIHC	52	--	--	--	--	-19073	--	not hispanic or latino	male	--	--	asian	Alive	--	1961	--	--	19073	--	--	--	--	M0	N0	Stage I	T1	7th	not reported	--	--	--	--	--	0	552	--	1970-03-01	Hepatocellular carcinoma, NOS	--	--	no	No	not reported	--	--	--	Liver
3c51fee0-da54-40e9-a954-dfe30f6f075c	TCGA-DD-AAEE	TCGA-LIHC	55	--	--	--	--	-20396	--	not hispanic or latino	male	--	--	asian	Alive	--	1957	--	--	20396	--	--	--	--	M0	N0	Stage I	T1	7th	not reported	--	--	--	--	--	0	810	--	1970-03-01	Hepatocellular carcinoma, NOS	--	--	no	No	not reported	--	--	--	Liver
3c51fee0-da54-40e9-a954-dfe30f6f075c	TCGA-DD-AAEE	TCGA-LIHC	55	--	--	--	--	-20396	--	not hispanic or latino	male	--	--	asian	Alive	--	1957	--	--	20396	--	--	--	--	M0	N0	Stage I	T1	7th	not reported	--	--	--	--	--	0	810	--	1970-03-01	Hepatocellular carcinoma, NOS	--	--	no	No	not reported	--	--	--	Liver
3c969bdf-cae8-44f5-839f-5abd4cba0ec8	TCGA-DD-AAE3	TCGA-LIHC	50	--	--	--	--	-18271	--	not hispanic or latino	male	--	--	asian	Alive	--	1963	--	--	18271	--	--	--	--	M0	N0	Stage I	T1	7th	not reported	--	--	--	--	--	0	566	--	1970-03-01	Hepatocellular carcinoma, NOS	--	--	no	No	not reported	--	--	--	Liver
3c969bdf-cae8-44f5-839f-5abd4cba0ec8	TCGA-DD-AAE3	TCGA-LIHC	50	--	--	--	--	-18271	--	not hispanic or latino	male	--	--	asian	Alive	--	1963	--	--	18271	--	--	--	--	M0	N0	Stage I	T1	7th	not reported	--	--	--	--	--	0	566	--	1970-03-01	Hepatocellular carcinoma, NOS	--	--	no	No	not reported	--	--	--	Liver
3d048a45-3d5d-4563-acc8-3c662861f18a	TCGA-G3-A7M7	TCGA-LIHC	65	--	--	--	--	-24002	--	not hispanic or latino	male	--	--	white	Alive	--	1948	--	--	24002	--	--	--	--	MX	NX	Stage I	T1	7th	not reported	--	--	--	--	--	0	361	--	1970-03-01	Hepatocellular carcinoma, NOS	--	--	no	No	not reported	--	--	--	Liver
3d048a45-3d5d-4563-acc8-3c662861f18a	TCGA-G3-A7M7	TCGA-LIHC	65	--	--	--	--	-24002	--	not hispanic or latino	male	--	--	white	Alive	--	1948	--	--	24002	--	--	--	--	MX	NX	Stage I	T1	7th	not reported	--	--	--	--	--	0	361	--	1970-03-01	Hepatocellular carcinoma, NOS	--	--	no	No	not reported	--	--	--	Liver
3da3cfec-5464-4dd8-9757-a0cdfe3536f8	TCGA-DD-AACL	TCGA-LIHC	66	--	--	--	--	-24355	107	not hispanic or latino	female	--	--	asian	Dead	--	1942	--	--	24355	--	--	--	--	M0	N0	Stage I	T1	6th	not reported	--	--	--	--	--	0	58	--	1970-03-01	Hepatocellular carcinoma, NOS	--	--	no	No	not reported	--	--	--	Liver
3da3cfec-5464-4dd8-9757-a0cdfe3536f8	TCGA-DD-AACL	TCGA-LIHC	66	--	--	--	--	-24355	107	not hispanic or latino	female	--	--	asian	Dead	--	1942	--	--	24355	--	--	--	--	M0	N0	Stage I	T1	6th	not reported	--	--	--	--	--	0	58	--	1970-03-01	Hepatocellular carcinoma, NOS	--	--	no	No	not reported	--	--	--	Liver
3dc48ea9-a3c6-437f-af5a-88feb300cc5f	TCGA-BC-A10X	TCGA-LIHC	52	--	--	--	--	-19140	770	not hispanic or latino	female	--	--	white	Dead	--	1950	2004	--	19140	--	--	--	--	MX	N0	Stage IIIA	T3a	5th	not reported	--	--	--	--	--	0	--	--	1970-03-01	Hepatocellular carcinoma, NOS	--	--	no	No	not reported	--	--	--	Liver
3dc48ea9-a3c6-437f-af5a-88feb300cc5f	TCGA-BC-A10X	TCGA-LIHC	52	--	--	--	--	-19140	770	not hispanic or latino	female	--	--	white	Dead	--	1950	2004	--	19140	--	--	--	--	MX	N0	Stage IIIA	T3a	5th	not reported	--	--	--	--	--	0	--	--	1970-03-01	Hepatocellular carcinoma, NOS	--	--	no	No	not reported	--	--	--	Liver
3dd7c93d-8194-44ee-8014-10dd81ef6441	TCGA-FV-A3R3	TCGA-LIHC	38	--	--	--	--	-14231	366	not hispanic or latino	female	--	--	white	Dead	--	1974	--	--	14231	--	--	--	--	MX	NX	Stage I	T1	7th	not reported	--	--	--	--	--	0	4	--	1970-03-01	Hepatocellular carcinoma, NOS	--	--	no	No	not reported	--	--	--	Liver
3dd7c93d-8194-44ee-8014-10dd81ef6441	TCGA-FV-A3R3	TCGA-LIHC	38	--	--	--	--	-14231	366	not hispanic or latino	female	--	--	white	Dead	--	1974	--	--	14231	--	--	--	--	MX	NX	Stage I	T1	7th	not reported	--	--	--	--	--	0	4	--	1970-03-01	Hepatocellular carcinoma, NOS	--	--	no	No	not reported	--	--	--	Liver
3e1920b3-3bd4-4506-a0cf-567257154bcf	TCGA-2Y-A9GW	TCGA-LIHC	64	--	--	--	--	-23587	1271	not hispanic or latino	male	--	--	white	Dead	--	1943	2010	--	23587	--	--	--	--	MX	N0	Stage I	T1	6th	not reported	--	--	--	--	--	0	--	--	1970-03-01	Hepatocellular carcinoma, NOS	--	--	no	No	not reported	--	--	--	Liver
3e1920b3-3bd4-4506-a0cf-567257154bcf	TCGA-2Y-A9GW	TCGA-LIHC	64	--	--	--	--	-23587	1271	not hispanic or latino	male	--	--	white	Dead	--	1943	2010	--	23587	--	--	--	--	MX	N0	Stage I	T1	6th	not reported	--	--	--	--	--	0	--	--	1970-03-01	Hepatocellular carcinoma, NOS	--	--	no	No	not reported	--	--	--	Liver
3ea084c5-3783-4fde-b341-5914d2edb977	TCGA-DD-AACT	TCGA-LIHC	69	--	--	--	--	-25292	--	not hispanic or latino	female	--	--	asian	Alive	--	1941	--	--	25292	--	--	--	--	M0	N0	Stage I	T1	7th	not reported	--	--	--	--	--	0	1562	--	1970-03-01	Hepatocellular carcinoma, NOS	--	--	no	No	not reported	--	--	--	Liver
3ea084c5-3783-4fde-b341-5914d2edb977	TCGA-DD-AACT	TCGA-LIHC	69	--	--	--	--	-25292	--	not hispanic or latino	female	--	--	asian	Alive	--	1941	--	--	25292	--	--	--	--	M0	N0	Stage I	T1	7th	not reported	--	--	--	--	--	0	1562	--	1970-03-01	Hepatocellular carcinoma, NOS	--	--	no	No	not reported	--	--	--	Liver
3f6a6891-c6d5-447b-ad32-325fd46ec32b	TCGA-ZS-A9CG	TCGA-LIHC	55	--	--	--	--	-20100	--	not hispanic or latino	male	--	--	white	Alive	--	1958	--	--	20100	--	--	--	--	MX	NX	Stage II	T2	7th	not reported	--	--	--	--	--	0	341	--	1970-03-01	Hepatocellular carcinoma, NOS	--	--	no	No	not reported	--	--	--	Liver
3f6a6891-c6d5-447b-ad32-325fd46ec32b	TCGA-ZS-A9CG	TCGA-LIHC	55	--	--	--	--	-20100	--	not hispanic or latino	male	--	--	white	Alive	--	1958	--	--	20100	--	--	--	--	MX	NX	Stage II	T2	7th	not reported	--	--	--	--	--	0	341	--	1970-03-01	Hepatocellular carcinoma, NOS	--	--	no	No	not reported	--	--	--	Liver
4012ea90-5768-4acc-af3a-ba954f493db4	TCGA-DD-A4NH	TCGA-LIHC	65	--	--	--	--	-23865	--	not hispanic or latino	female	--	--	white	Alive	--	1946	--	--	23865	--	--	--	--	M0	N0	Stage IIIB	T3b	7th	not reported	--	--	--	--	--	0	917	--	1970-03-01	Hepatocellular carcinoma, NOS	--	--	no	No	not reported	--	--	--	Liver
4012ea90-5768-4acc-af3a-ba954f493db4	TCGA-DD-A4NH	TCGA-LIHC	65	--	--	--	--	-23865	--	not hispanic or latino	female	--	--	white	Alive	--	1946	--	--	23865	--	--	--	--	M0	N0	Stage IIIB	T3b	7th	not reported	--	--	--	--	--	0	917	--	1970-03-01	Hepatocellular carcinoma, NOS	--	--	no	No	not reported	--	--	--	Liver
40f30ffb-51de-4786-a88f-16c170aac207	TCGA-DD-AADK	TCGA-LIHC	68	--	--	--	--	-25046	--	not hispanic or latino	female	--	--	asian	Alive	--	1943	--	--	25046	--	--	--	--	M0	N0	Stage II	T2	7th	not reported	--	--	--	--	--	0	1049	--	1970-03-01	Hepatocellular carcinoma, NOS	--	--	no	No	not reported	--	--	--	Liver
40f30ffb-51de-4786-a88f-16c170aac207	TCGA-DD-AADK	TCGA-LIHC	68	--	--	--	--	-25046	--	not hispanic or latino	female	--	--	asian	Alive	--	1943	--	--	25046	--	--	--	--	M0	N0	Stage II	T2	7th	not reported	--	--	--	--	--	0	1049	--	1970-03-01	Hepatocellular carcinoma, NOS	--	--	no	No	not reported	--	--	--	Liver
4100fd8b-cf37-4e63-a73d-95c9c392d606	TCGA-DD-AADC	TCGA-LIHC	53	--	--	--	--	-19527	425	not hispanic or latino	male	--	--	asian	Dead	--	1958	2012	--	19527	--	--	--	--	M0	N0	Stage I	T1	7th	not reported	--	--	--	--	--	0	--	--	1970-03-01	Hepatocellular carcinoma, NOS	--	--	no	No	not reported	--	--	--	Liver
4100fd8b-cf37-4e63-a73d-95c9c392d606	TCGA-DD-AADC	TCGA-LIHC	53	--	--	--	--	-19527	425	not hispanic or latino	male	--	--	asian	Dead	--	1958	2012	--	19527	--	--	--	--	M0	N0	Stage I	T1	7th	not reported	--	--	--	--	--	0	--	--	1970-03-01	Hepatocellular carcinoma, NOS	--	--	no	No	not reported	--	--	--	Liver
418e79d1-51c7-4cef-a1b6-e291fb13c2a5	TCGA-DD-AAD6	TCGA-LIHC	66	--	--	--	--	-24185	--	not hispanic or latino	male	--	--	asian	Alive	--	1945	--	--	24185	--	--	--	--	M0	N0	Stage IIIA	T3a	7th	not reported	--	--	--	--	--	0	672	--	1970-03-01	Hepatocellular carcinoma, NOS	--	--	no	No	not reported	--	--	--	Liver
418e79d1-51c7-4cef-a1b6-e291fb13c2a5	TCGA-DD-AAD6	TCGA-LIHC	66	--	--	--	--	-24185	--	not hispanic or latino	male	--	--	asian	Alive	--	1945	--	--	24185	--	--	--	--	M0	N0	Stage IIIA	T3a	7th	not reported	--	--	--	--	--	0	672	--	1970-03-01	Hepatocellular carcinoma, NOS	--	--	no	No	not reported	--	--	--	Liver
41fb30aa-63b4-4cc6-a275-b77048612fa0	TCGA-DD-AACD	TCGA-LIHC	48	--	--	--	--	-17828	381	not hispanic or latino	male	--	--	asian	Dead	--	1960	2009	--	17828	--	--	--	--	M0	N0	Stage I	T1	6th	not reported	--	--	--	--	--	0	--	--	1970-03-01	Hepatocellular carcinoma, NOS	--	--	no	No	not reported	--	--	--	Liver
41fb30aa-63b4-4cc6-a275-b77048612fa0	TCGA-DD-AACD	TCGA-LIHC	48	--	--	--	--	-17828	381	not hispanic or latino	male	--	--	asian	Dead	--	1960	2009	--	17828	--	--	--	--	M0	N0	Stage I	T1	6th	not reported	--	--	--	--	--	0	--	--	1970-03-01	Hepatocellular carcinoma, NOS	--	--	no	No	not reported	--	--	--	Liver
420dc176-e9a8-484b-bfa3-1b84e039c26b	TCGA-NI-A8LF	TCGA-LIHC	74	--	--	--	--	-27162	--	not hispanic or latino	male	--	--	white	Alive	--	1938	--	--	27162	--	--	--	--	MX	NX	Stage I	T1	7th	not reported	--	--	--	--	--	0	799	--	1970-03-01	Hepatocellular carcinoma, NOS	--	--	no	No	not reported	--	--	--	Liver
420dc176-e9a8-484b-bfa3-1b84e039c26b	TCGA-NI-A8LF	TCGA-LIHC	74	--	--	--	--	-27162	--	not hispanic or latino	male	--	--	white	Alive	--	1938	--	--	27162	--	--	--	--	MX	NX	Stage I	T1	7th	not reported	--	--	--	--	--	0	799	--	1970-03-01	Hepatocellular carcinoma, NOS	--	--	no	No	not reported	--	--	--	Liver
4244912d-8527-410c-a084-a56c55eb1f82	TCGA-ZP-A9D4	TCGA-LIHC	64	--	--	--	--	-23656	--	not hispanic or latino	female	--	--	white	Alive	--	1948	--	--	23656	--	--	--	--	MX	NX	--	T1	7th	not reported	--	--	--	--	--	0	395	--	1970-03-01	Hepatocellular carcinoma, NOS	--	--	no	No	not reported	--	--	--	Liver
4244912d-8527-410c-a084-a56c55eb1f82	TCGA-ZP-A9D4	TCGA-LIHC	64	--	--	--	--	-23656	--	not hispanic or latino	female	--	--	white	Alive	--	1948	--	--	23656	--	--	--	--	MX	NX	--	T1	7th	not reported	--	--	--	--	--	0	395	--	1970-03-01	Hepatocellular carcinoma, NOS	--	--	no	No	not reported	--	--	--	Liver
427fdbf8-1603-466f-a5c6-963bb2ec3dac	TCGA-DD-AAE7	TCGA-LIHC	72	--	--	--	--	-26568	--	not hispanic or latino	male	--	--	asian	Alive	--	1940	--	--	26568	--	--	--	--	M0	N0	Stage I	T1	7th	not reported	--	--	--	--	--	0	644	--	1970-03-01	Hepatocellular carcinoma, NOS	--	--	yes	No	not reported	--	--	--	Liver
427fdbf8-1603-466f-a5c6-963bb2ec3dac	TCGA-DD-AAE7	TCGA-LIHC	72	--	--	--	--	-26568	--	not hispanic or latino	male	--	--	asian	Alive	--	1940	--	--	26568	--	--	--	--	M0	N0	Stage I	T1	7th	not reported	--	--	--	--	--	0	644	--	1970-03-01	Hepatocellular carcinoma, NOS	--	--	yes	No	not reported	--	--	--	Liver
42cb60f0-1a9e-4f59-8e2e-50c25e85cb98	TCGA-DD-A39Z	TCGA-LIHC	43	--	--	--	--	-15930	601	not reported	female	--	--	not reported	Dead	--	1953	1997	--	15930	--	--	--	--	M0	NX	Stage II	T2	4th	not reported	--	--	--	--	--	0	--	--	1970-03-01	Hepatocellular carcinoma, NOS	--	--	no	No	not reported	--	--	--	Liver
42cb60f0-1a9e-4f59-8e2e-50c25e85cb98	TCGA-DD-A39Z	TCGA-LIHC	43	--	--	--	--	-15930	601	not reported	female	--	--	not reported	Dead	--	1953	1997	--	15930	--	--	--	--	M0	NX	Stage II	T2	4th	not reported	--	--	--	--	--	0	--	--	1970-03-01	Hepatocellular carcinoma, NOS	--	--	no	No	not reported	--	--	--	Liver
431a72e1-ea03-4e40-89c4-2f02d454c897	TCGA-DD-AACX	TCGA-LIHC	66	--	--	--	--	-24329	--	not hispanic or latino	male	--	--	asian	Alive	--	1944	--	--	24329	--	--	--	--	M0	N0	Stage II	T2	7th	not reported	--	--	--	--	--	0	170	--	1970-03-01	Hepatocellular carcinoma, NOS	--	--	no	No	not reported	--	--	--	Liver
431a72e1-ea03-4e40-89c4-2f02d454c897	TCGA-DD-AACX	TCGA-LIHC	66	--	--	--	--	-24329	--	not hispanic or latino	male	--	--	asian	Alive	--	1944	--	--	24329	--	--	--	--	M0	N0	Stage II	T2	7th	not reported	--	--	--	--	--	0	170	--	1970-03-01	Hepatocellular carcinoma, NOS	--	--	no	No	not reported	--	--	--	Liver
440375d7-cdcd-418a-8992-0a8ca42d290d	TCGA-EP-A2KA	TCGA-LIHC	52	--	--	--	--	-19214	627	not hispanic or latino	female	--	--	white	Dead	--	1959	--	--	19214	--	--	--	--	MX	NX	Stage IIIA	T3a	7th	not reported	--	--	--	--	--	0	357	--	1970-03-01	Hepatocellular carcinoma, NOS	--	--	no	No	not reported	--	--	--	Liver
440375d7-cdcd-418a-8992-0a8ca42d290d	TCGA-EP-A2KA	TCGA-LIHC	52	--	--	--	--	-19214	627	not hispanic or latino	female	--	--	white	Dead	--	1959	--	--	19214	--	--	--	--	MX	NX	Stage IIIA	T3a	7th	not reported	--	--	--	--	--	0	357	--	1970-03-01	Hepatocellular carcinoma, NOS	--	--	no	No	not reported	--	--	--	Liver
447ac9e3-0533-461a-bc92-906a7b2180c3	TCGA-ZP-A9D1	TCGA-LIHC	56	--	--	--	--	-20584	--	not hispanic or latino	female	--	--	white	Alive	--	1956	--	--	20584	--	--	--	--	MX	NX	--	T1	7th	not reported	--	--	--	--	--	0	21	--	1970-03-01	Hepatocellular carcinoma, NOS	--	--	yes	No	not reported	--	--	--	Liver
447ac9e3-0533-461a-bc92-906a7b2180c3	TCGA-ZP-A9D1	TCGA-LIHC	56	--	--	--	--	-20584	--	not hispanic or latino	female	--	--	white	Alive	--	1956	--	--	20584	--	--	--	--	MX	NX	--	T1	7th	not reported	--	--	--	--	--	0	21	--	1970-03-01	Hepatocellular carcinoma, NOS	--	--	yes	No	not reported	--	--	--	Liver
457cca7c-a8b4-414e-a3c0-7fccf0ee2034	TCGA-DD-A3A9	TCGA-LIHC	64	--	--	--	--	-23526	931	not hispanic or latino	female	--	--	white	Dead	--	1937	2003	--	23526	--	--	--	--	M1	N0	Stage IVB	T4	5th	not reported	--	--	--	--	--	0	--	--	1970-03-01	Hepatocellular carcinoma, NOS	--	--	no	No	not reported	--	--	--	Liver
457cca7c-a8b4-414e-a3c0-7fccf0ee2034	TCGA-DD-A3A9	TCGA-LIHC	64	--	--	--	--	-23526	931	not hispanic or latino	female	--	--	white	Dead	--	1937	2003	--	23526	--	--	--	--	M1	N0	Stage IVB	T4	5th	not reported	--	--	--	--	--	0	--	--	1970-03-01	Hepatocellular carcinoma, NOS	--	--	no	No	not reported	--	--	--	Liver
45b566d7-f120-471c-a94a-be7936889f2d	TCGA-DD-A115	TCGA-LIHC	53	--	--	--	--	-19697	2542	not reported	male	--	--	white	Dead	--	1949	2008	--	19697	--	--	--	--	M0	N0	Stage IIIA	T3	5th	not reported	--	--	--	--	--	0	--	--	1970-03-01	Hepatocellular carcinoma, NOS	--	--	no	No	not reported	--	--	--	Liver
45b566d7-f120-471c-a94a-be7936889f2d	TCGA-DD-A115	TCGA-LIHC	53	--	--	--	--	-19697	2542	not reported	male	--	--	white	Dead	--	1949	2008	--	19697	--	--	--	--	M0	N0	Stage IIIA	T3	5th	not reported	--	--	--	--	--	0	--	--	1970-03-01	Hepatocellular carcinoma, NOS	--	--	no	No	not reported	--	--	--	Liver
45f00f00-d793-4dca-aeb9-7626d4575c90	TCGA-GJ-A9DB	TCGA-LIHC	68	--	--	--	--	-25020	67	not hispanic or latino	male	--	--	white	Dead	--	1945	2013	--	25020	--	--	--	--	MX	N0	Stage I	T1	7th	not reported	--	--	--	--	--	0	--	--	1970-03-01	Hepatocellular carcinoma, NOS	--	--	no	No	not reported	--	--	--	Liver
45f00f00-d793-4dca-aeb9-7626d4575c90	TCGA-GJ-A9DB	TCGA-LIHC	68	--	--	--	--	-25020	67	not hispanic or latino	male	--	--	white	Dead	--	1945	2013	--	25020	--	--	--	--	MX	N0	Stage I	T1	7th	not reported	--	--	--	--	--	0	--	--	1970-03-01	Hepatocellular carcinoma, NOS	--	--	no	No	not reported	--	--	--	Liver
460a3cbd-c63c-4e6f-b670-2619687ac5a0	TCGA-DD-AADS	TCGA-LIHC	63	--	--	--	--	-23227	--	not hispanic or latino	male	--	--	asian	Alive	--	1950	--	--	23227	--	--	--	--	M0	N0	Stage I	T1	7th	not reported	--	--	--	--	--	0	474	--	1970-03-01	Hepatocellular carcinoma, NOS	--	--	no	No	not reported	--	--	--	Liver
460a3cbd-c63c-4e6f-b670-2619687ac5a0	TCGA-DD-AADS	TCGA-LIHC	63	--	--	--	--	-23227	--	not hispanic or latino	male	--	--	asian	Alive	--	1950	--	--	23227	--	--	--	--	M0	N0	Stage I	T1	7th	not reported	--	--	--	--	--	0	474	--	1970-03-01	Hepatocellular carcinoma, NOS	--	--	no	No	not reported	--	--	--	Liver
470d52b8-3d74-4789-b714-b9869a96657b	TCGA-ED-A7PX	TCGA-LIHC	48	--	--	--	--	-17638	--	not hispanic or latino	female	--	--	asian	Alive	--	1965	--	--	17638	--	--	--	--	M0	NX	Stage II	T2	7th	not reported	--	--	--	--	--	0	6	--	1970-03-01	Hepatocellular carcinoma, NOS	--	--	no	No	not reported	--	--	--	Liver
470d52b8-3d74-4789-b714-b9869a96657b	TCGA-ED-A7PX	TCGA-LIHC	48	--	--	--	--	-17638	--	not hispanic or latino	female	--	--	asian	Alive	--	1965	--	--	17638	--	--	--	--	M0	NX	Stage II	T2	7th	not reported	--	--	--	--	--	0	6	--	1970-03-01	Hepatocellular carcinoma, NOS	--	--	no	No	not reported	--	--	--	Liver
4774367c-5d8f-4b23-934a-e6d33a89dca8	TCGA-DD-A73G	TCGA-LIHC	73	--	--	--	--	-26949	--	not hispanic or latino	female	--	--	white	Alive	--	1932	--	--	26949	--	--	--	--	M0	N0	Stage I	T1	6th	not reported	--	--	--	--	--	0	3478	--	1970-03-01	Hepatocellular carcinoma, NOS	--	--	no	No	not reported	--	--	--	Liver
4774367c-5d8f-4b23-934a-e6d33a89dca8	TCGA-DD-A73G	TCGA-LIHC	73	--	--	--	--	-26949	--	not hispanic or latino	female	--	--	white	Alive	--	1932	--	--	26949	--	--	--	--	M0	N0	Stage I	T1	6th	not reported	--	--	--	--	--	0	3478	--	1970-03-01	Hepatocellular carcinoma, NOS	--	--	no	No	not reported	--	--	--	Liver
477affb9-7c8b-4895-a4f3-6cc6ef8ec5e4	TCGA-5R-AAAM	TCGA-LIHC	65	--	--	--	--	-24020	46	not hispanic or latino	female	--	--	white	Dead	--	1948	2013	--	24020	--	--	--	--	M0	N0	Stage II	T2	7th	not reported	--	--	--	--	--	0	--	--	1970-03-01	Hepatocellular carcinoma, NOS	--	--	no	No	not reported	--	--	--	Liver
477affb9-7c8b-4895-a4f3-6cc6ef8ec5e4	TCGA-5R-AAAM	TCGA-LIHC	65	--	--	--	--	-24020	46	not hispanic or latino	female	--	--	white	Dead	--	1948	2013	--	24020	--	--	--	--	M0	N0	Stage II	T2	7th	not reported	--	--	--	--	--	0	--	--	1970-03-01	Hepatocellular carcinoma, NOS	--	--	no	No	not reported	--	--	--	Liver
485d283a-552c-485a-84fb-3abdb98dc797	TCGA-DD-AADQ	TCGA-LIHC	59	--	--	--	--	-21756	--	not hispanic or latino	male	--	--	asian	Alive	--	1954	--	--	21756	--	--	--	--	M0	N0	Stage II	T2	7th	not reported	--	--	--	--	--	0	436	--	1970-03-01	Hepatocellular carcinoma, NOS	--	--	no	No	not reported	--	--	--	Liver
485d283a-552c-485a-84fb-3abdb98dc797	TCGA-DD-AADQ	TCGA-LIHC	59	--	--	--	--	-21756	--	not hispanic or latino	male	--	--	asian	Alive	--	1954	--	--	21756	--	--	--	--	M0	N0	Stage II	T2	7th	not reported	--	--	--	--	--	0	436	--	1970-03-01	Hepatocellular carcinoma, NOS	--	--	no	No	not reported	--	--	--	Liver
48d33449-b969-423a-b4e7-541809109617	TCGA-DD-A39W	TCGA-LIHC	29	--	--	--	--	-10699	827	not hispanic or latino	female	--	--	white	Dead	--	1966	1997	--	10699	--	--	--	--	M0	N0	Stage III	T3	4th	not reported	--	--	--	--	--	0	--	--	1970-03-01	Hepatocellular carcinoma, NOS	--	--	no	No	not reported	--	--	--	Liver
48d33449-b969-423a-b4e7-541809109617	TCGA-DD-A39W	TCGA-LIHC	29	--	--	--	--	-10699	827	not hispanic or latino	female	--	--	white	Dead	--	1966	1997	--	10699	--	--	--	--	M0	N0	Stage III	T3	4th	not reported	--	--	--	--	--	0	--	--	1970-03-01	Hepatocellular carcinoma, NOS	--	--	no	No	not reported	--	--	--	Liver
491a3734-dcb8-4779-b098-0b5567f13f87	TCGA-WQ-A9G7	TCGA-LIHC	71	--	--	--	--	--	--	not hispanic or latino	female	--	--	white	Alive	--	1942	--	--	--	--	--	--	--	M0	NX	--	T3a	7th	not reported	--	--	--	--	--	0	30	--	1970-03-01	Hepatocellular carcinoma, NOS	--	--	no	No	not reported	--	--	--	Liver
491a3734-dcb8-4779-b098-0b5567f13f87	TCGA-WQ-A9G7	TCGA-LIHC	71	--	--	--	--	--	--	not hispanic or latino	female	--	--	white	Alive	--	1942	--	--	--	--	--	--	--	M0	NX	--	T3a	7th	not reported	--	--	--	--	--	0	30	--	1970-03-01	Hepatocellular carcinoma, NOS	--	--	no	No	not reported	--	--	--	Liver
492ff93f-432b-4b73-8706-632fb2c83eb4	TCGA-2Y-A9H0	TCGA-LIHC	49	--	--	--	--	-18109	--	hispanic or latino	male	--	--	white	Alive	--	1955	--	--	18109	--	--	--	--	M0	N0	Stage IIIA	T3	6th	not reported	--	--	--	--	--	0	3675	--	1970-03-01	Hepatocellular carcinoma, NOS	--	--	no	No	not reported	--	--	--	Liver
492ff93f-432b-4b73-8706-632fb2c83eb4	TCGA-2Y-A9H0	TCGA-LIHC	49	--	--	--	--	-18109	--	hispanic or latino	male	--	--	white	Alive	--	1955	--	--	18109	--	--	--	--	M0	N0	Stage IIIA	T3	6th	not reported	--	--	--	--	--	0	3675	--	1970-03-01	Hepatocellular carcinoma, NOS	--	--	no	No	not reported	--	--	--	Liver
496beef9-80d9-4734-a23d-334ae1b6aaab	TCGA-DD-AAC8	TCGA-LIHC	72	--	--	--	--	-26322	16	not hispanic or latino	male	--	--	asian	Dead	--	1936	2008	--	26322	--	--	--	--	M0	N0	Stage I	T1	6th	not reported	--	--	--	--	--	0	--	--	1970-03-01	Hepatocellular carcinoma, NOS	--	--	no	No	not reported	--	--	--	Liver
496beef9-80d9-4734-a23d-334ae1b6aaab	TCGA-DD-AAC8	TCGA-LIHC	72	--	--	--	--	-26322	16	not hispanic or latino	male	--	--	asian	Dead	--	1936	2008	--	26322	--	--	--	--	M0	N0	Stage I	T1	6th	not reported	--	--	--	--	--	0	--	--	1970-03-01	Hepatocellular carcinoma, NOS	--	--	no	No	not reported	--	--	--	Liver
4b0e544c-4090-4ebb-b3e5-2623aa91356c	TCGA-KR-A7K8	TCGA-LIHC	57	--	--	--	--	-20914	--	not reported	male	--	--	not reported	Alive	--	1955	--	--	20914	--	--	--	--	M0	N0	Stage I	T1	7th	not reported	--	--	--	--	--	0	906	--	1970-03-01	Hepatocellular carcinoma, NOS	--	--	no	No	not reported	--	--	--	Liver
4b0e544c-4090-4ebb-b3e5-2623aa91356c	TCGA-KR-A7K8	TCGA-LIHC	57	--	--	--	--	-20914	--	not reported	male	--	--	not reported	Alive	--	1955	--	--	20914	--	--	--	--	M0	N0	Stage I	T1	7th	not reported	--	--	--	--	--	0	906	--	1970-03-01	Hepatocellular carcinoma, NOS	--	--	no	No	not reported	--	--	--	Liver
4bbdbe77-f3cb-4b64-9826-72debb734784	TCGA-BC-A216	TCGA-LIHC	62	--	--	--	--	-22968	--	not reported	female	--	--	white	Alive	--	1946	--	--	22968	--	--	--	--	M0	NX	Stage IIIA	T3	6th	not reported	--	--	--	--	--	0	1351	--	1970-03-01	Hepatocellular carcinoma, NOS	--	--	no	No	not reported	--	--	--	Liver
4bbdbe77-f3cb-4b64-9826-72debb734784	TCGA-BC-A216	TCGA-LIHC	62	--	--	--	--	-22968	--	not reported	female	--	--	white	Alive	--	1946	--	--	22968	--	--	--	--	M0	NX	Stage IIIA	T3	6th	not reported	--	--	--	--	--	0	1351	--	1970-03-01	Hepatocellular carcinoma, NOS	--	--	no	No	not reported	--	--	--	Liver
4c78b999-4797-4e19-8bc5-9ffd01cf768a	TCGA-DD-AADV	TCGA-LIHC	50	--	--	--	--	-18300	--	not hispanic or latino	male	--	--	asian	Alive	--	1963	--	--	18300	--	--	--	--	M0	N0	Stage I	T1	7th	not reported	--	--	--	--	--	0	574	--	1970-03-01	Hepatocellular carcinoma, NOS	--	--	yes	No	not reported	--	--	--	Liver
4c78b999-4797-4e19-8bc5-9ffd01cf768a	TCGA-DD-AADV	TCGA-LIHC	50	--	--	--	--	-18300	--	not hispanic or latino	male	--	--	asian	Alive	--	1963	--	--	18300	--	--	--	--	M0	N0	Stage I	T1	7th	not reported	--	--	--	--	--	0	574	--	1970-03-01	Hepatocellular carcinoma, NOS	--	--	yes	No	not reported	--	--	--	Liver
4c960eee-e4b5-499d-a596-238aa78745a4	TCGA-DD-AAE9	TCGA-LIHC	69	--	--	--	--	-25451	--	not hispanic or latino	male	--	--	asian	Alive	--	1943	--	--	25451	--	--	--	--	M0	N0	Stage I	T1	7th	not reported	--	--	--	--	--	0	722	--	1970-03-01	Hepatocellular carcinoma, NOS	--	--	no	No	not reported	--	--	--	Liver
4c960eee-e4b5-499d-a596-238aa78745a4	TCGA-DD-AAE9	TCGA-LIHC	69	--	--	--	--	-25451	--	not hispanic or latino	male	--	--	asian	Alive	--	1943	--	--	25451	--	--	--	--	M0	N0	Stage I	T1	7th	not reported	--	--	--	--	--	0	722	--	1970-03-01	Hepatocellular carcinoma, NOS	--	--	no	No	not reported	--	--	--	Liver
4db9de75-9297-46e5-acc5-9275f52a642a	TCGA-XR-A8TC	TCGA-LIHC	43	--	--	--	--	-15817	--	hispanic or latino	female	--	--	white	Alive	--	1968	--	--	15817	--	--	--	--	MX	NX	Stage I	T1	7th	not reported	--	--	--	--	--	0	1339	--	1970-03-01	Hepatocellular carcinoma, NOS	--	--	yes	Yes	not reported	--	--	--	Liver
4db9de75-9297-46e5-acc5-9275f52a642a	TCGA-XR-A8TC	TCGA-LIHC	43	--	--	--	--	-15817	--	hispanic or latino	female	--	--	white	Alive	--	1968	--	--	15817	--	--	--	--	MX	NX	Stage I	T1	7th	not reported	--	--	--	--	--	0	1339	--	1970-03-01	Hepatocellular carcinoma, NOS	--	--	yes	Yes	not reported	--	--	--	Liver
4dff4242-4a53-4f46-b200-7ed83f6b7808	TCGA-G3-AAV5	TCGA-LIHC	67	--	--	--	--	-24655	--	not hispanic or latino	male	--	--	white	Alive	--	1946	--	--	24655	--	--	--	--	M0	N0	Stage II	T2	7th	not reported	--	--	--	--	--	0	354	--	1970-03-01	Hepatocellular carcinoma, NOS	--	--	no	No	not reported	--	--	--	Liver
4dff4242-4a53-4f46-b200-7ed83f6b7808	TCGA-G3-AAV5	TCGA-LIHC	67	--	--	--	--	-24655	--	not hispanic or latino	male	--	--	white	Alive	--	1946	--	--	24655	--	--	--	--	M0	N0	Stage II	T2	7th	not reported	--	--	--	--	--	0	354	--	1970-03-01	Hepatocellular carcinoma, NOS	--	--	no	No	not reported	--	--	--	Liver
4fd3ed02-7b66-47bf-8b92-31fee1093a87	TCGA-K7-A5RG	TCGA-LIHC	66	--	--	--	--	-24218	--	not hispanic or latino	male	--	--	black or african american	Alive	--	1946	--	--	24218	--	--	--	--	MX	NX	Stage I	T1	7th	not reported	--	--	--	--	--	0	519	--	1970-03-01	Hepatocellular carcinoma, NOS	--	--	no	No	not reported	--	--	--	Liver
4fd3ed02-7b66-47bf-8b92-31fee1093a87	TCGA-K7-A5RG	TCGA-LIHC	66	--	--	--	--	-24218	--	not hispanic or latino	male	--	--	black or african american	Alive	--	1946	--	--	24218	--	--	--	--	MX	NX	Stage I	T1	7th	not reported	--	--	--	--	--	0	519	--	1970-03-01	Hepatocellular carcinoma, NOS	--	--	no	No	not reported	--	--	--	Liver
516c8594-2973-41e5-a5ce-76d177edfa48	TCGA-DD-A3A3	TCGA-LIHC	45	--	--	--	--	-16708	535	not hispanic or latino	male	--	--	asian	Dead	--	1954	2000	--	16708	--	--	--	--	M0	N0	Stage I	T1	5th	not reported	--	--	--	--	--	0	--	--	1970-03-01	Hepatocellular carcinoma, NOS	--	--	no	No	not reported	--	--	--	Liver
516c8594-2973-41e5-a5ce-76d177edfa48	TCGA-DD-A3A3	TCGA-LIHC	45	--	--	--	--	-16708	535	not hispanic or latino	male	--	--	asian	Dead	--	1954	2000	--	16708	--	--	--	--	M0	N0	Stage I	T1	5th	not reported	--	--	--	--	--	0	--	--	1970-03-01	Hepatocellular carcinoma, NOS	--	--	no	No	not reported	--	--	--	Liver
51810579-e20d-4f08-93e7-891d645931db	TCGA-2Y-A9H5	TCGA-LIHC	59	--	--	--	--	-21818	555	not hispanic or latino	female	--	--	white	Dead	--	1951	2011	--	21818	--	--	--	--	MX	N0	Stage I	T1	7th	not reported	--	--	--	--	--	0	--	--	1970-03-01	Hepatocellular carcinoma, NOS	--	--	no	No	not reported	--	--	--	Liver
51810579-e20d-4f08-93e7-891d645931db	TCGA-2Y-A9H5	TCGA-LIHC	59	--	--	--	--	-21818	555	not hispanic or latino	female	--	--	white	Dead	--	1951	2011	--	21818	--	--	--	--	MX	N0	Stage I	T1	7th	not reported	--	--	--	--	--	0	--	--	1970-03-01	Hepatocellular carcinoma, NOS	--	--	no	No	not reported	--	--	--	Liver
518aa9cc-71cf-4734-9d55-b435da99d300	TCGA-DD-A4NI	TCGA-LIHC	67	--	--	--	--	-24516	--	not hispanic or latino	male	--	--	white	Alive	--	1944	--	--	24516	--	--	--	--	M0	NX	Stage II	T2	7th	not reported	--	--	--	--	--	0	816	--	1970-03-01	Hepatocellular carcinoma, NOS	--	--	yes	No	not reported	--	--	--	Liver
518aa9cc-71cf-4734-9d55-b435da99d300	TCGA-DD-A4NI	TCGA-LIHC	67	--	--	--	--	-24516	--	not hispanic or latino	male	--	--	white	Alive	--	1944	--	--	24516	--	--	--	--	M0	NX	Stage II	T2	7th	not reported	--	--	--	--	--	0	816	--	1970-03-01	Hepatocellular carcinoma, NOS	--	--	yes	No	not reported	--	--	--	Liver
520a709a-87f6-4f3d-b2a2-9192e3b65c5b	TCGA-DD-A1EC	TCGA-LIHC	20	--	--	--	--	-7363	--	not hispanic or latino	female	--	--	white	Alive	--	1984	--	--	7363	--	--	--	--	M0	N0	Stage I	T1	6th	not reported	--	--	--	--	--	0	602	--	1970-03-01	Hepatocellular carcinoma, NOS	--	--	no	No	not reported	--	--	--	Liver
520a709a-87f6-4f3d-b2a2-9192e3b65c5b	TCGA-DD-A1EC	TCGA-LIHC	20	--	--	--	--	-7363	--	not hispanic or latino	female	--	--	white	Alive	--	1984	--	--	7363	--	--	--	--	M0	N0	Stage I	T1	6th	not reported	--	--	--	--	--	0	602	--	1970-03-01	Hepatocellular carcinoma, NOS	--	--	no	No	not reported	--	--	--	Liver
52292ffc-0902-4d97-b461-20723987a177	TCGA-DD-A1EJ	TCGA-LIHC	71	--	--	--	--	-26009	1005	not hispanic or latino	female	--	--	white	Dead	--	1937	--	--	26009	--	--	--	--	M0	N1	Stage IIIC	T1	6th	not reported	--	--	--	--	--	0	887	--	1970-03-01	Hepatocellular carcinoma, NOS	--	--	no	No	not reported	--	--	--	Liver
52292ffc-0902-4d97-b461-20723987a177	TCGA-DD-A1EJ	TCGA-LIHC	71	--	--	--	--	-26009	1005	not hispanic or latino	female	--	--	white	Dead	--	1937	--	--	26009	--	--	--	--	M0	N1	Stage IIIC	T1	6th	not reported	--	--	--	--	--	0	887	--	1970-03-01	Hepatocellular carcinoma, NOS	--	--	no	No	not reported	--	--	--	Liver
527d2bc3-7fdd-4b08-839d-67e2f246db04	TCGA-DD-AAED	TCGA-LIHC	51	--	--	--	--	-18722	--	not hispanic or latino	male	--	--	asian	Alive	--	1961	--	--	18722	--	--	--	--	M0	N0	Stage I	T1	7th	not reported	--	--	--	--	--	0	763	--	1970-03-01	Hepatocellular carcinoma, NOS	--	--	no	No	not reported	--	--	--	Liver
527d2bc3-7fdd-4b08-839d-67e2f246db04	TCGA-DD-AAED	TCGA-LIHC	51	--	--	--	--	-18722	--	not hispanic or latino	male	--	--	asian	Alive	--	1961	--	--	18722	--	--	--	--	M0	N0	Stage I	T1	7th	not reported	--	--	--	--	--	0	763	--	1970-03-01	Hepatocellular carcinoma, NOS	--	--	no	No	not reported	--	--	--	Liver
52a7f734-da07-49c5-861d-c70da37ff959	TCGA-DD-A4NR	TCGA-LIHC	85	--	--	--	--	-31386	9	not hispanic or latino	female	--	--	white	Dead	--	1920	2005	--	31386	--	--	--	--	M0	N0	Stage I	T1	6th	not reported	--	--	--	--	--	0	--	--	1970-03-01	Hepatocellular carcinoma, NOS	--	--	no	No	not reported	--	--	--	Liver
52a7f734-da07-49c5-861d-c70da37ff959	TCGA-DD-A4NR	TCGA-LIHC	85	--	--	--	--	-31386	9	not hispanic or latino	female	--	--	white	Dead	--	1920	2005	--	31386	--	--	--	--	M0	N0	Stage I	T1	6th	not reported	--	--	--	--	--	0	--	--	1970-03-01	Hepatocellular carcinoma, NOS	--	--	no	No	not reported	--	--	--	Liver
534a7b11-3abd-4581-a9c9-d984d6aa33a0	TCGA-CC-A7IG	TCGA-LIHC	47	--	--	--	--	-17453	299	not hispanic or latino	male	--	--	asian	Dead	--	1966	--	--	17453	--	--	--	--	M0	N0	Stage II	T2	6th	not reported	--	--	--	--	--	0	0	--	1970-03-01	Hepatocellular carcinoma, NOS	--	--	no	No	not reported	--	--	--	Liver
534a7b11-3abd-4581-a9c9-d984d6aa33a0	TCGA-CC-A7IG	TCGA-LIHC	47	--	--	--	--	-17453	299	not hispanic or latino	male	--	--	asian	Dead	--	1966	--	--	17453	--	--	--	--	M0	N0	Stage II	T2	6th	not reported	--	--	--	--	--	0	0	--	1970-03-01	Hepatocellular carcinoma, NOS	--	--	no	No	not reported	--	--	--	Liver
5436fafb-bc16-4450-ac8b-568e1e5ee5fe	TCGA-WX-AA44	TCGA-LIHC	64	--	--	--	--	-23654	--	hispanic or latino	female	--	--	white	Alive	--	1947	--	--	23654	--	--	--	--	MX	NX	Stage I	T1	7th	not reported	--	--	--	--	--	0	615	--	1970-03-01	Hepatocellular carcinoma, NOS	--	--	no	No	not reported	--	--	--	Liver
5436fafb-bc16-4450-ac8b-568e1e5ee5fe	TCGA-WX-AA44	TCGA-LIHC	64	--	--	--	--	-23654	--	hispanic or latino	female	--	--	white	Alive	--	1947	--	--	23654	--	--	--	--	MX	NX	Stage I	T1	7th	not reported	--	--	--	--	--	0	615	--	1970-03-01	Hepatocellular carcinoma, NOS	--	--	no	No	not reported	--	--	--	Liver
5449c232-56f1-4e03-9421-aba3ae180107	TCGA-DD-A73B	TCGA-LIHC	72	--	--	--	--	-26390	283	hispanic or latino	female	--	--	white	Dead	--	1940	2012	--	26390	--	--	--	--	M0	N0	Stage I	T1	7th	not reported	--	--	--	--	--	0	--	--	1970-03-01	Hepatocellular carcinoma, NOS	--	--	no	No	not reported	--	--	--	Liver
5449c232-56f1-4e03-9421-aba3ae180107	TCGA-DD-A73B	TCGA-LIHC	72	--	--	--	--	-26390	283	hispanic or latino	female	--	--	white	Dead	--	1940	2012	--	26390	--	--	--	--	M0	N0	Stage I	T1	7th	not reported	--	--	--	--	--	0	--	--	1970-03-01	Hepatocellular carcinoma, NOS	--	--	no	No	not reported	--	--	--	Liver
55e53229-c58f-4922-8869-0f5e2f6c2d7d	TCGA-MI-A75I	TCGA-LIHC	61	--	--	--	--	-22341	--	not hispanic or latino	male	--	--	black or african american	Alive	--	1950	--	--	22341	--	--	--	--	MX	NX	--	T2	7th	not reported	--	--	--	--	--	0	630	--	1970-03-01	Hepatocellular carcinoma, NOS	--	--	no	No	not reported	--	--	--	Liver
55e53229-c58f-4922-8869-0f5e2f6c2d7d	TCGA-MI-A75I	TCGA-LIHC	61	--	--	--	--	-22341	--	not hispanic or latino	male	--	--	black or african american	Alive	--	1950	--	--	22341	--	--	--	--	MX	NX	--	T2	7th	not reported	--	--	--	--	--	0	630	--	1970-03-01	Hepatocellular carcinoma, NOS	--	--	no	No	not reported	--	--	--	Liver
56403463-1727-4c23-a709-de5f168c4073	TCGA-ED-A459	TCGA-LIHC	47	--	--	--	--	-17402	--	not hispanic or latino	male	--	--	asian	Alive	--	1965	--	--	17402	--	--	--	--	M0	N0	Stage II	T2	7th	not reported	--	--	--	--	--	0	910	--	1970-03-01	Hepatocellular carcinoma, NOS	--	--	no	No	not reported	--	--	--	Liver
56403463-1727-4c23-a709-de5f168c4073	TCGA-ED-A459	TCGA-LIHC	47	--	--	--	--	-17402	--	not hispanic or latino	male	--	--	asian	Alive	--	1965	--	--	17402	--	--	--	--	M0	N0	Stage II	T2	7th	not reported	--	--	--	--	--	0	910	--	1970-03-01	Hepatocellular carcinoma, NOS	--	--	no	No	not reported	--	--	--	Liver
56447eb8-c50c-4e31-a29e-bde6bfd31af4	TCGA-DD-AAE2	TCGA-LIHC	51	--	--	--	--	-18695	--	not hispanic or latino	male	--	--	asian	Alive	--	1962	--	--	18695	--	--	--	--	M0	N0	Stage I	T1	7th	not reported	--	--	--	--	--	0	638	--	1970-03-01	Hepatocellular carcinoma, NOS	--	--	no	No	not reported	--	--	--	Liver
56447eb8-c50c-4e31-a29e-bde6bfd31af4	TCGA-DD-AAE2	TCGA-LIHC	51	--	--	--	--	-18695	--	not hispanic or latino	male	--	--	asian	Alive	--	1962	--	--	18695	--	--	--	--	M0	N0	Stage I	T1	7th	not reported	--	--	--	--	--	0	638	--	1970-03-01	Hepatocellular carcinoma, NOS	--	--	no	No	not reported	--	--	--	Liver
564b4f4d-3c18-40d5-9d95-916774df600c	TCGA-DD-AAW3	TCGA-LIHC	69	--	--	--	--	-25254	--	not hispanic or latino	male	--	--	asian	Alive	--	1940	--	--	25254	--	--	--	--	M0	N0	Stage I	T1	6th	not reported	--	--	--	--	--	0	1633	--	1970-03-01	Hepatocellular carcinoma, NOS	--	--	no	No	not reported	--	--	--	Liver
564b4f4d-3c18-40d5-9d95-916774df600c	TCGA-DD-AAW3	TCGA-LIHC	69	--	--	--	--	-25254	--	not hispanic or latino	male	--	--	asian	Alive	--	1940	--	--	25254	--	--	--	--	M0	N0	Stage I	T1	6th	not reported	--	--	--	--	--	0	1633	--	1970-03-01	Hepatocellular carcinoma, NOS	--	--	no	No	not reported	--	--	--	Liver
56a82a56-0241-4d3d-9de2-696b0c36df91	TCGA-BW-A5NP	TCGA-LIHC	26	--	--	--	--	-9809	--	hispanic or latino	female	--	--	white	Alive	--	1984	--	--	9809	--	--	--	--	M1	N0	Stage IV	T2	7th	not reported	--	--	--	--	--	0	0	--	1970-03-01	Hepatocellular carcinoma, NOS	--	--	no	No	not reported	--	--	--	Liver
56a82a56-0241-4d3d-9de2-696b0c36df91	TCGA-BW-A5NP	TCGA-LIHC	26	--	--	--	--	-9809	--	hispanic or latino	female	--	--	white	Alive	--	1984	--	--	9809	--	--	--	--	M1	N0	Stage IV	T2	7th	not reported	--	--	--	--	--	0	0	--	1970-03-01	Hepatocellular carcinoma, NOS	--	--	no	No	not reported	--	--	--	Liver
56abd1c1-8f22-4856-8b0a-73d7e092bdb3	TCGA-DD-AA3A	TCGA-LIHC	81	--	--	--	--	-29712	410	not hispanic or latino	female	--	--	white	Dead	--	1928	2010	--	29712	--	--	--	--	MX	N0	Stage I	T1	6th	not reported	--	--	--	--	--	0	--	--	1980-03-01	Combined hepatocellular carcinoma and cholangiocarcinoma	--	--	no	No	not reported	--	--	--	Liver
56abd1c1-8f22-4856-8b0a-73d7e092bdb3	TCGA-DD-AA3A	TCGA-LIHC	81	--	--	--	--	-29712	410	not hispanic or latino	female	--	--	white	Dead	--	1928	2010	--	29712	--	--	--	--	MX	N0	Stage I	T1	6th	not reported	--	--	--	--	--	0	--	--	1980-03-01	Combined hepatocellular carcinoma and cholangiocarcinoma	--	--	no	No	not reported	--	--	--	Liver
574ba00b-fee6-4aab-ac01-6ffaf8fdc0c5	TCGA-XR-A8TD	TCGA-LIHC	49	--	--	--	--	-17908	--	hispanic or latino	female	--	--	white	Alive	--	1963	--	--	17908	--	--	--	--	M0	N0	Stage IIIB	T3	7th	not reported	--	--	--	--	--	0	1030	--	1974-03-01	Hepatocellular carcinoma, clear cell type	--	--	no	No	not reported	--	--	--	Liver
574ba00b-fee6-4aab-ac01-6ffaf8fdc0c5	TCGA-XR-A8TD	TCGA-LIHC	49	--	--	--	--	-17908	--	hispanic or latino	female	--	--	white	Alive	--	1963	--	--	17908	--	--	--	--	M0	N0	Stage IIIB	T3	7th	not reported	--	--	--	--	--	0	1030	--	1974-03-01	Hepatocellular carcinoma, clear cell type	--	--	no	No	not reported	--	--	--	Liver
592ef526-176a-42e0-bbeb-fb62d369a343	TCGA-BC-A10S	TCGA-LIHC	81	--	--	--	--	-29842	1423	not hispanic or latino	male	--	--	white	Dead	--	1918	2002	--	29842	--	--	--	--	MX	NX	--	T3	5th	not reported	--	--	--	--	--	0	--	--	1970-03-01	Hepatocellular carcinoma, NOS	--	--	no	No	not reported	--	--	--	Liver
592ef526-176a-42e0-bbeb-fb62d369a343	TCGA-BC-A10S	TCGA-LIHC	81	--	--	--	--	-29842	1423	not hispanic or latino	male	--	--	white	Dead	--	1918	2002	--	29842	--	--	--	--	MX	NX	--	T3	5th	not reported	--	--	--	--	--	0	--	--	1970-03-01	Hepatocellular carcinoma, NOS	--	--	no	No	not reported	--	--	--	Liver
59f163d2-6a7c-41b8-b4d6-f07174dafc6e	TCGA-T1-A6J8	TCGA-LIHC	68	--	--	--	--	-24853	--	not hispanic or latino	male	--	--	white	Alive	--	1945	--	--	24853	--	--	--	--	M0	NX	--	T1	7th	not reported	--	--	--	--	--	0	23	--	1970-03-01	Hepatocellular carcinoma, NOS	--	--	yes	No	not reported	--	--	--	Liver
59f163d2-6a7c-41b8-b4d6-f07174dafc6e	TCGA-T1-A6J8	TCGA-LIHC	68	--	--	--	--	-24853	--	not hispanic or latino	male	--	--	white	Alive	--	1945	--	--	24853	--	--	--	--	M0	NX	--	T1	7th	not reported	--	--	--	--	--	0	23	--	1970-03-01	Hepatocellular carcinoma, NOS	--	--	yes	No	not reported	--	--	--	Liver
5a7706ba-3cea-41eb-b78a-fd69206daa93	TCGA-KR-A7K0	TCGA-LIHC	65	--	--	--	--	-23974	65	not reported	male	--	--	white	Dead	--	1948	2013	--	23974	--	--	--	--	M0	N0	Stage I	T1	7th	not reported	--	--	--	--	--	0	--	--	1970-03-01	Hepatocellular carcinoma, NOS	--	--	yes	No	not reported	--	--	--	Liver
5a7706ba-3cea-41eb-b78a-fd69206daa93	TCGA-KR-A7K0	TCGA-LIHC	65	--	--	--	--	-23974	65	not reported	male	--	--	white	Dead	--	1948	2013	--	23974	--	--	--	--	M0	N0	Stage I	T1	7th	not reported	--	--	--	--	--	0	--	--	1970-03-01	Hepatocellular carcinoma, NOS	--	--	yes	No	not reported	--	--	--	Liver
5b32d3f4-9b88-42de-aaac-22d1d2f5cde0	TCGA-CC-A8HV	TCGA-LIHC	51	--	--	--	--	-18935	279	not hispanic or latino	female	--	--	asian	Dead	--	1962	--	--	18935	--	--	--	--	M0	N0	Stage II	T2	6th	not reported	--	--	--	--	--	0	0	--	1970-03-01	Hepatocellular carcinoma, NOS	--	--	no	No	not reported	--	--	--	Liver
5b32d3f4-9b88-42de-aaac-22d1d2f5cde0	TCGA-CC-A8HV	TCGA-LIHC	51	--	--	--	--	-18935	279	not hispanic or latino	female	--	--	asian	Dead	--	1962	--	--	18935	--	--	--	--	M0	N0	Stage II	T2	6th	not reported	--	--	--	--	--	0	0	--	1970-03-01	Hepatocellular carcinoma, NOS	--	--	no	No	not reported	--	--	--	Liver
5b8d04b2-ef40-4216-a3bb-42520efbe863	TCGA-DD-A4NK	TCGA-LIHC	80	--	--	--	--	-29244	1210	not hispanic or latino	female	--	--	white	Dead	--	1924	2007	--	29244	--	--	--	--	M0	N0	Stage IIIA	T3	6th	not reported	--	--	--	--	--	0	--	--	1970-03-01	Hepatocellular carcinoma, NOS	--	--	no	No	not reported	--	--	--	Liver
5b8d04b2-ef40-4216-a3bb-42520efbe863	TCGA-DD-A4NK	TCGA-LIHC	80	--	--	--	--	-29244	1210	not hispanic or latino	female	--	--	white	Dead	--	1924	2007	--	29244	--	--	--	--	M0	N0	Stage IIIA	T3	6th	not reported	--	--	--	--	--	0	--	--	1970-03-01	Hepatocellular carcinoma, NOS	--	--	no	No	not reported	--	--	--	Liver
5c08008d-5ed4-4480-bd00-c8a2d8c787dc	TCGA-FV-A4ZP	TCGA-LIHC	78	--	--	--	--	-28771	2486	not hispanic or latino	male	--	--	white	Dead	--	1927	--	--	28771	--	--	--	--	M0	NX	Stage IIIA	T3	6th	not reported	--	--	--	--	--	0	1836	--	1970-03-01	Hepatocellular carcinoma, NOS	--	--	yes	No	not reported	--	--	--	Liver
5c08008d-5ed4-4480-bd00-c8a2d8c787dc	TCGA-FV-A4ZP	TCGA-LIHC	78	--	--	--	--	-28771	2486	not hispanic or latino	male	--	--	white	Dead	--	1927	--	--	28771	--	--	--	--	M0	NX	Stage IIIA	T3	6th	not reported	--	--	--	--	--	0	1836	--	1970-03-01	Hepatocellular carcinoma, NOS	--	--	yes	No	not reported	--	--	--	Liver
5c9a21a3-d471-401a-9568-59dc84245d28	TCGA-BC-4072	TCGA-LIHC	74	--	--	--	--	-27162	1490	not hispanic or latino	female	--	--	white	Dead	--	1931	2009	--	27162	--	--	--	--	M0	N0	Stage IIIA	T3	6th	not reported	--	--	--	--	--	0	--	--	1970-03-01	Hepatocellular carcinoma, NOS	--	--	no	No	not reported	--	--	--	Liver
5c9a21a3-d471-401a-9568-59dc84245d28	TCGA-BC-4072	TCGA-LIHC	74	--	--	--	--	-27162	1490	not hispanic or latino	female	--	--	white	Dead	--	1931	2009	--	27162	--	--	--	--	M0	N0	Stage IIIA	T3	6th	not reported	--	--	--	--	--	0	--	--	1970-03-01	Hepatocellular carcinoma, NOS	--	--	no	No	not reported	--	--	--	Liver
5d259f26-3bef-4fe4-948b-495183f5f8be	TCGA-G3-AAV7	TCGA-LIHC	38	--	--	--	--	-14229	--	not hispanic or latino	male	--	--	asian	Alive	--	1975	--	--	14229	--	--	--	--	M0	N0	Stage II	T2	7th	not reported	--	--	--	--	--	0	361	--	1970-03-01	Hepatocellular carcinoma, NOS	--	--	no	No	not reported	--	--	--	Liver
5d259f26-3bef-4fe4-948b-495183f5f8be	TCGA-G3-AAV7	TCGA-LIHC	38	--	--	--	--	-14229	--	not hispanic or latino	male	--	--	asian	Alive	--	1975	--	--	14229	--	--	--	--	M0	N0	Stage II	T2	7th	not reported	--	--	--	--	--	0	361	--	1970-03-01	Hepatocellular carcinoma, NOS	--	--	no	No	not reported	--	--	--	Liver
5e2a99a1-41c1-49ca-97d6-69f9b9938d24	TCGA-CC-A9FU	TCGA-LIHC	52	--	--	--	--	-19326	--	not hispanic or latino	female	--	--	asian	Alive	--	1961	--	--	19326	--	--	--	--	M0	N0	Stage IIIA	T3a	7th	not reported	--	--	--	--	--	0	0	--	1970-03-01	Hepatocellular carcinoma, NOS	--	--	no	No	not reported	--	--	--	Liver
5e2a99a1-41c1-49ca-97d6-69f9b9938d24	TCGA-CC-A9FU	TCGA-LIHC	52	--	--	--	--	-19326	--	not hispanic or latino	female	--	--	asian	Alive	--	1961	--	--	19326	--	--	--	--	M0	N0	Stage IIIA	T3a	7th	not reported	--	--	--	--	--	0	0	--	1970-03-01	Hepatocellular carcinoma, NOS	--	--	no	No	not reported	--	--	--	Liver
5e4136e4-ddd8-4faf-8a8e-5f836fd97f49	TCGA-DD-AAE0	TCGA-LIHC	45	--	--	--	--	-16732	--	not hispanic or latino	female	--	--	asian	Alive	--	1968	--	--	16732	--	--	--	--	M0	N0	Stage IIIA	T3a	7th	not reported	--	--	--	--	--	0	555	--	1970-03-01	Hepatocellular carcinoma, NOS	--	--	no	No	not reported	--	--	--	Liver
5e4136e4-ddd8-4faf-8a8e-5f836fd97f49	TCGA-DD-AAE0	TCGA-LIHC	45	--	--	--	--	-16732	--	not hispanic or latino	female	--	--	asian	Alive	--	1968	--	--	16732	--	--	--	--	M0	N0	Stage IIIA	T3a	7th	not reported	--	--	--	--	--	0	555	--	1970-03-01	Hepatocellular carcinoma, NOS	--	--	no	No	not reported	--	--	--	Liver
5eaaf7ae-36af-4fb4-8940-e0861983ceb0	TCGA-DD-AADB	TCGA-LIHC	51	--	--	--	--	-18728	--	not hispanic or latino	male	--	--	asian	Alive	--	1960	--	--	18728	--	--	--	--	M0	N0	Stage I	T1	7th	not reported	--	--	--	--	--	0	1242	--	1970-03-01	Hepatocellular carcinoma, NOS	--	--	no	No	not reported	--	--	--	Liver
5eaaf7ae-36af-4fb4-8940-e0861983ceb0	TCGA-DD-AADB	TCGA-LIHC	51	--	--	--	--	-18728	--	not hispanic or latino	male	--	--	asian	Alive	--	1960	--	--	18728	--	--	--	--	M0	N0	Stage I	T1	7th	not reported	--	--	--	--	--	0	1242	--	1970-03-01	Hepatocellular carcinoma, NOS	--	--	no	No	not reported	--	--	--	Liver
609c82fd-eb3a-46d7-8c09-0cde281a50b3	TCGA-DD-A11A	TCGA-LIHC	67	--	--	--	--	-24646	--	not hispanic or latino	male	--	--	black or african american	Not Reported	--	1937	--	--	24646	--	--	--	--	M0	N0	Stage I	T1	6th	not reported	--	--	--	--	--	0	79	--	1970-03-01	Hepatocellular carcinoma, NOS	--	--	no	No	not reported	--	--	--	Liver
609c82fd-eb3a-46d7-8c09-0cde281a50b3	TCGA-DD-A11A	TCGA-LIHC	67	--	--	--	--	-24646	--	not hispanic or latino	male	--	--	black or african american	Not Reported	--	1937	--	--	24646	--	--	--	--	M0	N0	Stage I	T1	6th	not reported	--	--	--	--	--	0	79	--	1970-03-01	Hepatocellular carcinoma, NOS	--	--	no	No	not reported	--	--	--	Liver
60fcd491-0170-46c0-ab14-d71f88267a14	TCGA-5C-A9VH	TCGA-LIHC	70	--	--	--	--	-25608	--	not hispanic or latino	male	--	--	white	Alive	--	1943	--	--	25608	--	--	--	--	M0	N0	Stage I	T1	7th	not reported	--	--	--	--	--	0	322	--	1970-03-01	Hepatocellular carcinoma, NOS	--	--	no	No	not reported	--	--	--	Liver
60fcd491-0170-46c0-ab14-d71f88267a14	TCGA-5C-A9VH	TCGA-LIHC	70	--	--	--	--	-25608	--	not hispanic or latino	male	--	--	white	Alive	--	1943	--	--	25608	--	--	--	--	M0	N0	Stage I	T1	7th	not reported	--	--	--	--	--	0	322	--	1970-03-01	Hepatocellular carcinoma, NOS	--	--	no	No	not reported	--	--	--	Liver
613ddb95-14d7-4941-b374-fb5cd344d1bb	TCGA-CC-A3MA	TCGA-LIHC	61	--	--	--	--	-22375	303	not hispanic or latino	male	--	--	asian	Dead	--	1950	--	--	22375	--	--	--	--	M0	N0	Stage IIIA	T3	7th	not reported	--	--	--	--	--	0	2	--	1970-03-01	Hepatocellular carcinoma, NOS	--	--	no	No	not reported	--	--	--	Liver
613ddb95-14d7-4941-b374-fb5cd344d1bb	TCGA-CC-A3MA	TCGA-LIHC	61	--	--	--	--	-22375	303	not hispanic or latino	male	--	--	asian	Dead	--	1950	--	--	22375	--	--	--	--	M0	N0	Stage IIIA	T3	7th	not reported	--	--	--	--	--	0	2	--	1970-03-01	Hepatocellular carcinoma, NOS	--	--	no	No	not reported	--	--	--	Liver
614c0ecf-6a84-4c86-8706-79be5bb00991	TCGA-DD-A3A7	TCGA-LIHC	67	--	--	--	--	-24599	419	not reported	male	--	--	not reported	Dead	--	1931	1999	--	24599	--	--	--	--	M0	N0	Stage IIIB	T3b	7th	not reported	--	--	--	--	--	0	--	--	1970-03-01	Hepatocellular carcinoma, NOS	--	--	no	No	not reported	--	--	--	Liver
614c0ecf-6a84-4c86-8706-79be5bb00991	TCGA-DD-A3A7	TCGA-LIHC	67	--	--	--	--	-24599	419	not reported	male	--	--	not reported	Dead	--	1931	1999	--	24599	--	--	--	--	M0	N0	Stage IIIB	T3b	7th	not reported	--	--	--	--	--	0	--	--	1970-03-01	Hepatocellular carcinoma, NOS	--	--	no	No	not reported	--	--	--	Liver
61902cb6-b041-48ac-aacc-483a28949865	TCGA-CC-5264	TCGA-LIHC	71	--	--	--	--	-25979	102	not hispanic or latino	male	--	--	asian	Dead	--	1939	--	--	25979	--	--	--	--	M0	N0	Stage IIIA	T3	6th	not reported	--	--	--	--	--	0	0	--	1970-03-01	Hepatocellular carcinoma, NOS	--	--	no	No	not reported	--	--	--	Liver
61902cb6-b041-48ac-aacc-483a28949865	TCGA-CC-5264	TCGA-LIHC	71	--	--	--	--	-25979	102	not hispanic or latino	male	--	--	asian	Dead	--	1939	--	--	25979	--	--	--	--	M0	N0	Stage IIIA	T3	6th	not reported	--	--	--	--	--	0	0	--	1970-03-01	Hepatocellular carcinoma, NOS	--	--	no	No	not reported	--	--	--	Liver
62c02da8-e4b4-4294-9923-8992d187fc7b	TCGA-DD-AADM	TCGA-LIHC	58	--	--	--	--	-21349	12	not hispanic or latino	male	--	--	asian	Dead	--	1954	2012	--	21349	--	--	--	--	M0	N0	Stage II	T2	7th	not reported	--	--	--	--	--	0	--	--	1970-03-01	Hepatocellular carcinoma, NOS	--	--	no	No	not reported	--	--	--	Liver
62c02da8-e4b4-4294-9923-8992d187fc7b	TCGA-DD-AADM	TCGA-LIHC	58	--	--	--	--	-21349	12	not hispanic or latino	male	--	--	asian	Dead	--	1954	2012	--	21349	--	--	--	--	M0	N0	Stage II	T2	7th	not reported	--	--	--	--	--	0	--	--	1970-03-01	Hepatocellular carcinoma, NOS	--	--	no	No	not reported	--	--	--	Liver
6312d5b5-68ad-4d4f-a0a9-03d895ae30f9	TCGA-DD-AAD5	TCGA-LIHC	54	--	--	--	--	-19748	--	not hispanic or latino	male	--	--	asian	Alive	--	1957	--	--	19748	--	--	--	--	M0	N0	Stage I	T1	7th	not reported	--	--	--	--	--	0	1345	--	1970-03-01	Hepatocellular carcinoma, NOS	--	--	no	No	not reported	--	--	--	Liver
6312d5b5-68ad-4d4f-a0a9-03d895ae30f9	TCGA-DD-AAD5	TCGA-LIHC	54	--	--	--	--	-19748	--	not hispanic or latino	male	--	--	asian	Alive	--	1957	--	--	19748	--	--	--	--	M0	N0	Stage I	T1	7th	not reported	--	--	--	--	--	0	1345	--	1970-03-01	Hepatocellular carcinoma, NOS	--	--	no	No	not reported	--	--	--	Liver
635aad0b-9c47-4564-821f-c00ddb280d53	TCGA-DD-AACF	TCGA-LIHC	68	--	--	--	--	-25172	365	not hispanic or latino	male	--	--	asian	Dead	--	1940	2009	--	25172	--	--	--	--	M0	N0	Stage I	T1	6th	not reported	--	--	--	--	--	0	--	--	1970-03-01	Hepatocellular carcinoma, NOS	--	--	no	No	not reported	--	--	--	Liver
635aad0b-9c47-4564-821f-c00ddb280d53	TCGA-DD-AACF	TCGA-LIHC	68	--	--	--	--	-25172	365	not hispanic or latino	male	--	--	asian	Dead	--	1940	2009	--	25172	--	--	--	--	M0	N0	Stage I	T1	6th	not reported	--	--	--	--	--	0	--	--	1970-03-01	Hepatocellular carcinoma, NOS	--	--	no	No	not reported	--	--	--	Liver
63d475ef-8f26-45ed-ae80-cfa87e68b2f5	TCGA-WJ-A86L	TCGA-LIHC	68	--	--	--	--	-25018	--	not hispanic or latino	female	--	--	white	Alive	--	1945	--	--	25018	--	--	--	--	MX	NX	Stage I	T1	7th	not reported	--	--	--	--	--	0	345	--	2023-03-10	Clear cell adenocarcinoma, NOS	--	--	no	No	not reported	--	--	--	Liver
63d475ef-8f26-45ed-ae80-cfa87e68b2f5	TCGA-WJ-A86L	TCGA-LIHC	68	--	--	--	--	-25018	--	not hispanic or latino	female	--	--	white	Alive	--	1945	--	--	25018	--	--	--	--	MX	NX	Stage I	T1	7th	not reported	--	--	--	--	--	0	345	--	2023-03-10	Clear cell adenocarcinoma, NOS	--	--	no	No	not reported	--	--	--	Liver
6533648f-1353-4253-b65b-d472aacf5751	TCGA-BC-A10Y	TCGA-LIHC	76	--	--	--	--	-28049	711	not hispanic or latino	male	--	--	white	Dead	--	1926	2003	--	28049	--	--	--	--	MX	NX	--	T4	5th	not reported	--	--	--	--	--	0	--	--	1970-03-01	Hepatocellular carcinoma, NOS	--	--	no	No	not reported	--	--	--	Liver
6533648f-1353-4253-b65b-d472aacf5751	TCGA-BC-A10Y	TCGA-LIHC	76	--	--	--	--	-28049	711	not hispanic or latino	male	--	--	white	Dead	--	1926	2003	--	28049	--	--	--	--	MX	NX	--	T4	5th	not reported	--	--	--	--	--	0	--	--	1970-03-01	Hepatocellular carcinoma, NOS	--	--	no	No	not reported	--	--	--	Liver
654af137-70d9-4ee4-9f69-793e352d30f8	TCGA-DD-A1EE	TCGA-LIHC	73	--	--	--	--	-26858	349	not hispanic or latino	male	--	--	white	Dead	--	1933	--	--	26858	--	--	--	--	M0	N0	Stage IIIA	T3	6th	not reported	--	--	--	--	--	0	204	--	1970-03-01	Hepatocellular carcinoma, NOS	--	--	no	No	not reported	--	--	--	Liver
654af137-70d9-4ee4-9f69-793e352d30f8	TCGA-DD-A1EE	TCGA-LIHC	73	--	--	--	--	-26858	349	not hispanic or latino	male	--	--	white	Dead	--	1933	--	--	26858	--	--	--	--	M0	N0	Stage IIIA	T3	6th	not reported	--	--	--	--	--	0	204	--	1970-03-01	Hepatocellular carcinoma, NOS	--	--	no	No	not reported	--	--	--	Liver
65e430e1-0c9a-4045-83a9-653b7cff811d	TCGA-FV-A4ZQ	TCGA-LIHC	52	--	--	--	--	-19090	--	not hispanic or latino	male	--	--	white	Alive	--	1960	--	--	19090	--	--	--	--	M0	NX	Stage I	T1	7th	not reported	--	--	--	--	--	0	12	--	1970-03-01	Hepatocellular carcinoma, NOS	--	--	no	No	not reported	--	--	--	Liver
65e430e1-0c9a-4045-83a9-653b7cff811d	TCGA-FV-A4ZQ	TCGA-LIHC	52	--	--	--	--	-19090	--	not hispanic or latino	male	--	--	white	Alive	--	1960	--	--	19090	--	--	--	--	M0	NX	Stage I	T1	7th	not reported	--	--	--	--	--	0	12	--	1970-03-01	Hepatocellular carcinoma, NOS	--	--	no	No	not reported	--	--	--	Liver
66c6f413-b7a8-4d7c-9e1d-c4fb257b9e5c	TCGA-DD-A119	TCGA-LIHC	40	--	--	--	--	-14613	223	not hispanic or latino	male	--	--	asian	Dead	--	1963	2003	--	14613	--	--	--	--	M1	N0	Stage IV	T3a	6th	not reported	--	--	--	--	--	0	--	--	1970-03-01	Hepatocellular carcinoma, NOS	--	--	no	No	not reported	--	--	--	Liver
66c6f413-b7a8-4d7c-9e1d-c4fb257b9e5c	TCGA-DD-A119	TCGA-LIHC	40	--	--	--	--	-14613	223	not hispanic or latino	male	--	--	asian	Dead	--	1963	2003	--	14613	--	--	--	--	M1	N0	Stage IV	T3a	6th	not reported	--	--	--	--	--	0	--	--	1970-03-01	Hepatocellular carcinoma, NOS	--	--	no	No	not reported	--	--	--	Liver
670c1cbc-4494-45f1-bb8b-18db82d4f7e0	TCGA-CC-A1HT	TCGA-LIHC	50	--	--	--	--	-18553	101	not hispanic or latino	male	--	--	asian	Dead	--	1960	--	--	18553	--	--	--	--	M0	N0	Stage IIIA	T3	6th	not reported	--	--	--	--	--	0	0	--	1970-03-01	Hepatocellular carcinoma, NOS	--	--	no	No	not reported	--	--	--	Liver
670c1cbc-4494-45f1-bb8b-18db82d4f7e0	TCGA-CC-A1HT	TCGA-LIHC	50	--	--	--	--	-18553	101	not hispanic or latino	male	--	--	asian	Dead	--	1960	--	--	18553	--	--	--	--	M0	N0	Stage IIIA	T3	6th	not reported	--	--	--	--	--	0	0	--	1970-03-01	Hepatocellular carcinoma, NOS	--	--	no	No	not reported	--	--	--	Liver
67a00f5f-c753-48f9-bc24-8287f50ec776	TCGA-DD-AACW	TCGA-LIHC	43	--	--	--	--	-15872	--	not hispanic or latino	male	--	--	asian	Alive	--	1967	--	--	15872	--	--	--	--	M0	N0	Stage I	T1	7th	not reported	--	--	--	--	--	0	1424	--	1970-03-01	Hepatocellular carcinoma, NOS	--	--	no	No	not reported	--	--	--	Liver
67a00f5f-c753-48f9-bc24-8287f50ec776	TCGA-DD-AACW	TCGA-LIHC	43	--	--	--	--	-15872	--	not hispanic or latino	male	--	--	asian	Alive	--	1967	--	--	15872	--	--	--	--	M0	N0	Stage I	T1	7th	not reported	--	--	--	--	--	0	1424	--	1970-03-01	Hepatocellular carcinoma, NOS	--	--	no	No	not reported	--	--	--	Liver
68015cc7-d3a1-4c90-b8fb-5d14143d9960	TCGA-DD-A1EB	TCGA-LIHC	72	--	--	--	--	-26471	--	not reported	female	--	--	not reported	Alive	--	1929	--	--	26471	--	--	--	--	M0	N0	Stage I	T1	5th	not reported	--	--	--	--	--	0	2017	--	1970-03-01	Hepatocellular carcinoma, NOS	--	--	no	No	not reported	--	--	--	Liver
68015cc7-d3a1-4c90-b8fb-5d14143d9960	TCGA-DD-A1EB	TCGA-LIHC	72	--	--	--	--	-26471	--	not reported	female	--	--	not reported	Alive	--	1929	--	--	26471	--	--	--	--	M0	N0	Stage I	T1	5th	not reported	--	--	--	--	--	0	2017	--	1970-03-01	Hepatocellular carcinoma, NOS	--	--	no	No	not reported	--	--	--	Liver
69d6881b-9e9a-407b-8b02-bad5fc2455bf	TCGA-DD-A3A8	TCGA-LIHC	75	--	--	--	--	-27524	11	not hispanic or latino	male	--	--	white	Dead	--	1926	2001	--	27524	--	--	--	--	M0	N0	Stage II	T2	5th	not reported	--	--	--	--	--	0	--	--	1970-03-01	Hepatocellular carcinoma, NOS	--	--	yes	No	not reported	--	--	--	Liver
69d6881b-9e9a-407b-8b02-bad5fc2455bf	TCGA-DD-A3A8	TCGA-LIHC	75	--	--	--	--	-27524	11	not hispanic or latino	male	--	--	white	Dead	--	1926	2001	--	27524	--	--	--	--	M0	N0	Stage II	T2	5th	not reported	--	--	--	--	--	0	--	--	1970-03-01	Hepatocellular carcinoma, NOS	--	--	yes	No	not reported	--	--	--	Liver
6a93206a-c25c-4e45-b0ba-0a21bd8253b6	TCGA-CC-5258	TCGA-LIHC	48	--	--	--	--	-17586	129	not hispanic or latino	male	--	--	asian	Dead	--	1962	--	--	17586	--	--	--	--	M0	N0	Stage II	T2	6th	not reported	--	--	--	--	--	0	0	--	1970-03-01	Hepatocellular carcinoma, NOS	--	--	no	No	not reported	--	--	--	Liver
6a93206a-c25c-4e45-b0ba-0a21bd8253b6	TCGA-CC-5258	TCGA-LIHC	48	--	--	--	--	-17586	129	not hispanic or latino	male	--	--	asian	Dead	--	1962	--	--	17586	--	--	--	--	M0	N0	Stage II	T2	6th	not reported	--	--	--	--	--	0	0	--	1970-03-01	Hepatocellular carcinoma, NOS	--	--	no	No	not reported	--	--	--	Liver
6bb5d506-8fca-43f3-90a6-03c915d7ede2	TCGA-BC-A5W4	TCGA-LIHC	69	--	--	--	--	-25503	547	not hispanic or latino	male	--	--	white	Dead	--	1943	--	--	25503	--	--	--	--	M0	NX	Stage IIIA	T3a	7th	not reported	--	--	--	--	--	0	289	--	1970-03-01	Hepatocellular carcinoma, NOS	--	--	yes	No	not reported	--	--	--	Liver
6bb5d506-8fca-43f3-90a6-03c915d7ede2	TCGA-BC-A5W4	TCGA-LIHC	69	--	--	--	--	-25503	547	not hispanic or latino	male	--	--	white	Dead	--	1943	--	--	25503	--	--	--	--	M0	NX	Stage IIIA	T3a	7th	not reported	--	--	--	--	--	0	289	--	1970-03-01	Hepatocellular carcinoma, NOS	--	--	yes	No	not reported	--	--	--	Liver
6c79f64b-63fe-46f5-bf7b-77208231b0f2	TCGA-DD-A1EG	TCGA-LIHC	76	--	--	--	--	-28108	1372	not hispanic or latino	male	--	--	white	Dead	--	1931	2010	--	28108	--	--	--	--	M0	N0	Stage I	T1	7th	not reported	--	--	--	--	--	0	--	--	1970-03-01	Hepatocellular carcinoma, NOS	--	--	no	No	not reported	--	--	--	Liver
6c79f64b-63fe-46f5-bf7b-77208231b0f2	TCGA-DD-A1EG	TCGA-LIHC	76	--	--	--	--	-28108	1372	not hispanic or latino	male	--	--	white	Dead	--	1931	2010	--	28108	--	--	--	--	M0	N0	Stage I	T1	7th	not reported	--	--	--	--	--	0	--	--	1970-03-01	Hepatocellular carcinoma, NOS	--	--	no	No	not reported	--	--	--	Liver
6d2e8bc2-ca86-41c1-ae49-289e20fce758	TCGA-DD-AACB	TCGA-LIHC	74	--	--	--	--	-27103	--	not hispanic or latino	female	--	--	asian	Alive	--	1934	--	--	27103	--	--	--	--	M0	N0	Stage I	T1	6th	not reported	--	--	--	--	--	0	2324	--	1970-03-01	Hepatocellular carcinoma, NOS	--	--	no	No	not reported	--	--	--	Liver
6d2e8bc2-ca86-41c1-ae49-289e20fce758	TCGA-DD-AACB	TCGA-LIHC	74	--	--	--	--	-27103	--	not hispanic or latino	female	--	--	asian	Alive	--	1934	--	--	27103	--	--	--	--	M0	N0	Stage I	T1	6th	not reported	--	--	--	--	--	0	2324	--	1970-03-01	Hepatocellular carcinoma, NOS	--	--	no	No	not reported	--	--	--	Liver
6dcfc418-ab28-4365-95ea-c1ae254f2341	TCGA-BC-A217	TCGA-LIHC	75	--	--	--	--	-27411	1397	not reported	female	--	--	white	Dead	--	1935	--	--	27411	--	--	--	--	M0	NX	Stage II	T2	7th	not reported	--	--	--	--	--	0	421	--	1970-03-01	Hepatocellular carcinoma, NOS	--	--	no	No	not reported	--	--	--	Liver
6dcfc418-ab28-4365-95ea-c1ae254f2341	TCGA-BC-A217	TCGA-LIHC	75	--	--	--	--	-27411	1397	not reported	female	--	--	white	Dead	--	1935	--	--	27411	--	--	--	--	M0	NX	Stage II	T2	7th	not reported	--	--	--	--	--	0	421	--	1970-03-01	Hepatocellular carcinoma, NOS	--	--	no	No	not reported	--	--	--	Liver
6e657705-8579-433b-af7a-b6155b599518	TCGA-G3-AAV0	TCGA-LIHC	58	--	--	--	--	-21249	--	not hispanic or latino	male	--	--	asian	Alive	--	1955	--	--	21249	--	--	--	--	M0	N0	Stage I	T1	7th	not reported	--	--	--	--	--	0	476	--	1970-03-01	Hepatocellular carcinoma, NOS	--	--	no	No	not reported	--	--	--	Liver
6e657705-8579-433b-af7a-b6155b599518	TCGA-G3-AAV0	TCGA-LIHC	58	--	--	--	--	-21249	--	not hispanic or latino	male	--	--	asian	Alive	--	1955	--	--	21249	--	--	--	--	M0	N0	Stage I	T1	7th	not reported	--	--	--	--	--	0	476	--	1970-03-01	Hepatocellular carcinoma, NOS	--	--	no	No	not reported	--	--	--	Liver
6ea0ef82-694d-492d-95da-a3bc8de99149	TCGA-DD-AAEK	TCGA-LIHC	51	--	--	--	--	-18757	--	not hispanic or latino	male	--	--	asian	Alive	--	1959	--	--	18757	--	--	--	--	M0	N0	Stage II	T2	7th	not reported	--	--	--	--	--	0	1067	--	1970-03-01	Hepatocellular carcinoma, NOS	--	--	no	No	not reported	--	--	--	Liver
6ea0ef82-694d-492d-95da-a3bc8de99149	TCGA-DD-AAEK	TCGA-LIHC	51	--	--	--	--	-18757	--	not hispanic or latino	male	--	--	asian	Alive	--	1959	--	--	18757	--	--	--	--	M0	N0	Stage II	T2	7th	not reported	--	--	--	--	--	0	1067	--	1970-03-01	Hepatocellular carcinoma, NOS	--	--	no	No	not reported	--	--	--	Liver
709f1e4d-f5e8-4a0b-8254-23f037f4bae7	TCGA-BC-A10Z	TCGA-LIHC	62	--	--	--	--	-22913	34	not hispanic or latino	female	--	--	white	Dead	--	1941	2003	--	22913	--	--	--	--	MX	N0	Stage I	T1	6th	not reported	--	--	--	--	--	0	--	--	1970-03-01	Hepatocellular carcinoma, NOS	--	--	no	No	not reported	--	--	--	Liver
709f1e4d-f5e8-4a0b-8254-23f037f4bae7	TCGA-BC-A10Z	TCGA-LIHC	62	--	--	--	--	-22913	34	not hispanic or latino	female	--	--	white	Dead	--	1941	2003	--	22913	--	--	--	--	MX	N0	Stage I	T1	6th	not reported	--	--	--	--	--	0	--	--	1970-03-01	Hepatocellular carcinoma, NOS	--	--	no	No	not reported	--	--	--	Liver
70aecc90-17f0-4064-8ebb-be81f9b1d7fd	TCGA-BC-A69I	TCGA-LIHC	69	--	--	--	--	-25370	--	not reported	male	--	--	white	Alive	--	1944	--	--	25370	--	--	--	--	M0	N0	Stage I	T1	7th	not reported	--	--	--	--	--	0	387	--	1970-03-01	Hepatocellular carcinoma, NOS	--	--	no	No	not reported	--	--	--	Liver
70aecc90-17f0-4064-8ebb-be81f9b1d7fd	TCGA-BC-A69I	TCGA-LIHC	69	--	--	--	--	-25370	--	not reported	male	--	--	white	Alive	--	1944	--	--	25370	--	--	--	--	M0	N0	Stage I	T1	7th	not reported	--	--	--	--	--	0	387	--	1970-03-01	Hepatocellular carcinoma, NOS	--	--	no	No	not reported	--	--	--	Liver
70bb26b8-b38b-4e79-90e7-033a38405b00	TCGA-DD-AADF	TCGA-LIHC	64	--	--	--	--	-23614	115	not hispanic or latino	female	--	--	asian	Dead	--	1947	2011	--	23614	--	--	--	--	M0	N0	Stage I	T1	7th	not reported	--	--	--	--	--	0	--	--	1970-03-01	Hepatocellular carcinoma, NOS	--	--	no	No	not reported	--	--	--	Liver
70bb26b8-b38b-4e79-90e7-033a38405b00	TCGA-DD-AADF	TCGA-LIHC	64	--	--	--	--	-23614	115	not hispanic or latino	female	--	--	asian	Dead	--	1947	2011	--	23614	--	--	--	--	M0	N0	Stage I	T1	7th	not reported	--	--	--	--	--	0	--	--	1970-03-01	Hepatocellular carcinoma, NOS	--	--	no	No	not reported	--	--	--	Liver
714a6878-ed2a-47f3-9755-b705ac144d68	TCGA-RC-A7SF	TCGA-LIHC	66	--	--	--	--	-24432	--	not hispanic or latino	male	--	--	asian	Alive	--	1946	--	--	24432	--	--	--	--	M0	N0	Stage I	T1	7th	not reported	--	--	--	--	--	0	579	--	1970-03-01	Hepatocellular carcinoma, NOS	--	--	no	No	not reported	--	--	--	Liver
714a6878-ed2a-47f3-9755-b705ac144d68	TCGA-RC-A7SF	TCGA-LIHC	66	--	--	--	--	-24432	--	not hispanic or latino	male	--	--	asian	Alive	--	1946	--	--	24432	--	--	--	--	M0	N0	Stage I	T1	7th	not reported	--	--	--	--	--	0	579	--	1970-03-01	Hepatocellular carcinoma, NOS	--	--	no	No	not reported	--	--	--	Liver
71681db9-fa90-4fe1-a497-67d501eb75f0	TCGA-EP-A2KC	TCGA-LIHC	62	--	--	--	--	-22677	19	not hispanic or latino	male	--	--	black or african american	Dead	--	1949	2011	--	22677	--	--	--	--	MX	NX	Stage I	T1	7th	not reported	--	--	--	--	--	0	--	--	1970-03-01	Hepatocellular carcinoma, NOS	--	--	no	No	not reported	--	--	--	Liver
71681db9-fa90-4fe1-a497-67d501eb75f0	TCGA-EP-A2KC	TCGA-LIHC	62	--	--	--	--	-22677	19	not hispanic or latino	male	--	--	black or african american	Dead	--	1949	2011	--	22677	--	--	--	--	MX	NX	Stage I	T1	7th	not reported	--	--	--	--	--	0	--	--	1970-03-01	Hepatocellular carcinoma, NOS	--	--	no	No	not reported	--	--	--	Liver
728aedb3-551a-4c16-9be3-7733a9539e9e	TCGA-ES-A2HS	TCGA-LIHC	80	--	--	--	--	-29268	688	not hispanic or latino	male	--	--	white	Dead	--	1928	2009	--	29268	--	--	--	--	MX	NX	Stage I	T1	6th	not reported	--	--	--	--	--	0	--	--	1970-03-01	Hepatocellular carcinoma, NOS	--	--	yes	No	not reported	--	--	--	Liver
728aedb3-551a-4c16-9be3-7733a9539e9e	TCGA-ES-A2HS	TCGA-LIHC	80	--	--	--	--	-29268	688	not hispanic or latino	male	--	--	white	Dead	--	1928	2009	--	29268	--	--	--	--	MX	NX	Stage I	T1	6th	not reported	--	--	--	--	--	0	--	--	1970-03-01	Hepatocellular carcinoma, NOS	--	--	yes	No	not reported	--	--	--	Liver
7444eea6-90e8-42dd-a7b5-0afc6d96e1e8	TCGA-CC-5259	TCGA-LIHC	60	--	--	--	--	-21946	--	not hispanic or latino	female	--	--	asian	Alive	--	1950	--	--	21946	--	--	--	--	M0	N0	Stage IIIC	T4	7th	not reported	--	--	--	--	--	0	250	--	1970-03-01	Hepatocellular carcinoma, NOS	--	--	no	No	not reported	--	--	--	Liver
7444eea6-90e8-42dd-a7b5-0afc6d96e1e8	TCGA-CC-5259	TCGA-LIHC	60	--	--	--	--	-21946	--	not hispanic or latino	female	--	--	asian	Alive	--	1950	--	--	21946	--	--	--	--	M0	N0	Stage IIIC	T4	7th	not reported	--	--	--	--	--	0	250	--	1970-03-01	Hepatocellular carcinoma, NOS	--	--	no	No	not reported	--	--	--	Liver
75030b63-59af-4705-86e7-3a431b7cf65a	TCGA-2Y-A9GY	TCGA-LIHC	64	--	--	--	--	-23435	757	not hispanic or latino	female	--	--	white	Dead	--	1943	2009	--	23435	--	--	--	--	MX	NX	Stage II	T2	6th	not reported	--	--	--	--	--	0	--	--	1970-03-01	Hepatocellular carcinoma, NOS	--	--	no	No	not reported	--	--	--	Liver
75030b63-59af-4705-86e7-3a431b7cf65a	TCGA-2Y-A9GY	TCGA-LIHC	64	--	--	--	--	-23435	757	not hispanic or latino	female	--	--	white	Dead	--	1943	2009	--	23435	--	--	--	--	MX	NX	Stage II	T2	6th	not reported	--	--	--	--	--	0	--	--	1970-03-01	Hepatocellular carcinoma, NOS	--	--	no	No	not reported	--	--	--	Liver
75f43fca-200a-48b0-bb67-0693d7b91119	TCGA-BC-A3KG	TCGA-LIHC	68	--	--	--	--	-25061	--	not hispanic or latino	female	--	--	white	Alive	--	1943	--	--	25061	--	--	--	--	M0	N0	Stage II	T2	7th	not reported	--	--	--	--	--	0	680	--	1970-03-01	Hepatocellular carcinoma, NOS	--	--	no	No	not reported	--	--	--	Liver
75f43fca-200a-48b0-bb67-0693d7b91119	TCGA-BC-A3KG	TCGA-LIHC	68	--	--	--	--	-25061	--	not hispanic or latino	female	--	--	white	Alive	--	1943	--	--	25061	--	--	--	--	M0	N0	Stage II	T2	7th	not reported	--	--	--	--	--	0	680	--	1970-03-01	Hepatocellular carcinoma, NOS	--	--	no	No	not reported	--	--	--	Liver
75f78c38-6854-4390-ad11-789b4e549d63	TCGA-DD-A4NO	TCGA-LIHC	65	--	--	--	--	-24090	--	not hispanic or latino	male	--	--	white	Alive	--	1942	--	--	24090	--	--	--	--	M0	N0	Stage I	T1	6th	not reported	--	--	--	--	--	0	2245	--	1970-03-01	Hepatocellular carcinoma, NOS	--	--	no	No	not reported	--	--	--	Liver
75f78c38-6854-4390-ad11-789b4e549d63	TCGA-DD-A4NO	TCGA-LIHC	65	--	--	--	--	-24090	--	not hispanic or latino	male	--	--	white	Alive	--	1942	--	--	24090	--	--	--	--	M0	N0	Stage I	T1	6th	not reported	--	--	--	--	--	0	2245	--	1970-03-01	Hepatocellular carcinoma, NOS	--	--	no	No	not reported	--	--	--	Liver
76cc9c06-0827-465e-bab3-5f4115295ebe	TCGA-O8-A75V	TCGA-LIHC	54	--	--	--	--	-19850	--	hispanic or latino	male	--	--	not reported	Alive	--	1959	--	--	19850	--	--	--	--	MX	NX	Stage I	T1	7th	not reported	--	--	--	--	--	0	538	--	1970-03-01	Hepatocellular carcinoma, NOS	--	--	no	No	not reported	--	--	--	Liver
76cc9c06-0827-465e-bab3-5f4115295ebe	TCGA-O8-A75V	TCGA-LIHC	54	--	--	--	--	-19850	--	hispanic or latino	male	--	--	not reported	Alive	--	1959	--	--	19850	--	--	--	--	MX	NX	Stage I	T1	7th	not reported	--	--	--	--	--	0	538	--	1970-03-01	Hepatocellular carcinoma, NOS	--	--	no	No	not reported	--	--	--	Liver
79df037c-7d37-4e6c-a654-57708a4f87aa	TCGA-BC-A69H	TCGA-LIHC	64	--	--	--	--	-23380	--	not hispanic or latino	male	--	--	white	Alive	--	1949	--	--	23380	--	--	--	--	M0	NX	Stage II	T2	7th	not reported	--	--	--	--	--	0	444	--	1970-03-01	Hepatocellular carcinoma, NOS	--	--	no	No	not reported	--	--	--	Liver
79df037c-7d37-4e6c-a654-57708a4f87aa	TCGA-BC-A69H	TCGA-LIHC	64	--	--	--	--	-23380	--	not hispanic or latino	male	--	--	white	Alive	--	1949	--	--	23380	--	--	--	--	M0	NX	Stage II	T2	7th	not reported	--	--	--	--	--	0	444	--	1970-03-01	Hepatocellular carcinoma, NOS	--	--	no	No	not reported	--	--	--	Liver
79f9331c-9e00-4277-a9d1-7c848e132134	TCGA-DD-A73C	TCGA-LIHC	65	--	--	--	--	-23782	--	not hispanic or latino	female	--	--	white	Alive	--	1947	--	--	23782	--	--	--	--	M0	N0	Stage IIIA	T3a	7th	not reported	--	--	--	--	--	0	701	--	1970-03-01	Hepatocellular carcinoma, NOS	--	--	no	No	not reported	--	--	--	Liver
79f9331c-9e00-4277-a9d1-7c848e132134	TCGA-DD-A73C	TCGA-LIHC	65	--	--	--	--	-23782	--	not hispanic or latino	female	--	--	white	Alive	--	1947	--	--	23782	--	--	--	--	M0	N0	Stage IIIA	T3a	7th	not reported	--	--	--	--	--	0	701	--	1970-03-01	Hepatocellular carcinoma, NOS	--	--	no	No	not reported	--	--	--	Liver
7a6162a4-1166-4310-84cd-ffc2b06f124c	TCGA-5C-AAPD	TCGA-LIHC	61	--	--	--	--	-22552	--	not hispanic or latino	male	--	--	asian	Alive	--	1952	--	--	22552	--	--	--	--	M0	N0	Stage II	T2	7th	not reported	--	--	--	--	--	0	20	--	1980-03-01	Combined hepatocellular carcinoma and cholangiocarcinoma	--	--	no	No	not reported	--	--	--	Liver
7a6162a4-1166-4310-84cd-ffc2b06f124c	TCGA-5C-AAPD	TCGA-LIHC	61	--	--	--	--	-22552	--	not hispanic or latino	male	--	--	asian	Alive	--	1952	--	--	22552	--	--	--	--	M0	N0	Stage II	T2	7th	not reported	--	--	--	--	--	0	20	--	1980-03-01	Combined hepatocellular carcinoma and cholangiocarcinoma	--	--	no	No	not reported	--	--	--	Liver
7ad77384-0946-4fb5-9b10-bdc8a5fc8d87	TCGA-DD-AACP	TCGA-LIHC	64	--	--	--	--	-23728	--	not hispanic or latino	male	--	--	asian	Alive	--	1945	--	--	23728	--	--	--	--	M0	N0	Stage I	T1	6th	not reported	--	--	--	--	--	0	415	--	1970-03-01	Hepatocellular carcinoma, NOS	--	--	no	No	not reported	--	--	--	Liver
7ad77384-0946-4fb5-9b10-bdc8a5fc8d87	TCGA-DD-AACP	TCGA-LIHC	64	--	--	--	--	-23728	--	not hispanic or latino	male	--	--	asian	Alive	--	1945	--	--	23728	--	--	--	--	M0	N0	Stage I	T1	6th	not reported	--	--	--	--	--	0	415	--	1970-03-01	Hepatocellular carcinoma, NOS	--	--	no	No	not reported	--	--	--	Liver
7ba3d8f1-0c26-4c49-8d6b-0f2875b58daf	TCGA-KR-A7K7	TCGA-LIHC	61	--	--	--	--	-22587	--	not reported	female	--	--	white	Alive	--	1951	--	--	22587	--	--	--	--	M0	N0	Stage II	T2	7th	not reported	--	--	--	--	--	0	951	--	1970-03-01	Hepatocellular carcinoma, NOS	--	--	yes	No	not reported	--	--	--	Liver
7ba3d8f1-0c26-4c49-8d6b-0f2875b58daf	TCGA-KR-A7K7	TCGA-LIHC	61	--	--	--	--	-22587	--	not reported	female	--	--	white	Alive	--	1951	--	--	22587	--	--	--	--	M0	N0	Stage II	T2	7th	not reported	--	--	--	--	--	0	951	--	1970-03-01	Hepatocellular carcinoma, NOS	--	--	yes	No	not reported	--	--	--	Liver
7bdc5f86-4d7d-4f1f-bc23-ab51fa9fb947	TCGA-ZS-A9CE	TCGA-LIHC	79	--	--	--	--	-29051	--	not hispanic or latino	female	--	--	white	Alive	--	1932	--	--	29051	--	--	--	--	MX	NX	Stage II	T2	7th	not reported	--	--	--	--	--	0	1241	--	1970-03-01	Hepatocellular carcinoma, NOS	--	--	yes	No	not reported	--	--	--	Liver
7bdc5f86-4d7d-4f1f-bc23-ab51fa9fb947	TCGA-ZS-A9CE	TCGA-LIHC	79	--	--	--	--	-29051	--	not hispanic or latino	female	--	--	white	Alive	--	1932	--	--	29051	--	--	--	--	MX	NX	Stage II	T2	7th	not reported	--	--	--	--	--	0	1241	--	1970-03-01	Hepatocellular carcinoma, NOS	--	--	yes	No	not reported	--	--	--	Liver
7d914d07-f250-4c7a-8fa2-df14e708936e	TCGA-DD-A118	TCGA-LIHC	77	--	--	--	--	-28406	--	not hispanic or latino	female	--	--	white	Alive	--	1926	--	--	28406	--	--	--	--	M0	N0	Stage II	T2	6th	not reported	--	--	--	--	--	0	3437	--	1970-03-01	Hepatocellular carcinoma, NOS	--	--	no	No	not reported	--	--	--	Liver
7d914d07-f250-4c7a-8fa2-df14e708936e	TCGA-DD-A118	TCGA-LIHC	77	--	--	--	--	-28406	--	not hispanic or latino	female	--	--	white	Alive	--	1926	--	--	28406	--	--	--	--	M0	N0	Stage II	T2	6th	not reported	--	--	--	--	--	0	3437	--	1970-03-01	Hepatocellular carcinoma, NOS	--	--	no	No	not reported	--	--	--	Liver
7dd3bda9-3a0a-46fa-b052-a6d24b847804	TCGA-ES-A2HT	TCGA-LIHC	54	--	--	--	--	-20023	438	not hispanic or latino	male	--	--	black or african american	Dead	--	1953	2008	--	20023	--	--	--	--	MX	NX	Stage I	T1	6th	not reported	--	--	--	--	--	0	--	--	1970-03-01	Hepatocellular carcinoma, NOS	--	--	no	No	not reported	--	--	--	Liver
7dd3bda9-3a0a-46fa-b052-a6d24b847804	TCGA-ES-A2HT	TCGA-LIHC	54	--	--	--	--	-20023	438	not hispanic or latino	male	--	--	black or african american	Dead	--	1953	2008	--	20023	--	--	--	--	MX	NX	Stage I	T1	6th	not reported	--	--	--	--	--	0	--	--	1970-03-01	Hepatocellular carcinoma, NOS	--	--	no	No	not reported	--	--	--	Liver
7e589ee1-ffcc-448a-a275-829ca26a597e	TCGA-CC-A5UC	TCGA-LIHC	63	--	--	--	--	-23156	347	not hispanic or latino	male	--	--	asian	Dead	--	1949	--	--	23156	--	--	--	--	M0	N0	Stage IIIA	T3	6th	not reported	--	--	--	--	--	0	0	--	1970-03-01	Hepatocellular carcinoma, NOS	--	--	no	No	not reported	--	--	--	Liver
7e589ee1-ffcc-448a-a275-829ca26a597e	TCGA-CC-A5UC	TCGA-LIHC	63	--	--	--	--	-23156	347	not hispanic or latino	male	--	--	asian	Dead	--	1949	--	--	23156	--	--	--	--	M0	N0	Stage IIIA	T3	6th	not reported	--	--	--	--	--	0	0	--	1970-03-01	Hepatocellular carcinoma, NOS	--	--	no	No	not reported	--	--	--	Liver
7f8e25d4-6021-4327-96ab-79b6fcc97a24	TCGA-HP-A5N0	TCGA-LIHC	90	--	--	--	--	-32120	752	not reported	female	--	--	not reported	Dead	--	--	--	--	32120	--	--	--	--	M0	NX	--	TX	6th	not reported	--	--	--	--	--	0	--	--	1974-03-01	Hepatocellular carcinoma, clear cell type	--	--	no	No	not reported	--	--	--	Liver
7f8e25d4-6021-4327-96ab-79b6fcc97a24	TCGA-HP-A5N0	TCGA-LIHC	90	--	--	--	--	-32120	752	not reported	female	--	--	not reported	Dead	--	--	--	--	32120	--	--	--	--	M0	NX	--	TX	6th	not reported	--	--	--	--	--	0	--	--	1974-03-01	Hepatocellular carcinoma, clear cell type	--	--	no	No	not reported	--	--	--	Liver
7fb03840-5153-4dc6-a302-5a89aa4e1fb6	TCGA-ED-A8O6	TCGA-LIHC	50	--	--	--	--	-18572	56	not hispanic or latino	female	--	--	asian	Dead	--	1963	--	--	18572	--	--	--	--	M0	N0	Stage IIIA	T3a	7th	not reported	--	--	--	--	--	0	6	--	1970-03-01	Hepatocellular carcinoma, NOS	--	--	no	No	not reported	--	--	--	Liver
7fb03840-5153-4dc6-a302-5a89aa4e1fb6	TCGA-ED-A8O6	TCGA-LIHC	50	--	--	--	--	-18572	56	not hispanic or latino	female	--	--	asian	Dead	--	1963	--	--	18572	--	--	--	--	M0	N0	Stage IIIA	T3a	7th	not reported	--	--	--	--	--	0	6	--	1970-03-01	Hepatocellular carcinoma, NOS	--	--	no	No	not reported	--	--	--	Liver
7fe5e2d9-c514-47bc-8387-3f940f7a822d	TCGA-ZS-A9CF	TCGA-LIHC	64	--	--	--	--	-23510	--	not hispanic or latino	male	--	--	white	Alive	--	1944	--	--	23510	--	--	--	--	MX	NX	Stage II	T2	7th	not reported	--	--	--	--	--	0	2412	--	1970-03-01	Hepatocellular carcinoma, NOS	--	--	no	No	not reported	--	--	--	Liver
7fe5e2d9-c514-47bc-8387-3f940f7a822d	TCGA-ZS-A9CF	TCGA-LIHC	64	--	--	--	--	-23510	--	not hispanic or latino	male	--	--	white	Alive	--	1944	--	--	23510	--	--	--	--	MX	NX	Stage II	T2	7th	not reported	--	--	--	--	--	0	2412	--	1970-03-01	Hepatocellular carcinoma, NOS	--	--	no	No	not reported	--	--	--	Liver
801b1d2c-eb6f-4eef-a00b-83da939d755a	TCGA-2Y-A9H4	TCGA-LIHC	68	--	--	--	--	-25096	--	not hispanic or latino	male	--	--	black or african american	Alive	--	1942	--	--	25096	--	--	--	--	MX	N0	Stage I	T1	7th	not reported	--	--	--	--	--	0	1452	--	1970-03-01	Hepatocellular carcinoma, NOS	--	--	no	No	not reported	--	--	--	Liver
801b1d2c-eb6f-4eef-a00b-83da939d755a	TCGA-2Y-A9H4	TCGA-LIHC	68	--	--	--	--	-25096	--	not hispanic or latino	male	--	--	black or african american	Alive	--	1942	--	--	25096	--	--	--	--	MX	N0	Stage I	T1	7th	not reported	--	--	--	--	--	0	1452	--	1970-03-01	Hepatocellular carcinoma, NOS	--	--	no	No	not reported	--	--	--	Liver
8052c374-9435-4588-b970-68565c56dbb7	TCGA-DD-A1EA	TCGA-LIHC	68	--	--	--	--	-24925	--	not hispanic or latino	male	--	--	asian	Alive	--	1934	--	--	24925	--	--	--	--	M0	N0	Stage II	T2	5th	not reported	--	--	--	--	--	0	2415	--	1970-03-01	Hepatocellular carcinoma, NOS	--	--	no	No	not reported	--	--	--	Liver
8052c374-9435-4588-b970-68565c56dbb7	TCGA-DD-A1EA	TCGA-LIHC	68	--	--	--	--	-24925	--	not hispanic or latino	male	--	--	asian	Alive	--	1934	--	--	24925	--	--	--	--	M0	N0	Stage II	T2	5th	not reported	--	--	--	--	--	0	2415	--	1970-03-01	Hepatocellular carcinoma, NOS	--	--	no	No	not reported	--	--	--	Liver
80e7742f-abbe-4f11-b4e4-c999dc1bd459	TCGA-DD-AAVQ	TCGA-LIHC	38	--	--	--	--	-13911	--	not hispanic or latino	male	--	--	asian	Alive	--	1969	--	--	13911	--	--	--	--	M0	N0	Stage I	T1	6th	not reported	--	--	--	--	--	0	2728	--	1970-03-01	Hepatocellular carcinoma, NOS	--	--	no	No	not reported	--	--	--	Liver
80e7742f-abbe-4f11-b4e4-c999dc1bd459	TCGA-DD-AAVQ	TCGA-LIHC	38	--	--	--	--	-13911	--	not hispanic or latino	male	--	--	asian	Alive	--	1969	--	--	13911	--	--	--	--	M0	N0	Stage I	T1	6th	not reported	--	--	--	--	--	0	2728	--	1970-03-01	Hepatocellular carcinoma, NOS	--	--	no	No	not reported	--	--	--	Liver
8153a862-0790-4a33-80db-ed47fedcd4ef	TCGA-DD-A1E9	TCGA-LIHC	70	--	--	--	--	-25808	2759	not hispanic or latino	male	--	--	white	Dead	--	1932	2009	--	25808	--	--	--	--	M0	N0	Stage I	T1	5th	not reported	--	--	--	--	--	0	--	--	1970-03-01	Hepatocellular carcinoma, NOS	--	--	no	No	not reported	--	--	--	Liver
8153a862-0790-4a33-80db-ed47fedcd4ef	TCGA-DD-A1E9	TCGA-LIHC	70	--	--	--	--	-25808	2759	not hispanic or latino	male	--	--	white	Dead	--	1932	2009	--	25808	--	--	--	--	M0	N0	Stage I	T1	5th	not reported	--	--	--	--	--	0	--	--	1970-03-01	Hepatocellular carcinoma, NOS	--	--	no	No	not reported	--	--	--	Liver
815dffb0-0c22-4e05-868c-26e6c553980a	TCGA-DD-A4NJ	TCGA-LIHC	54	--	--	--	--	-19964	--	not hispanic or latino	female	--	--	white	Alive	--	1957	--	--	19964	--	--	--	--	M0	N0	Stage II	T2	7th	not reported	--	--	--	--	--	0	928	--	1970-03-01	Hepatocellular carcinoma, NOS	--	--	no	No	not reported	--	--	--	Liver
815dffb0-0c22-4e05-868c-26e6c553980a	TCGA-DD-A4NJ	TCGA-LIHC	54	--	--	--	--	-19964	--	not hispanic or latino	female	--	--	white	Alive	--	1957	--	--	19964	--	--	--	--	M0	N0	Stage II	T2	7th	not reported	--	--	--	--	--	0	928	--	1970-03-01	Hepatocellular carcinoma, NOS	--	--	no	No	not reported	--	--	--	Liver
81eddcda-0069-4652-9dc6-8aac89cba1ff	TCGA-K7-A6G5	TCGA-LIHC	66	--	--	--	--	-24233	--	not hispanic or latino	male	--	--	white	Alive	--	1947	--	--	24233	--	--	--	--	MX	N0	Stage I	T1	7th	not reported	--	--	--	--	--	0	512	--	1970-03-01	Hepatocellular carcinoma, NOS	--	--	no	No	not reported	--	--	--	Liver
81eddcda-0069-4652-9dc6-8aac89cba1ff	TCGA-K7-A6G5	TCGA-LIHC	66	--	--	--	--	-24233	--	not hispanic or latino	male	--	--	white	Alive	--	1947	--	--	24233	--	--	--	--	MX	N0	Stage I	T1	7th	not reported	--	--	--	--	--	0	512	--	1970-03-01	Hepatocellular carcinoma, NOS	--	--	no	No	not reported	--	--	--	Liver
82d6268a-de59-4a14-abd2-7492178fa5bd	TCGA-DD-AACS	TCGA-LIHC	39	--	--	--	--	-14473	--	not hispanic or latino	male	--	--	asian	Alive	--	1970	--	--	14473	--	--	--	--	M0	N0	Stage I	T1	6th	not reported	--	--	--	--	--	0	1804	--	1970-03-01	Hepatocellular carcinoma, NOS	--	--	no	No	not reported	--	--	--	Liver
82d6268a-de59-4a14-abd2-7492178fa5bd	TCGA-DD-AACS	TCGA-LIHC	39	--	--	--	--	-14473	--	not hispanic or latino	male	--	--	asian	Alive	--	1970	--	--	14473	--	--	--	--	M0	N0	Stage I	T1	6th	not reported	--	--	--	--	--	0	1804	--	1970-03-01	Hepatocellular carcinoma, NOS	--	--	no	No	not reported	--	--	--	Liver
834cff01-3c12-42fa-abbe-ae0ae168c568	TCGA-DD-AAVR	TCGA-LIHC	44	--	--	--	--	-16157	--	not hispanic or latino	male	--	--	asian	Alive	--	1963	--	--	16157	--	--	--	--	M0	N0	Stage I	T1	6th	not reported	--	--	--	--	--	0	2513	--	1970-03-01	Hepatocellular carcinoma, NOS	--	--	no	No	not reported	--	--	--	Liver
834cff01-3c12-42fa-abbe-ae0ae168c568	TCGA-DD-AAVR	TCGA-LIHC	44	--	--	--	--	-16157	--	not hispanic or latino	male	--	--	asian	Alive	--	1963	--	--	16157	--	--	--	--	M0	N0	Stage I	T1	6th	not reported	--	--	--	--	--	0	2513	--	1970-03-01	Hepatocellular carcinoma, NOS	--	--	no	No	not reported	--	--	--	Liver
8574d285-e02a-4d2b-931b-73556a9fda02	TCGA-MR-A8JO	TCGA-LIHC	34	--	--	--	--	-12669	--	not reported	male	--	--	white	Alive	--	1979	--	--	12669	--	--	--	--	MX	N0	Stage I	T1	7th	not reported	--	--	--	--	--	0	330	--	1971-03-01	Hepatocellular carcinoma, fibrolamellar	--	--	no	No	not reported	--	--	--	Liver
8574d285-e02a-4d2b-931b-73556a9fda02	TCGA-MR-A8JO	TCGA-LIHC	34	--	--	--	--	-12669	--	not reported	male	--	--	white	Alive	--	1979	--	--	12669	--	--	--	--	MX	N0	Stage I	T1	7th	not reported	--	--	--	--	--	0	330	--	1971-03-01	Hepatocellular carcinoma, fibrolamellar	--	--	no	No	not reported	--	--	--	Liver
869f8a17-bced-4002-bd60-99df84a03b93	TCGA-G3-A7M5	TCGA-LIHC	76	--	--	--	--	-27963	--	not hispanic or latino	male	--	--	asian	Alive	--	1937	--	--	27963	--	--	--	--	MX	NX	Stage I	T1	7th	not reported	--	--	--	--	--	0	447	--	1970-03-01	Hepatocellular carcinoma, NOS	--	--	no	No	not reported	--	--	--	Liver
869f8a17-bced-4002-bd60-99df84a03b93	TCGA-G3-A7M5	TCGA-LIHC	76	--	--	--	--	-27963	--	not hispanic or latino	male	--	--	asian	Alive	--	1937	--	--	27963	--	--	--	--	MX	NX	Stage I	T1	7th	not reported	--	--	--	--	--	0	447	--	1970-03-01	Hepatocellular carcinoma, NOS	--	--	no	No	not reported	--	--	--	Liver
870c86e7-d6e1-4f9d-bb0b-bd1c66d6bcde	TCGA-DD-A73F	TCGA-LIHC	77	--	--	--	--	-28234	--	not hispanic or latino	female	--	--	white	Alive	--	1933	--	--	28234	--	--	--	--	M0	N0	Stage I	T1	7th	not reported	--	--	--	--	--	0	1085	--	1970-03-01	Hepatocellular carcinoma, NOS	--	--	no	No	not reported	--	--	--	Liver
870c86e7-d6e1-4f9d-bb0b-bd1c66d6bcde	TCGA-DD-A73F	TCGA-LIHC	77	--	--	--	--	-28234	--	not hispanic or latino	female	--	--	white	Alive	--	1933	--	--	28234	--	--	--	--	M0	N0	Stage I	T1	7th	not reported	--	--	--	--	--	0	1085	--	1970-03-01	Hepatocellular carcinoma, NOS	--	--	no	No	not reported	--	--	--	Liver
87750e70-3af7-452a-9aa5-375acd3843ea	TCGA-ED-A7PZ	TCGA-LIHC	61	--	--	--	--	-22601	--	not hispanic or latino	male	--	--	asian	Alive	--	1952	--	--	22601	--	--	--	--	M0	NX	Stage II	T2	7th	not reported	--	--	--	--	--	0	6	--	1970-03-01	Hepatocellular carcinoma, NOS	--	--	no	No	not reported	--	--	--	Liver
87750e70-3af7-452a-9aa5-375acd3843ea	TCGA-ED-A7PZ	TCGA-LIHC	61	--	--	--	--	-22601	--	not hispanic or latino	male	--	--	asian	Alive	--	1952	--	--	22601	--	--	--	--	M0	NX	Stage II	T2	7th	not reported	--	--	--	--	--	0	6	--	1970-03-01	Hepatocellular carcinoma, NOS	--	--	no	No	not reported	--	--	--	Liver
8778dc9e-a7db-4464-a8af-11addb5e441a	TCGA-ED-A97K	TCGA-LIHC	54	--	--	--	--	-20073	--	not hispanic or latino	male	--	--	asian	Alive	--	1959	--	--	20073	--	--	--	--	M0	N0	Stage IIIA	T3a	7th	not reported	--	--	--	--	--	0	6	--	1980-03-01	Combined hepatocellular carcinoma and cholangiocarcinoma	--	--	no	No	not reported	--	--	--	Liver
8778dc9e-a7db-4464-a8af-11addb5e441a	TCGA-ED-A97K	TCGA-LIHC	54	--	--	--	--	-20073	--	not hispanic or latino	male	--	--	asian	Alive	--	1959	--	--	20073	--	--	--	--	M0	N0	Stage IIIA	T3a	7th	not reported	--	--	--	--	--	0	6	--	1980-03-01	Combined hepatocellular carcinoma and cholangiocarcinoma	--	--	no	No	not reported	--	--	--	Liver
877b9f6b-9b34-40ed-933f-8fef204edf21	TCGA-DD-A3A1	TCGA-LIHC	65	--	--	--	--	-24046	233	not reported	male	--	--	not reported	Dead	--	1936	2001	--	24046	--	--	--	--	M0	N0	Stage IIIA	T3b	5th	not reported	--	--	--	--	--	0	--	--	1970-03-01	Hepatocellular carcinoma, NOS	--	--	no	No	not reported	--	--	--	Liver
877b9f6b-9b34-40ed-933f-8fef204edf21	TCGA-DD-A3A1	TCGA-LIHC	65	--	--	--	--	-24046	233	not reported	male	--	--	not reported	Dead	--	1936	2001	--	24046	--	--	--	--	M0	N0	Stage IIIA	T3b	5th	not reported	--	--	--	--	--	0	--	--	1970-03-01	Hepatocellular carcinoma, NOS	--	--	no	No	not reported	--	--	--	Liver
87aa894e-7676-40b7-9557-6541446d8cea	TCGA-G3-A6UC	TCGA-LIHC	65	--	--	--	--	-23793	--	not hispanic or latino	male	--	--	white	Alive	--	1947	--	--	23793	--	--	--	--	M0	N0	Stage IIIB	T3b	7th	not reported	--	--	--	--	--	0	671	--	1970-03-01	Hepatocellular carcinoma, NOS	--	--	yes	No	not reported	--	--	--	Liver
87aa894e-7676-40b7-9557-6541446d8cea	TCGA-G3-A6UC	TCGA-LIHC	65	--	--	--	--	-23793	--	not hispanic or latino	male	--	--	white	Alive	--	1947	--	--	23793	--	--	--	--	M0	N0	Stage IIIB	T3b	7th	not reported	--	--	--	--	--	0	671	--	1970-03-01	Hepatocellular carcinoma, NOS	--	--	yes	No	not reported	--	--	--	Liver
88b6181c-1086-42df-8bb9-1069ec2dc675	TCGA-DD-AACU	TCGA-LIHC	59	--	--	--	--	-21606	--	not hispanic or latino	male	--	--	asian	Alive	--	1951	--	--	21606	--	--	--	--	M0	N0	Stage I	T1	7th	not reported	--	--	--	--	--	0	1567	--	1970-03-01	Hepatocellular carcinoma, NOS	--	--	no	No	not reported	--	--	--	Liver
88b6181c-1086-42df-8bb9-1069ec2dc675	TCGA-DD-AACU	TCGA-LIHC	59	--	--	--	--	-21606	--	not hispanic or latino	male	--	--	asian	Alive	--	1951	--	--	21606	--	--	--	--	M0	N0	Stage I	T1	7th	not reported	--	--	--	--	--	0	1567	--	1970-03-01	Hepatocellular carcinoma, NOS	--	--	no	No	not reported	--	--	--	Liver
89791f8f-dc06-4a04-b166-afbfd6cf53de	TCGA-DD-A4NG	TCGA-LIHC	77	--	--	--	--	-28234	802	not hispanic or latino	male	--	--	white	Dead	--	1934	--	--	28234	--	--	--	--	M0	NX	Stage IIIA	T3a	7th	not reported	--	--	--	--	--	0	445	--	1970-03-01	Hepatocellular carcinoma, NOS	--	--	no	No	not reported	--	--	--	Liver
89791f8f-dc06-4a04-b166-afbfd6cf53de	TCGA-DD-A4NG	TCGA-LIHC	77	--	--	--	--	-28234	802	not hispanic or latino	male	--	--	white	Dead	--	1934	--	--	28234	--	--	--	--	M0	NX	Stage IIIA	T3a	7th	not reported	--	--	--	--	--	0	445	--	1970-03-01	Hepatocellular carcinoma, NOS	--	--	no	No	not reported	--	--	--	Liver
899d8ea5-49dc-4970-8848-ea6ea088a272	TCGA-DD-AADR	TCGA-LIHC	58	--	--	--	--	-21217	--	not hispanic or latino	male	--	--	asian	Alive	--	1951	--	--	21217	--	--	--	--	M0	N0	Stage I	T1	6th	not reported	--	--	--	--	--	0	2028	--	1970-03-01	Hepatocellular carcinoma, NOS	--	--	no	No	not reported	--	--	--	Liver
899d8ea5-49dc-4970-8848-ea6ea088a272	TCGA-DD-AADR	TCGA-LIHC	58	--	--	--	--	-21217	--	not hispanic or latino	male	--	--	asian	Alive	--	1951	--	--	21217	--	--	--	--	M0	N0	Stage I	T1	6th	not reported	--	--	--	--	--	0	2028	--	1970-03-01	Hepatocellular carcinoma, NOS	--	--	no	No	not reported	--	--	--	Liver
89d1261c-6d93-4298-a2af-b5ff52be0cb6	TCGA-DD-AADG	TCGA-LIHC	70	--	--	--	--	-25887	--	not hispanic or latino	male	--	--	asian	Alive	--	1941	--	--	25887	--	--	--	--	M0	N0	Stage IIIA	T3a	7th	not reported	--	--	--	--	--	0	1145	--	1970-03-01	Hepatocellular carcinoma, NOS	--	--	no	No	not reported	--	--	--	Liver
89d1261c-6d93-4298-a2af-b5ff52be0cb6	TCGA-DD-AADG	TCGA-LIHC	70	--	--	--	--	-25887	--	not hispanic or latino	male	--	--	asian	Alive	--	1941	--	--	25887	--	--	--	--	M0	N0	Stage IIIA	T3a	7th	not reported	--	--	--	--	--	0	1145	--	1970-03-01	Hepatocellular carcinoma, NOS	--	--	no	No	not reported	--	--	--	Liver
8a14d153-bbf7-4512-a067-976edfb65f91	TCGA-G3-A3CG	TCGA-LIHC	80	--	--	--	--	-29432	--	not hispanic or latino	male	--	--	white	Alive	--	1931	--	--	29432	--	--	--	--	M0	N0	Stage I	T1	7th	not reported	--	--	--	--	--	0	673	--	1970-03-01	Hepatocellular carcinoma, NOS	--	--	yes	Yes	not reported	--	--	--	Liver
8a14d153-bbf7-4512-a067-976edfb65f91	TCGA-G3-A3CG	TCGA-LIHC	80	--	--	--	--	-29432	--	not hispanic or latino	male	--	--	white	Alive	--	1931	--	--	29432	--	--	--	--	M0	N0	Stage I	T1	7th	not reported	--	--	--	--	--	0	673	--	1970-03-01	Hepatocellular carcinoma, NOS	--	--	yes	Yes	not reported	--	--	--	Liver
8a9cde9a-c38c-423e-bc14-354ee26468c9	TCGA-BC-A10T	TCGA-LIHC	76	--	--	--	--	-27944	837	not hispanic or latino	male	--	--	white	Dead	--	1924	2002	--	27944	--	--	--	--	MX	NX	--	T4	5th	not reported	--	--	--	--	--	0	--	--	1970-03-01	Hepatocellular carcinoma, NOS	--	--	no	No	not reported	--	--	--	Liver
8a9cde9a-c38c-423e-bc14-354ee26468c9	TCGA-BC-A10T	TCGA-LIHC	76	--	--	--	--	-27944	837	not hispanic or latino	male	--	--	white	Dead	--	1924	2002	--	27944	--	--	--	--	MX	NX	--	T4	5th	not reported	--	--	--	--	--	0	--	--	1970-03-01	Hepatocellular carcinoma, NOS	--	--	no	No	not reported	--	--	--	Liver
8afa3140-dcbd-44c0-ab13-4ada6a0444d4	TCGA-FV-A496	TCGA-LIHC	84	--	--	--	--	-30950	--	not hispanic or latino	female	--	--	white	Alive	--	1928	--	--	30950	--	--	--	--	M0	NX	Stage I	T1	7th	not reported	--	--	--	--	--	0	10	--	1970-03-01	Hepatocellular carcinoma, NOS	--	--	no	No	not reported	--	--	--	Liver
8afa3140-dcbd-44c0-ab13-4ada6a0444d4	TCGA-FV-A496	TCGA-LIHC	84	--	--	--	--	-30950	--	not hispanic or latino	female	--	--	white	Alive	--	1928	--	--	30950	--	--	--	--	M0	NX	Stage I	T1	7th	not reported	--	--	--	--	--	0	10	--	1970-03-01	Hepatocellular carcinoma, NOS	--	--	no	No	not reported	--	--	--	Liver
8c2783ef-aa41-44c9-be87-fa4c84108f1e	TCGA-LG-A9QC	TCGA-LIHC	48	--	--	--	--	-17842	--	not hispanic or latino	male	--	--	white	Alive	--	1965	--	--	17842	--	--	--	--	M0	NX	Stage I	T1	7th	not reported	--	--	--	--	--	0	425	--	1970-03-01	Hepatocellular carcinoma, NOS	--	--	no	No	not reported	--	--	--	Liver
8c2783ef-aa41-44c9-be87-fa4c84108f1e	TCGA-LG-A9QC	TCGA-LIHC	48	--	--	--	--	-17842	--	not hispanic or latino	male	--	--	white	Alive	--	1965	--	--	17842	--	--	--	--	M0	NX	Stage I	T1	7th	not reported	--	--	--	--	--	0	425	--	1970-03-01	Hepatocellular carcinoma, NOS	--	--	no	No	not reported	--	--	--	Liver
8e5ce60b-2eda-482d-b109-210df1321aff	TCGA-DD-A4NV	TCGA-LIHC	61	--	--	--	--	-22438	--	not hispanic or latino	male	--	--	white	Alive	--	1946	--	--	22438	--	--	--	--	M0	N0	Stage IIIA	T3	6th	not reported	--	--	--	--	--	0	2398	--	1970-03-01	Hepatocellular carcinoma, NOS	--	--	no	No	not reported	--	--	--	Liver
8e5ce60b-2eda-482d-b109-210df1321aff	TCGA-DD-A4NV	TCGA-LIHC	61	--	--	--	--	-22438	--	not hispanic or latino	male	--	--	white	Alive	--	1946	--	--	22438	--	--	--	--	M0	N0	Stage IIIA	T3	6th	not reported	--	--	--	--	--	0	2398	--	1970-03-01	Hepatocellular carcinoma, NOS	--	--	no	No	not reported	--	--	--	Liver
8e79ea29-787e-4a33-8465-9891776f47ed	TCGA-DD-AACV	TCGA-LIHC	53	--	--	--	--	-19660	--	not hispanic or latino	male	--	--	asian	Alive	--	1957	--	--	19660	--	--	--	--	M0	N0	Stage I	T1	7th	not reported	--	--	--	--	--	0	1531	--	1970-03-01	Hepatocellular carcinoma, NOS	--	--	no	No	not reported	--	--	--	Liver
8e79ea29-787e-4a33-8465-9891776f47ed	TCGA-DD-AACV	TCGA-LIHC	53	--	--	--	--	-19660	--	not hispanic or latino	male	--	--	asian	Alive	--	1957	--	--	19660	--	--	--	--	M0	N0	Stage I	T1	7th	not reported	--	--	--	--	--	0	1531	--	1970-03-01	Hepatocellular carcinoma, NOS	--	--	no	No	not reported	--	--	--	Liver
8e938868-d992-47c4-becb-93b0f7fffe07	TCGA-CC-A3M9	TCGA-LIHC	45	--	--	--	--	-16460	300	not hispanic or latino	male	--	--	asian	Dead	--	1966	--	--	16460	--	--	--	--	M0	N0	Stage IIIA	T3	7th	not reported	--	--	--	--	--	0	3	--	1973-03-01	Hepatocellular carcinoma, spindle cell variant	--	--	no	No	not reported	--	--	--	Liver
8e938868-d992-47c4-becb-93b0f7fffe07	TCGA-CC-A3M9	TCGA-LIHC	45	--	--	--	--	-16460	300	not hispanic or latino	male	--	--	asian	Dead	--	1966	--	--	16460	--	--	--	--	M0	N0	Stage IIIA	T3	7th	not reported	--	--	--	--	--	0	3	--	1973-03-01	Hepatocellular carcinoma, spindle cell variant	--	--	no	No	not reported	--	--	--	Liver
8eef926b-f316-4fdb-b84a-262010258feb	TCGA-UB-A7MF	TCGA-LIHC	56	--	--	--	--	-20815	214	not hispanic or latino	male	--	--	white	Dead	--	1957	2013	--	20815	--	--	--	--	MX	NX	Stage IIIA	T3a	7th	not reported	--	--	--	--	--	0	--	--	1970-03-01	Hepatocellular carcinoma, NOS	--	--	yes	No	not reported	--	--	--	Liver
8eef926b-f316-4fdb-b84a-262010258feb	TCGA-UB-A7MF	TCGA-LIHC	56	--	--	--	--	-20815	214	not hispanic or latino	male	--	--	white	Dead	--	1957	2013	--	20815	--	--	--	--	MX	NX	Stage IIIA	T3a	7th	not reported	--	--	--	--	--	0	--	--	1970-03-01	Hepatocellular carcinoma, NOS	--	--	yes	No	not reported	--	--	--	Liver
915f531b-8448-41c7-9dfb-9c83062b906e	TCGA-DD-AAVV	TCGA-LIHC	56	--	--	--	--	-20751	--	not hispanic or latino	male	--	--	asian	Alive	--	1951	--	--	20751	--	--	--	--	M0	N0	Stage II	T2	6th	not reported	--	--	--	--	--	0	2455	--	1970-03-01	Hepatocellular carcinoma, NOS	--	--	no	No	not reported	--	--	--	Liver
915f531b-8448-41c7-9dfb-9c83062b906e	TCGA-DD-AAVV	TCGA-LIHC	56	--	--	--	--	-20751	--	not hispanic or latino	male	--	--	asian	Alive	--	1951	--	--	20751	--	--	--	--	M0	N0	Stage II	T2	6th	not reported	--	--	--	--	--	0	2455	--	1970-03-01	Hepatocellular carcinoma, NOS	--	--	no	No	not reported	--	--	--	Liver
91909c63-debc-42ad-b4be-56870195bdcb	TCGA-ZP-A9CV	TCGA-LIHC	59	--	--	--	--	-21633	1088	not hispanic or latino	male	--	--	white	Dead	--	1952	--	--	21633	--	--	--	--	MX	NX	--	T1	7th	not reported	--	--	--	--	--	0	142	--	1970-03-01	Hepatocellular carcinoma, NOS	--	--	no	No	not reported	--	--	--	Liver
91909c63-debc-42ad-b4be-56870195bdcb	TCGA-ZP-A9CV	TCGA-LIHC	59	--	--	--	--	-21633	1088	not hispanic or latino	male	--	--	white	Dead	--	1952	--	--	21633	--	--	--	--	MX	NX	--	T1	7th	not reported	--	--	--	--	--	0	142	--	1970-03-01	Hepatocellular carcinoma, NOS	--	--	no	No	not reported	--	--	--	Liver
9197ca4c-e48c-43af-ba61-d894faf3cc24	TCGA-ZS-A9CD	TCGA-LIHC	73	--	--	--	--	-26915	1386	not hispanic or latino	male	--	--	white	Dead	--	1937	2013	--	26915	--	--	--	--	MX	NX	Stage II	T2	7th	not reported	--	--	--	--	--	0	--	--	1970-03-01	Hepatocellular carcinoma, NOS	--	--	no	No	not reported	--	--	--	Liver
9197ca4c-e48c-43af-ba61-d894faf3cc24	TCGA-ZS-A9CD	TCGA-LIHC	73	--	--	--	--	-26915	1386	not hispanic or latino	male	--	--	white	Dead	--	1937	2013	--	26915	--	--	--	--	MX	NX	Stage II	T2	7th	not reported	--	--	--	--	--	0	--	--	1970-03-01	Hepatocellular carcinoma, NOS	--	--	no	No	not reported	--	--	--	Liver
91a0c8cd-4f23-4569-8e5c-e5442f7af530	TCGA-4R-AA8I	TCGA-LIHC	66	--	--	--	--	-24279	262	not hispanic or latino	male	--	--	white	Dead	--	1947	--	--	24279	--	--	--	--	MX	NX	Stage II	T2	7th	not reported	--	--	--	--	--	0	216	--	1970-03-01	Hepatocellular carcinoma, NOS	--	--	yes	No	not reported	--	--	--	Liver
91a0c8cd-4f23-4569-8e5c-e5442f7af530	TCGA-4R-AA8I	TCGA-LIHC	66	--	--	--	--	-24279	262	not hispanic or latino	male	--	--	white	Dead	--	1947	--	--	24279	--	--	--	--	MX	NX	Stage II	T2	7th	not reported	--	--	--	--	--	0	216	--	1970-03-01	Hepatocellular carcinoma, NOS	--	--	yes	No	not reported	--	--	--	Liver
93afbfa1-4d03-4105-8dda-b095f0ab308a	TCGA-DD-AACJ	TCGA-LIHC	75	--	--	--	--	-27528	--	not hispanic or latino	male	--	--	asian	Alive	--	1933	--	--	27528	--	--	--	--	M0	N0	Stage II	T2	6th	not reported	--	--	--	--	--	0	2102	--	1970-03-01	Hepatocellular carcinoma, NOS	--	--	no	No	not reported	--	--	--	Liver
93afbfa1-4d03-4105-8dda-b095f0ab308a	TCGA-DD-AACJ	TCGA-LIHC	75	--	--	--	--	-27528	--	not hispanic or latino	male	--	--	asian	Alive	--	1933	--	--	27528	--	--	--	--	M0	N0	Stage II	T2	6th	not reported	--	--	--	--	--	0	2102	--	1970-03-01	Hepatocellular carcinoma, NOS	--	--	no	No	not reported	--	--	--	Liver
9457a9a1-3dd1-4d88-b1e1-d20aae4491dd	TCGA-BD-A3ER	TCGA-LIHC	62	--	--	--	--	-22657	--	not hispanic or latino	male	--	--	white	Alive	--	1949	--	--	22657	--	--	--	--	MX	NX	Stage II	T2	7th	not reported	--	--	--	--	--	0	1115	--	1970-03-01	Hepatocellular carcinoma, NOS	--	--	yes	No	not reported	--	--	--	Liver
9457a9a1-3dd1-4d88-b1e1-d20aae4491dd	TCGA-BD-A3ER	TCGA-LIHC	62	--	--	--	--	-22657	--	not hispanic or latino	male	--	--	white	Alive	--	1949	--	--	22657	--	--	--	--	MX	NX	Stage II	T2	7th	not reported	--	--	--	--	--	0	1115	--	1970-03-01	Hepatocellular carcinoma, NOS	--	--	yes	No	not reported	--	--	--	Liver
948a9bbc-60b0-4fb7-a707-76bc41294217	TCGA-LG-A9QD	TCGA-LIHC	68	--	--	--	--	-24969	--	hispanic or latino	male	--	--	white	Alive	--	1945	--	--	24969	--	--	--	--	M0	N0	Stage IIIA	T3a	7th	not reported	--	--	--	--	--	0	366	--	1970-03-01	Hepatocellular carcinoma, NOS	--	--	no	No	not reported	--	--	--	Liver
948a9bbc-60b0-4fb7-a707-76bc41294217	TCGA-LG-A9QD	TCGA-LIHC	68	--	--	--	--	-24969	--	hispanic or latino	male	--	--	white	Alive	--	1945	--	--	24969	--	--	--	--	M0	N0	Stage IIIA	T3a	7th	not reported	--	--	--	--	--	0	366	--	1970-03-01	Hepatocellular carcinoma, NOS	--	--	no	No	not reported	--	--	--	Liver
94e387ae-b641-4e9f-bb53-22c7b2a9cccb	TCGA-3K-AAZ8	TCGA-LIHC	65	--	--	--	--	-24046	--	not hispanic or latino	male	--	--	black or african american	Alive	--	1948	--	--	24046	--	--	--	--	MX	NX	Stage IIIB	T3b	7th	not reported	--	--	--	--	--	0	396	--	1970-03-01	Hepatocellular carcinoma, NOS	--	--	no	No	not reported	--	--	--	Liver
94e387ae-b641-4e9f-bb53-22c7b2a9cccb	TCGA-3K-AAZ8	TCGA-LIHC	65	--	--	--	--	-24046	--	not hispanic or latino	male	--	--	black or african american	Alive	--	1948	--	--	24046	--	--	--	--	MX	NX	Stage IIIB	T3b	7th	not reported	--	--	--	--	--	0	396	--	1970-03-01	Hepatocellular carcinoma, NOS	--	--	no	No	not reported	--	--	--	Liver
95408571-9d4e-412b-8ee8-7992e0270b0f	TCGA-CC-A8HT	TCGA-LIHC	74	--	--	--	--	-27334	140	not hispanic or latino	male	--	--	asian	Dead	--	1939	--	--	27334	--	--	--	--	M0	N0	Stage IIIA	T3	6th	not reported	--	--	--	--	--	0	0	--	1970-03-01	Hepatocellular carcinoma, NOS	--	--	no	No	not reported	--	--	--	Liver
95408571-9d4e-412b-8ee8-7992e0270b0f	TCGA-CC-A8HT	TCGA-LIHC	74	--	--	--	--	-27334	140	not hispanic or latino	male	--	--	asian	Dead	--	1939	--	--	27334	--	--	--	--	M0	N0	Stage IIIA	T3	6th	not reported	--	--	--	--	--	0	0	--	1970-03-01	Hepatocellular carcinoma, NOS	--	--	no	No	not reported	--	--	--	Liver
959918d7-cb84-4745-a72f-d138176b1ecb	TCGA-EP-A12J	TCGA-LIHC	62	--	--	--	--	-22997	--	not hispanic or latino	male	--	--	black or african american	Alive	--	1948	--	--	22997	--	--	--	--	MX	NX	Stage I	T1	7th	not reported	--	--	--	--	--	0	570	--	1970-03-01	Hepatocellular carcinoma, NOS	--	--	no	No	not reported	--	--	--	Liver
959918d7-cb84-4745-a72f-d138176b1ecb	TCGA-EP-A12J	TCGA-LIHC	62	--	--	--	--	-22997	--	not hispanic or latino	male	--	--	black or african american	Alive	--	1948	--	--	22997	--	--	--	--	MX	NX	Stage I	T1	7th	not reported	--	--	--	--	--	0	570	--	1970-03-01	Hepatocellular carcinoma, NOS	--	--	no	No	not reported	--	--	--	Liver
95b97198-1a1b-4f01-90f3-6c66638371d1	TCGA-2Y-A9GS	TCGA-LIHC	58	--	--	--	--	-21318	724	hispanic or latino	male	--	--	white	Dead	--	1948	2007	--	21318	--	--	--	--	MX	NX	--	T2	6th	not reported	--	--	--	--	--	0	--	--	1970-03-01	Hepatocellular carcinoma, NOS	--	--	no	No	not reported	--	--	--	Liver
95b97198-1a1b-4f01-90f3-6c66638371d1	TCGA-2Y-A9GS	TCGA-LIHC	58	--	--	--	--	-21318	724	hispanic or latino	male	--	--	white	Dead	--	1948	2007	--	21318	--	--	--	--	MX	NX	--	T2	6th	not reported	--	--	--	--	--	0	--	--	1970-03-01	Hepatocellular carcinoma, NOS	--	--	no	No	not reported	--	--	--	Liver
96d42ecc-1157-453a-9661-9248ddf8f273	TCGA-DD-AADP	TCGA-LIHC	45	--	--	--	--	-16760	--	not hispanic or latino	male	--	--	asian	Alive	--	1968	--	--	16760	--	--	--	--	M0	N0	Stage I	T1	7th	not reported	--	--	--	--	--	0	458	--	1970-03-01	Hepatocellular carcinoma, NOS	--	--	no	No	not reported	--	--	--	Liver
96d42ecc-1157-453a-9661-9248ddf8f273	TCGA-DD-AADP	TCGA-LIHC	45	--	--	--	--	-16760	--	not hispanic or latino	male	--	--	asian	Alive	--	1968	--	--	16760	--	--	--	--	M0	N0	Stage I	T1	7th	not reported	--	--	--	--	--	0	458	--	1970-03-01	Hepatocellular carcinoma, NOS	--	--	no	No	not reported	--	--	--	Liver
97472e71-66eb-434b-81b0-d727765f44cb	TCGA-DD-AADI	TCGA-LIHC	43	--	--	--	--	-15928	--	not hispanic or latino	female	--	--	asian	Alive	--	1968	--	--	15928	--	--	--	--	M0	N0	Stage I	T1	7th	not reported	--	--	--	--	--	0	1085	--	1970-03-01	Hepatocellular carcinoma, NOS	--	--	no	No	not reported	--	--	--	Liver
97472e71-66eb-434b-81b0-d727765f44cb	TCGA-DD-AADI	TCGA-LIHC	43	--	--	--	--	-15928	--	not hispanic or latino	female	--	--	asian	Alive	--	1968	--	--	15928	--	--	--	--	M0	N0	Stage I	T1	7th	not reported	--	--	--	--	--	0	1085	--	1970-03-01	Hepatocellular carcinoma, NOS	--	--	no	No	not reported	--	--	--	Liver
994347ba-3045-4ade-926f-06420fbd906c	TCGA-DD-A116	TCGA-LIHC	68	--	--	--	--	-24934	1622	not hispanic or latino	male	--	--	asian	Dead	--	1934	2006	--	24934	--	--	--	--	M0	N0	Stage IIIA	T3	5th	not reported	--	--	--	--	--	0	--	--	1970-03-01	Hepatocellular carcinoma, NOS	--	--	no	No	not reported	--	--	--	Liver
994347ba-3045-4ade-926f-06420fbd906c	TCGA-DD-A116	TCGA-LIHC	68	--	--	--	--	-24934	1622	not hispanic or latino	male	--	--	asian	Dead	--	1934	2006	--	24934	--	--	--	--	M0	N0	Stage IIIA	T3	5th	not reported	--	--	--	--	--	0	--	--	1970-03-01	Hepatocellular carcinoma, NOS	--	--	no	No	not reported	--	--	--	Liver
9a56d8a8-dadd-442e-bc09-732cd619aef7	TCGA-G3-A5SL	TCGA-LIHC	70	--	--	--	--	-25671	--	not hispanic or latino	male	--	--	white	Alive	--	1942	--	--	25671	--	--	--	--	M0	NX	Stage II	T2	7th	not reported	--	--	--	--	--	0	621	--	1970-03-01	Hepatocellular carcinoma, NOS	--	--	no	No	not reported	--	--	--	Liver
9a56d8a8-dadd-442e-bc09-732cd619aef7	TCGA-G3-A5SL	TCGA-LIHC	70	--	--	--	--	-25671	--	not hispanic or latino	male	--	--	white	Alive	--	1942	--	--	25671	--	--	--	--	M0	NX	Stage II	T2	7th	not reported	--	--	--	--	--	0	621	--	1970-03-01	Hepatocellular carcinoma, NOS	--	--	no	No	not reported	--	--	--	Liver
9aea3437-572a-48c6-beb9-9bdbcb243875	TCGA-NI-A4U2	TCGA-LIHC	71	--	--	--	--	-26011	1791	not hispanic or latino	male	--	--	white	Dead	--	1934	2009	--	26011	--	--	--	--	MX	NX	Stage IIIA	T3	6th	not reported	--	--	--	--	--	0	--	--	1970-03-01	Hepatocellular carcinoma, NOS	--	--	no	No	not reported	--	--	--	Liver
9aea3437-572a-48c6-beb9-9bdbcb243875	TCGA-NI-A4U2	TCGA-LIHC	71	--	--	--	--	-26011	1791	not hispanic or latino	male	--	--	white	Dead	--	1934	2009	--	26011	--	--	--	--	MX	NX	Stage IIIA	T3	6th	not reported	--	--	--	--	--	0	--	--	1970-03-01	Hepatocellular carcinoma, NOS	--	--	no	No	not reported	--	--	--	Liver
9b69d7f9-38eb-48e1-bdc0-a092a53bc709	TCGA-2Y-A9H3	TCGA-LIHC	45	--	--	--	--	-16443	--	hispanic or latino	male	--	--	white	Alive	--	1965	--	--	16443	--	--	--	--	MX	NX	Stage II	T2	7th	not reported	--	--	--	--	--	0	1516	--	1970-03-01	Hepatocellular carcinoma, NOS	--	--	no	No	not reported	--	--	--	Liver
9b69d7f9-38eb-48e1-bdc0-a092a53bc709	TCGA-2Y-A9H3	TCGA-LIHC	45	--	--	--	--	-16443	--	hispanic or latino	male	--	--	white	Alive	--	1965	--	--	16443	--	--	--	--	MX	NX	Stage II	T2	7th	not reported	--	--	--	--	--	0	1516	--	1970-03-01	Hepatocellular carcinoma, NOS	--	--	no	No	not reported	--	--	--	Liver
9c5e2438-f587-4935-92f0-4bfd57468eaa	TCGA-2Y-A9H1	TCGA-LIHC	58	--	--	--	--	-21222	1229	not hispanic or latino	male	--	--	white	Dead	--	1952	2013	--	21222	--	--	--	--	MX	NX	Stage I	T1	7th	not reported	--	--	--	--	--	0	--	--	1970-03-01	Hepatocellular carcinoma, NOS	--	--	no	No	not reported	--	--	--	Liver
9c5e2438-f587-4935-92f0-4bfd57468eaa	TCGA-2Y-A9H1	TCGA-LIHC	58	--	--	--	--	-21222	1229	not hispanic or latino	male	--	--	white	Dead	--	1952	2013	--	21222	--	--	--	--	MX	NX	Stage I	T1	7th	not reported	--	--	--	--	--	0	--	--	1970-03-01	Hepatocellular carcinoma, NOS	--	--	no	No	not reported	--	--	--	Liver
9f056388-7529-4fd1-af11-c82cc350f51c	TCGA-DD-AADO	TCGA-LIHC	55	--	--	--	--	-20139	--	not hispanic or latino	male	--	--	asian	Alive	--	1958	--	--	20139	--	--	--	--	M0	N0	Stage I	T1	7th	not reported	--	--	--	--	--	0	453	--	1970-03-01	Hepatocellular carcinoma, NOS	--	--	no	No	not reported	--	--	--	Liver
9f056388-7529-4fd1-af11-c82cc350f51c	TCGA-DD-AADO	TCGA-LIHC	55	--	--	--	--	-20139	--	not hispanic or latino	male	--	--	asian	Alive	--	1958	--	--	20139	--	--	--	--	M0	N0	Stage I	T1	7th	not reported	--	--	--	--	--	0	453	--	1970-03-01	Hepatocellular carcinoma, NOS	--	--	no	No	not reported	--	--	--	Liver
9fc30c21-2c78-4843-a658-fe84a64b8fad	TCGA-DD-AAVS	TCGA-LIHC	56	--	--	--	--	-20586	--	not hispanic or latino	male	--	--	asian	Alive	--	1951	--	--	20586	--	--	--	--	M0	N0	Stage I	T1	6th	not reported	--	--	--	--	--	0	1823	--	1970-03-01	Hepatocellular carcinoma, NOS	--	--	no	No	not reported	--	--	--	Liver
9fc30c21-2c78-4843-a658-fe84a64b8fad	TCGA-DD-AAVS	TCGA-LIHC	56	--	--	--	--	-20586	--	not hispanic or latino	male	--	--	asian	Alive	--	1951	--	--	20586	--	--	--	--	M0	N0	Stage I	T1	6th	not reported	--	--	--	--	--	0	1823	--	1970-03-01	Hepatocellular carcinoma, NOS	--	--	no	No	not reported	--	--	--	Liver
a196a937-b17d-4d4a-965b-8af0f4f41367	TCGA-EP-A3JL	TCGA-LIHC	76	--	--	--	--	-27886	--	not hispanic or latino	male	--	--	white	Alive	--	1935	--	--	27886	--	--	--	--	MX	NX	Stage I	T1	7th	not reported	--	--	--	--	--	0	303	--	1970-03-01	Hepatocellular carcinoma, NOS	--	--	yes	No	not reported	--	--	--	Liver
a196a937-b17d-4d4a-965b-8af0f4f41367	TCGA-EP-A3JL	TCGA-LIHC	76	--	--	--	--	-27886	--	not hispanic or latino	male	--	--	white	Alive	--	1935	--	--	27886	--	--	--	--	MX	NX	Stage I	T1	7th	not reported	--	--	--	--	--	0	303	--	1970-03-01	Hepatocellular carcinoma, NOS	--	--	yes	No	not reported	--	--	--	Liver
a25a714e-c142-482b-91c8-4fea763e0254	TCGA-2Y-A9HA	TCGA-LIHC	70	--	--	--	--	-25892	36	not hispanic or latino	male	--	--	white	Dead	--	1942	2012	--	25892	--	--	--	--	MX	NX	Stage II	T2	7th	not reported	--	--	--	--	--	0	--	--	1970-03-01	Hepatocellular carcinoma, NOS	--	--	no	No	not reported	--	--	--	Liver
a25a714e-c142-482b-91c8-4fea763e0254	TCGA-2Y-A9HA	TCGA-LIHC	70	--	--	--	--	-25892	36	not hispanic or latino	male	--	--	white	Dead	--	1942	2012	--	25892	--	--	--	--	MX	NX	Stage II	T2	7th	not reported	--	--	--	--	--	0	--	--	1970-03-01	Hepatocellular carcinoma, NOS	--	--	no	No	not reported	--	--	--	Liver
a2c17e87-d8bc-4160-88ae-e3e894d013e4	TCGA-BC-A112	TCGA-LIHC	80	--	--	--	--	-29511	153	not hispanic or latino	male	--	--	white	Dead	--	1929	2009	--	29511	--	--	--	--	MX	NX	--	T3	6th	not reported	--	--	--	--	--	0	--	--	1970-03-01	Hepatocellular carcinoma, NOS	--	--	yes	No	not reported	--	--	--	Liver
a2c17e87-d8bc-4160-88ae-e3e894d013e4	TCGA-BC-A112	TCGA-LIHC	80	--	--	--	--	-29511	153	not hispanic or latino	male	--	--	white	Dead	--	1929	2009	--	29511	--	--	--	--	MX	NX	--	T3	6th	not reported	--	--	--	--	--	0	--	--	1970-03-01	Hepatocellular carcinoma, NOS	--	--	yes	No	not reported	--	--	--	Liver
a396e048-5aa0-4d71-96bd-7f4fdf6934aa	TCGA-ED-A7PY	TCGA-LIHC	20	--	--	--	--	-7556	--	not hispanic or latino	female	--	--	asian	Alive	--	1993	--	--	7556	--	--	--	--	M0	NX	Stage II	T2	7th	not reported	--	--	--	--	--	0	390	--	1970-03-01	Hepatocellular carcinoma, NOS	--	--	no	No	not reported	--	--	--	Liver
a396e048-5aa0-4d71-96bd-7f4fdf6934aa	TCGA-ED-A7PY	TCGA-LIHC	20	--	--	--	--	-7556	--	not hispanic or latino	female	--	--	asian	Alive	--	1993	--	--	7556	--	--	--	--	M0	NX	Stage II	T2	7th	not reported	--	--	--	--	--	0	390	--	1970-03-01	Hepatocellular carcinoma, NOS	--	--	no	No	not reported	--	--	--	Liver
a4af0084-edd4-4dcd-8975-4a59ee5da64c	TCGA-ED-A627	TCGA-LIHC	74	--	--	--	--	-27303	--	not hispanic or latino	male	--	--	white	Alive	--	1938	--	--	27303	--	--	--	--	M0	NX	Stage I	T1	7th	not reported	--	--	--	--	--	0	423	--	1970-03-01	Hepatocellular carcinoma, NOS	--	--	no	No	not reported	--	--	--	Liver
a4af0084-edd4-4dcd-8975-4a59ee5da64c	TCGA-ED-A627	TCGA-LIHC	74	--	--	--	--	-27303	--	not hispanic or latino	male	--	--	white	Alive	--	1938	--	--	27303	--	--	--	--	M0	NX	Stage I	T1	7th	not reported	--	--	--	--	--	0	423	--	1970-03-01	Hepatocellular carcinoma, NOS	--	--	no	No	not reported	--	--	--	Liver
a5e4412b-0e49-4d86-9cce-71f440a84048	TCGA-DD-A1EK	TCGA-LIHC	64	--	--	--	--	-23437	558	not hispanic or latino	female	--	--	white	Dead	--	1944	2009	--	23437	--	--	--	--	M1	N0	Stage IVB	T4	6th	not reported	--	--	--	--	--	0	--	--	1970-03-01	Hepatocellular carcinoma, NOS	--	--	no	No	not reported	--	--	--	Liver
a5e4412b-0e49-4d86-9cce-71f440a84048	TCGA-DD-A1EK	TCGA-LIHC	64	--	--	--	--	-23437	558	not hispanic or latino	female	--	--	white	Dead	--	1944	2009	--	23437	--	--	--	--	M1	N0	Stage IVB	T4	6th	not reported	--	--	--	--	--	0	--	--	1970-03-01	Hepatocellular carcinoma, NOS	--	--	no	No	not reported	--	--	--	Liver
a61f823b-9164-4bd6-92f4-0a8d8ff0f55e	TCGA-DD-AAE6	TCGA-LIHC	59	--	--	--	--	-21764	--	not hispanic or latino	female	--	--	asian	Alive	--	1953	--	--	21764	--	--	--	--	M0	N0	Stage I	T1	7th	not reported	--	--	--	--	--	0	141	--	1970-03-01	Hepatocellular carcinoma, NOS	--	--	no	No	not reported	--	--	--	Liver
a61f823b-9164-4bd6-92f4-0a8d8ff0f55e	TCGA-DD-AAE6	TCGA-LIHC	59	--	--	--	--	-21764	--	not hispanic or latino	female	--	--	asian	Alive	--	1953	--	--	21764	--	--	--	--	M0	N0	Stage I	T1	7th	not reported	--	--	--	--	--	0	141	--	1970-03-01	Hepatocellular carcinoma, NOS	--	--	no	No	not reported	--	--	--	Liver
a62f065e-7491-493a-87b3-d213cd87091d	TCGA-RC-A6M6	TCGA-LIHC	75	--	--	--	--	-27649	--	not hispanic or latino	male	--	--	white	Alive	--	1936	--	--	27649	--	--	--	--	M0	NX	Stage II	T2	7th	not reported	--	--	--	--	--	0	9	--	1970-03-01	Hepatocellular carcinoma, NOS	--	--	no	No	not reported	--	--	--	Liver
a62f065e-7491-493a-87b3-d213cd87091d	TCGA-RC-A6M6	TCGA-LIHC	75	--	--	--	--	-27649	--	not hispanic or latino	male	--	--	white	Alive	--	1936	--	--	27649	--	--	--	--	M0	NX	Stage II	T2	7th	not reported	--	--	--	--	--	0	9	--	1970-03-01	Hepatocellular carcinoma, NOS	--	--	no	No	not reported	--	--	--	Liver
a6733fa1-030a-45ed-9c24-0e64164d4998	TCGA-G3-AAV6	TCGA-LIHC	53	--	--	--	--	-19556	65	not hispanic or latino	female	--	--	white	Dead	--	1960	2013	--	19556	--	--	--	--	M0	N0	Stage IIIA	T3a	7th	not reported	--	--	--	--	--	0	--	--	1970-03-01	Hepatocellular carcinoma, NOS	--	--	no	No	not reported	--	--	--	Liver
a6733fa1-030a-45ed-9c24-0e64164d4998	TCGA-G3-AAV6	TCGA-LIHC	53	--	--	--	--	-19556	65	not hispanic or latino	female	--	--	white	Dead	--	1960	2013	--	19556	--	--	--	--	M0	N0	Stage IIIA	T3a	7th	not reported	--	--	--	--	--	0	--	--	1970-03-01	Hepatocellular carcinoma, NOS	--	--	no	No	not reported	--	--	--	Liver
a6a3f07c-ced4-451b-b2e5-c93e4ed622c1	TCGA-DD-A4NS	TCGA-LIHC	61	--	--	--	--	-22638	2456	not hispanic or latino	female	--	--	white	Dead	--	1944	2011	--	22638	--	--	--	--	M0	N0	Stage I	T1	6th	not reported	--	--	--	--	--	0	--	--	1970-03-01	Hepatocellular carcinoma, NOS	--	--	no	No	not reported	--	--	--	Liver
a6a3f07c-ced4-451b-b2e5-c93e4ed622c1	TCGA-DD-A4NS	TCGA-LIHC	61	--	--	--	--	-22638	2456	not hispanic or latino	female	--	--	white	Dead	--	1944	2011	--	22638	--	--	--	--	M0	N0	Stage I	T1	6th	not reported	--	--	--	--	--	0	--	--	1970-03-01	Hepatocellular carcinoma, NOS	--	--	no	No	not reported	--	--	--	Liver
a6af3061-1484-4f6c-bb4b-c8f4626b4161	TCGA-CC-5263	TCGA-LIHC	35	--	--	--	--	-12863	129	not hispanic or latino	male	--	--	asian	Dead	--	1975	2010	--	12863	--	--	--	--	M0	N0	Stage IIIA	T3	6th	not reported	--	--	--	--	--	0	--	--	1970-03-01	Hepatocellular carcinoma, NOS	--	--	no	No	not reported	--	--	--	Liver
a6af3061-1484-4f6c-bb4b-c8f4626b4161	TCGA-CC-5263	TCGA-LIHC	35	--	--	--	--	-12863	129	not hispanic or latino	male	--	--	asian	Dead	--	1975	2010	--	12863	--	--	--	--	M0	N0	Stage IIIA	T3	6th	not reported	--	--	--	--	--	0	--	--	1970-03-01	Hepatocellular carcinoma, NOS	--	--	no	No	not reported	--	--	--	Liver
a6c0def6-7649-485a-a679-50dafb5eade5	TCGA-MI-A75C	TCGA-LIHC	64	--	--	--	--	-23441	--	not hispanic or latino	male	--	--	white	Alive	--	1948	--	--	23441	--	--	--	--	M0	N0	Stage I	T1	7th	not reported	--	--	--	--	--	0	291	--	1970-03-01	Hepatocellular carcinoma, NOS	--	--	no	No	not reported	--	--	--	Liver
a6c0def6-7649-485a-a679-50dafb5eade5	TCGA-MI-A75C	TCGA-LIHC	64	--	--	--	--	-23441	--	not hispanic or latino	male	--	--	white	Alive	--	1948	--	--	23441	--	--	--	--	M0	N0	Stage I	T1	7th	not reported	--	--	--	--	--	0	291	--	1970-03-01	Hepatocellular carcinoma, NOS	--	--	no	No	not reported	--	--	--	Liver
a7f7e313-4636-4c54-b2b7-f5928a8368e4	TCGA-DD-AADL	TCGA-LIHC	58	--	--	--	--	-21512	--	not hispanic or latino	male	--	--	asian	Alive	--	1954	--	--	21512	--	--	--	--	M0	N0	Stage I	T1	7th	not reported	--	--	--	--	--	0	636	--	1970-03-01	Hepatocellular carcinoma, NOS	--	--	no	No	not reported	--	--	--	Liver
a7f7e313-4636-4c54-b2b7-f5928a8368e4	TCGA-DD-AADL	TCGA-LIHC	58	--	--	--	--	-21512	--	not hispanic or latino	male	--	--	asian	Alive	--	1954	--	--	21512	--	--	--	--	M0	N0	Stage I	T1	7th	not reported	--	--	--	--	--	0	636	--	1970-03-01	Hepatocellular carcinoma, NOS	--	--	no	No	not reported	--	--	--	Liver
a8c2aa08-9156-4845-ad77-5e060858c757	TCGA-FV-A3I0	TCGA-LIHC	76	--	--	--	--	-28101	--	not hispanic or latino	female	--	--	white	Alive	--	1935	--	--	28101	--	--	--	--	M0	NX	Stage II	T2	7th	not reported	--	--	--	--	--	0	848	--	1980-03-01	Combined hepatocellular carcinoma and cholangiocarcinoma	--	--	no	No	not reported	--	--	--	Liver
a8c2aa08-9156-4845-ad77-5e060858c757	TCGA-FV-A3I0	TCGA-LIHC	76	--	--	--	--	-28101	--	not hispanic or latino	female	--	--	white	Alive	--	1935	--	--	28101	--	--	--	--	M0	NX	Stage II	T2	7th	not reported	--	--	--	--	--	0	848	--	1980-03-01	Combined hepatocellular carcinoma and cholangiocarcinoma	--	--	no	No	not reported	--	--	--	Liver
a96b67ba-6180-4b80-8792-877860421ca0	TCGA-ED-A82E	TCGA-LIHC	60	--	--	--	--	-22234	--	not hispanic or latino	female	--	--	asian	Alive	--	1953	--	--	22234	--	--	--	--	M0	N0	Stage IIIA	T3a	7th	not reported	--	--	--	--	--	0	408	--	1970-03-01	Hepatocellular carcinoma, NOS	--	--	no	No	not reported	--	--	--	Liver
a96b67ba-6180-4b80-8792-877860421ca0	TCGA-ED-A82E	TCGA-LIHC	60	--	--	--	--	-22234	--	not hispanic or latino	female	--	--	asian	Alive	--	1953	--	--	22234	--	--	--	--	M0	N0	Stage IIIA	T3a	7th	not reported	--	--	--	--	--	0	408	--	1970-03-01	Hepatocellular carcinoma, NOS	--	--	no	No	not reported	--	--	--	Liver
aaf7c9b5-6cb7-42bf-a0d1-07975eae3be9	TCGA-CC-A7II	TCGA-LIHC	54	--	--	--	--	-20079	--	not hispanic or latino	male	--	--	asian	Alive	--	1959	--	--	20079	--	--	--	--	M0	N0	Stage IIIA	T3	6th	not reported	--	--	--	--	--	0	399	--	1970-03-01	Hepatocellular carcinoma, NOS	--	--	no	No	not reported	--	--	--	Liver
aaf7c9b5-6cb7-42bf-a0d1-07975eae3be9	TCGA-CC-A7II	TCGA-LIHC	54	--	--	--	--	-20079	--	not hispanic or latino	male	--	--	asian	Alive	--	1959	--	--	20079	--	--	--	--	M0	N0	Stage IIIA	T3	6th	not reported	--	--	--	--	--	0	399	--	1970-03-01	Hepatocellular carcinoma, NOS	--	--	no	No	not reported	--	--	--	Liver
ab35c9f9-3040-424d-a89f-dff3a1365bc6	TCGA-DD-A3A4	TCGA-LIHC	37	--	--	--	--	-13739	612	not hispanic or latino	male	--	--	white	Dead	--	1961	1999	--	13739	--	--	--	--	M0	N0	Stage IIIA	T3	5th	not reported	--	--	--	--	--	0	--	--	1970-03-01	Hepatocellular carcinoma, NOS	--	--	no	No	not reported	--	--	--	Liver
ab35c9f9-3040-424d-a89f-dff3a1365bc6	TCGA-DD-A3A4	TCGA-LIHC	37	--	--	--	--	-13739	612	not hispanic or latino	male	--	--	white	Dead	--	1961	1999	--	13739	--	--	--	--	M0	N0	Stage IIIA	T3	5th	not reported	--	--	--	--	--	0	--	--	1970-03-01	Hepatocellular carcinoma, NOS	--	--	no	No	not reported	--	--	--	Liver
abbcf6bd-4683-45ac-947a-51ae6ef0a244	TCGA-DD-AACE	TCGA-LIHC	62	--	--	--	--	-22727	--	not hispanic or latino	male	--	--	asian	Alive	--	1946	--	--	22727	--	--	--	--	M0	N0	Stage I	T1	6th	not reported	--	--	--	--	--	0	2184	--	1970-03-01	Hepatocellular carcinoma, NOS	--	--	no	No	not reported	--	--	--	Liver
abbcf6bd-4683-45ac-947a-51ae6ef0a244	TCGA-DD-AACE	TCGA-LIHC	62	--	--	--	--	-22727	--	not hispanic or latino	male	--	--	asian	Alive	--	1946	--	--	22727	--	--	--	--	M0	N0	Stage I	T1	6th	not reported	--	--	--	--	--	0	2184	--	1970-03-01	Hepatocellular carcinoma, NOS	--	--	no	No	not reported	--	--	--	Liver
ac6a1e0c-dba0-4b21-b12b-a501ed796bec	TCGA-DD-AAC9	TCGA-LIHC	51	--	--	--	--	-18911	--	not hispanic or latino	male	--	--	asian	Alive	--	1957	--	--	18911	--	--	--	--	M0	N0	Stage I	T1	6th	not reported	--	--	--	--	--	0	347	--	1970-03-01	Hepatocellular carcinoma, NOS	--	--	no	No	not reported	--	--	--	Liver
ac6a1e0c-dba0-4b21-b12b-a501ed796bec	TCGA-DD-AAC9	TCGA-LIHC	51	--	--	--	--	-18911	--	not hispanic or latino	male	--	--	asian	Alive	--	1957	--	--	18911	--	--	--	--	M0	N0	Stage I	T1	6th	not reported	--	--	--	--	--	0	347	--	1970-03-01	Hepatocellular carcinoma, NOS	--	--	no	No	not reported	--	--	--	Liver
acfd58eb-c546-49c3-a846-684f22428219	TCGA-RC-A7SK	TCGA-LIHC	59	--	--	--	--	-21814	--	not hispanic or latino	male	--	--	asian	Alive	--	1954	--	--	21814	--	--	--	--	M0	N0	Stage I	T1	7th	not reported	--	--	--	--	--	0	472	--	1970-03-01	Hepatocellular carcinoma, NOS	--	--	no	No	not reported	--	--	--	Liver
acfd58eb-c546-49c3-a846-684f22428219	TCGA-RC-A7SK	TCGA-LIHC	59	--	--	--	--	-21814	--	not hispanic or latino	male	--	--	asian	Alive	--	1954	--	--	21814	--	--	--	--	M0	N0	Stage I	T1	7th	not reported	--	--	--	--	--	0	472	--	1970-03-01	Hepatocellular carcinoma, NOS	--	--	no	No	not reported	--	--	--	Liver
ad9657aa-34e9-48b1-ba63-916fe7bd14bb	TCGA-DD-AAEA	TCGA-LIHC	65	--	--	--	--	-24027	--	not hispanic or latino	male	--	--	asian	Alive	--	1947	--	--	24027	--	--	--	--	M0	N0	Stage I	T1	7th	not reported	--	--	--	--	--	0	575	--	1970-03-01	Hepatocellular carcinoma, NOS	--	--	yes	No	not reported	--	--	--	Liver
ad9657aa-34e9-48b1-ba63-916fe7bd14bb	TCGA-DD-AAEA	TCGA-LIHC	65	--	--	--	--	-24027	--	not hispanic or latino	male	--	--	asian	Alive	--	1947	--	--	24027	--	--	--	--	M0	N0	Stage I	T1	7th	not reported	--	--	--	--	--	0	575	--	1970-03-01	Hepatocellular carcinoma, NOS	--	--	yes	No	not reported	--	--	--	Liver
ae8d4b34-d40a-482d-9d45-23242843df00	TCGA-UB-AA0U	TCGA-LIHC	60	--	--	--	--	-21985	--	not hispanic or latino	male	--	--	white	Alive	--	1953	--	--	21985	--	--	--	--	MX	NX	Stage II	T2	7th	not reported	--	--	--	--	--	0	327	--	1970-03-01	Hepatocellular carcinoma, NOS	--	--	no	No	not reported	--	--	--	Liver
ae8d4b34-d40a-482d-9d45-23242843df00	TCGA-UB-AA0U	TCGA-LIHC	60	--	--	--	--	-21985	--	not hispanic or latino	male	--	--	white	Alive	--	1953	--	--	21985	--	--	--	--	MX	NX	Stage II	T2	7th	not reported	--	--	--	--	--	0	327	--	1970-03-01	Hepatocellular carcinoma, NOS	--	--	no	No	not reported	--	--	--	Liver
ae99d9fd-1735-4217-b4ef-33b377fbd594	TCGA-DD-A3A0	TCGA-LIHC	70	--	--	--	--	-25889	785	not hispanic or latino	male	--	--	white	Dead	--	1931	2003	--	25889	--	--	--	--	M0	NX	Stage I	T1	5th	not reported	--	--	--	--	--	0	--	--	1970-03-01	Hepatocellular carcinoma, NOS	--	--	no	No	not reported	--	--	--	Liver
ae99d9fd-1735-4217-b4ef-33b377fbd594	TCGA-DD-A3A0	TCGA-LIHC	70	--	--	--	--	-25889	785	not hispanic or latino	male	--	--	white	Dead	--	1931	2003	--	25889	--	--	--	--	M0	NX	Stage I	T1	5th	not reported	--	--	--	--	--	0	--	--	1970-03-01	Hepatocellular carcinoma, NOS	--	--	no	No	not reported	--	--	--	Liver
aeb17d2b-fa8c-4989-bf3a-d2c74b785455	TCGA-DD-A113	TCGA-LIHC	55	--	--	--	--	-20188	--	not hispanic or latino	female	--	--	white	Alive	--	1951	--	--	20188	--	--	--	--	M0	N0	Stage II	T2	6th	not reported	--	--	--	--	--	0	2425	--	1970-03-01	Hepatocellular carcinoma, NOS	--	--	no	No	not reported	--	--	--	Liver
aeb17d2b-fa8c-4989-bf3a-d2c74b785455	TCGA-DD-A113	TCGA-LIHC	55	--	--	--	--	-20188	--	not hispanic or latino	female	--	--	white	Alive	--	1951	--	--	20188	--	--	--	--	M0	N0	Stage II	T2	6th	not reported	--	--	--	--	--	0	2425	--	1970-03-01	Hepatocellular carcinoma, NOS	--	--	no	No	not reported	--	--	--	Liver
af1e56af-410c-4cad-a4e8-1c6937f1a350	TCGA-UB-A7MB	TCGA-LIHC	24	--	--	--	--	-8951	--	not hispanic or latino	male	--	--	white	Alive	--	1989	--	--	8951	--	--	--	--	MX	NX	Stage II	T2	7th	not reported	--	--	--	--	--	0	601	--	1970-03-01	Hepatocellular carcinoma, NOS	--	--	no	No	not reported	--	--	--	Liver
af1e56af-410c-4cad-a4e8-1c6937f1a350	TCGA-UB-A7MB	TCGA-LIHC	24	--	--	--	--	-8951	--	not hispanic or latino	male	--	--	white	Alive	--	1989	--	--	8951	--	--	--	--	MX	NX	Stage II	T2	7th	not reported	--	--	--	--	--	0	601	--	1970-03-01	Hepatocellular carcinoma, NOS	--	--	no	No	not reported	--	--	--	Liver
afcb9708-92b3-4727-9c0d-63e7ff22d87b	TCGA-DD-AAVX	TCGA-LIHC	38	--	--	--	--	-14016	--	not hispanic or latino	male	--	--	asian	Alive	--	1970	--	--	14016	--	--	--	--	M0	N0	Stage II	T2	6th	not reported	--	--	--	--	--	0	1718	--	1970-03-01	Hepatocellular carcinoma, NOS	--	--	no	No	not reported	--	--	--	Liver
afcb9708-92b3-4727-9c0d-63e7ff22d87b	TCGA-DD-AAVX	TCGA-LIHC	38	--	--	--	--	-14016	--	not hispanic or latino	male	--	--	asian	Alive	--	1970	--	--	14016	--	--	--	--	M0	N0	Stage II	T2	6th	not reported	--	--	--	--	--	0	1718	--	1970-03-01	Hepatocellular carcinoma, NOS	--	--	no	No	not reported	--	--	--	Liver
b0952fd6-62ee-44ef-9a2a-e5262ed4721a	TCGA-QA-A7B7	TCGA-LIHC	48	--	--	--	--	-17636	--	not hispanic or latino	male	--	--	black or african american	Alive	--	1965	--	--	17636	--	--	--	--	MX	NX	Stage II	T2	7th	not reported	--	--	--	--	--	0	94	--	1970-03-01	Hepatocellular carcinoma, NOS	--	--	no	No	not reported	--	--	--	Liver
b0952fd6-62ee-44ef-9a2a-e5262ed4721a	TCGA-QA-A7B7	TCGA-LIHC	48	--	--	--	--	-17636	--	not hispanic or latino	male	--	--	black or african american	Alive	--	1965	--	--	17636	--	--	--	--	MX	NX	Stage II	T2	7th	not reported	--	--	--	--	--	0	94	--	1970-03-01	Hepatocellular carcinoma, NOS	--	--	no	No	not reported	--	--	--	Liver
b181b591-269c-4e48-b681-243d28772025	TCGA-2Y-A9HB	TCGA-LIHC	66	--	--	--	--	-24359	--	hispanic or latino	male	--	--	not reported	Alive	--	1946	--	--	24359	--	--	--	--	MX	NX	Stage I	T1	7th	not reported	--	--	--	--	--	0	260	--	1970-03-01	Hepatocellular carcinoma, NOS	--	--	no	No	not reported	--	--	--	Liver
b181b591-269c-4e48-b681-243d28772025	TCGA-2Y-A9HB	TCGA-LIHC	66	--	--	--	--	-24359	--	hispanic or latino	male	--	--	not reported	Alive	--	1946	--	--	24359	--	--	--	--	MX	NX	Stage I	T1	7th	not reported	--	--	--	--	--	0	260	--	1970-03-01	Hepatocellular carcinoma, NOS	--	--	no	No	not reported	--	--	--	Liver
b27720a2-e240-413c-a0f1-0b1af3621de2	TCGA-2Y-A9GU	TCGA-LIHC	55	--	--	--	--	-20187	--	not hispanic or latino	female	--	--	white	Alive	--	1954	--	--	20187	--	--	--	--	MX	NX	Stage I	T1	6th	not reported	--	--	--	--	--	0	1939	--	1970-03-01	Hepatocellular carcinoma, NOS	--	--	no	No	not reported	--	--	--	Liver
b27720a2-e240-413c-a0f1-0b1af3621de2	TCGA-2Y-A9GU	TCGA-LIHC	55	--	--	--	--	-20187	--	not hispanic or latino	female	--	--	white	Alive	--	1954	--	--	20187	--	--	--	--	MX	NX	Stage I	T1	6th	not reported	--	--	--	--	--	0	1939	--	1970-03-01	Hepatocellular carcinoma, NOS	--	--	no	No	not reported	--	--	--	Liver
b44f664c-444c-4c64-a407-52fd9b55f178	TCGA-DD-AADD	TCGA-LIHC	51	--	--	--	--	-18752	--	not hispanic or latino	male	--	--	asian	Alive	--	1960	--	--	18752	--	--	--	--	M0	N0	Stage I	T1	7th	not reported	--	--	--	--	--	0	1231	--	1970-03-01	Hepatocellular carcinoma, NOS	--	--	no	No	not reported	--	--	--	Liver
b44f664c-444c-4c64-a407-52fd9b55f178	TCGA-DD-AADD	TCGA-LIHC	51	--	--	--	--	-18752	--	not hispanic or latino	male	--	--	asian	Alive	--	1960	--	--	18752	--	--	--	--	M0	N0	Stage I	T1	7th	not reported	--	--	--	--	--	0	1231	--	1970-03-01	Hepatocellular carcinoma, NOS	--	--	no	No	not reported	--	--	--	Liver
b5465221-78fe-40a8-abec-bed600602dd4	TCGA-G3-A3CI	TCGA-LIHC	71	--	--	--	--	-26224	--	not hispanic or latino	male	--	--	white	Alive	--	1940	--	--	26224	--	--	--	--	M0	N0	Stage I	T1	7th	not reported	--	--	--	--	--	0	180	--	1970-03-01	Hepatocellular carcinoma, NOS	--	--	no	No	not reported	--	--	--	Liver
b5465221-78fe-40a8-abec-bed600602dd4	TCGA-G3-A3CI	TCGA-LIHC	71	--	--	--	--	-26224	--	not hispanic or latino	male	--	--	white	Alive	--	1940	--	--	26224	--	--	--	--	M0	N0	Stage I	T1	7th	not reported	--	--	--	--	--	0	180	--	1970-03-01	Hepatocellular carcinoma, NOS	--	--	no	No	not reported	--	--	--	Liver
b54df65f-8a6b-4405-9918-90d53418804c	TCGA-CC-A7IL	TCGA-LIHC	61	--	--	--	--	-22319	278	not hispanic or latino	male	--	--	asian	Dead	--	1952	--	--	22319	--	--	--	--	M0	N0	Stage IIIA	T3	6th	not reported	--	--	--	--	--	0	0	--	1970-03-01	Hepatocellular carcinoma, NOS	--	--	no	No	not reported	--	--	--	Liver
b54df65f-8a6b-4405-9918-90d53418804c	TCGA-CC-A7IL	TCGA-LIHC	61	--	--	--	--	-22319	278	not hispanic or latino	male	--	--	asian	Dead	--	1952	--	--	22319	--	--	--	--	M0	N0	Stage IIIA	T3	6th	not reported	--	--	--	--	--	0	0	--	1970-03-01	Hepatocellular carcinoma, NOS	--	--	no	No	not reported	--	--	--	Liver
b5bef77a-f46c-406c-9aa8-55f7a61aa885	TCGA-DD-AACG	TCGA-LIHC	52	--	--	--	--	-19174	469	not hispanic or latino	male	--	--	asian	Dead	--	1956	2009	--	19174	--	--	--	--	M0	N0	Stage II	T2	6th	not reported	--	--	--	--	--	0	--	--	1970-03-01	Hepatocellular carcinoma, NOS	--	--	no	No	not reported	--	--	--	Liver
b5bef77a-f46c-406c-9aa8-55f7a61aa885	TCGA-DD-AACG	TCGA-LIHC	52	--	--	--	--	-19174	469	not hispanic or latino	male	--	--	asian	Dead	--	1956	2009	--	19174	--	--	--	--	M0	N0	Stage II	T2	6th	not reported	--	--	--	--	--	0	--	--	1970-03-01	Hepatocellular carcinoma, NOS	--	--	no	No	not reported	--	--	--	Liver
b6c0266a-cf34-464a-808d-1d3c28dc90f2	TCGA-DD-A73A	TCGA-LIHC	71	--	--	--	--	-26136	--	not hispanic or latino	male	--	--	white	Alive	--	1941	--	--	26136	--	--	--	--	M0	N0	Stage I	T1	7th	not reported	--	--	--	--	--	0	728	--	1970-03-01	Hepatocellular carcinoma, NOS	--	--	no	No	not reported	--	--	--	Liver
b6c0266a-cf34-464a-808d-1d3c28dc90f2	TCGA-DD-A73A	TCGA-LIHC	71	--	--	--	--	-26136	--	not hispanic or latino	male	--	--	white	Alive	--	1941	--	--	26136	--	--	--	--	M0	N0	Stage I	T1	7th	not reported	--	--	--	--	--	0	728	--	1970-03-01	Hepatocellular carcinoma, NOS	--	--	no	No	not reported	--	--	--	Liver
b75ca9e4-a474-4960-9343-c8e9524cd096	TCGA-ED-A66X	TCGA-LIHC	35	--	--	--	--	-12947	--	not hispanic or latino	male	--	--	asian	Alive	--	1978	--	--	12947	--	--	--	--	M0	N0	Stage IIIA	T3a	7th	not reported	--	--	--	--	--	0	406	--	1970-03-01	Hepatocellular carcinoma, NOS	--	--	no	No	not reported	--	--	--	Liver
b75ca9e4-a474-4960-9343-c8e9524cd096	TCGA-ED-A66X	TCGA-LIHC	35	--	--	--	--	-12947	--	not hispanic or latino	male	--	--	asian	Alive	--	1978	--	--	12947	--	--	--	--	M0	N0	Stage IIIA	T3a	7th	not reported	--	--	--	--	--	0	406	--	1970-03-01	Hepatocellular carcinoma, NOS	--	--	no	No	not reported	--	--	--	Liver
b7d6621c-8bce-4a01-8588-9d7761d9372b	TCGA-EP-A26S	TCGA-LIHC	70	--	--	--	--	-25677	--	not hispanic or latino	male	--	--	white	Alive	--	1941	--	--	25677	--	--	--	--	MX	N0	Stage I	T1	7th	not reported	--	--	--	--	--	0	608	--	1970-03-01	Hepatocellular carcinoma, NOS	--	--	no	No	not reported	--	--	--	Liver
b7d6621c-8bce-4a01-8588-9d7761d9372b	TCGA-EP-A26S	TCGA-LIHC	70	--	--	--	--	-25677	--	not hispanic or latino	male	--	--	white	Alive	--	1941	--	--	25677	--	--	--	--	MX	N0	Stage I	T1	7th	not reported	--	--	--	--	--	0	608	--	1970-03-01	Hepatocellular carcinoma, NOS	--	--	no	No	not reported	--	--	--	Liver
b865dec4-f051-4fbe-9405-f832ff2010d7	TCGA-G3-A25S	TCGA-LIHC	64	--	--	--	--	-23571	416	not hispanic or latino	male	--	--	white	Dead	--	1945	--	--	23571	--	--	--	--	M0	N0	Stage I	T1	6th	not reported	--	--	--	--	--	0	37	--	1970-03-01	Hepatocellular carcinoma, NOS	--	--	no	No	not reported	--	--	--	Liver
b865dec4-f051-4fbe-9405-f832ff2010d7	TCGA-G3-A25S	TCGA-LIHC	64	--	--	--	--	-23571	416	not hispanic or latino	male	--	--	white	Dead	--	1945	--	--	23571	--	--	--	--	M0	N0	Stage I	T1	6th	not reported	--	--	--	--	--	0	37	--	1970-03-01	Hepatocellular carcinoma, NOS	--	--	no	No	not reported	--	--	--	Liver
b929ece7-6caf-4081-83d3-9923306b4a8a	TCGA-DD-AAE8	TCGA-LIHC	45	--	--	--	--	-16549	--	not hispanic or latino	male	--	--	asian	Alive	--	1967	--	--	16549	--	--	--	--	M0	N0	Stage I	T1	7th	not reported	--	--	--	--	--	0	664	--	1970-03-01	Hepatocellular carcinoma, NOS	--	--	yes	No	not reported	--	--	--	Liver
b929ece7-6caf-4081-83d3-9923306b4a8a	TCGA-DD-AAE8	TCGA-LIHC	45	--	--	--	--	-16549	--	not hispanic or latino	male	--	--	asian	Alive	--	1967	--	--	16549	--	--	--	--	M0	N0	Stage I	T1	7th	not reported	--	--	--	--	--	0	664	--	1970-03-01	Hepatocellular carcinoma, NOS	--	--	yes	No	not reported	--	--	--	Liver
b96b7620-5506-4def-aff2-5e888eaf3ea5	TCGA-DD-A4NN	TCGA-LIHC	56	--	--	--	--	-20548	899	not hispanic or latino	female	--	--	white	Dead	--	1948	2006	--	20548	--	--	--	--	M0	N0	Stage I	T1	6th	not reported	--	--	--	--	--	0	--	--	1970-03-01	Hepatocellular carcinoma, NOS	--	--	no	No	not reported	--	--	--	Liver
b96b7620-5506-4def-aff2-5e888eaf3ea5	TCGA-DD-A4NN	TCGA-LIHC	56	--	--	--	--	-20548	899	not hispanic or latino	female	--	--	white	Dead	--	1948	2006	--	20548	--	--	--	--	M0	N0	Stage I	T1	6th	not reported	--	--	--	--	--	0	--	--	1970-03-01	Hepatocellular carcinoma, NOS	--	--	no	No	not reported	--	--	--	Liver
b9835dc5-bf31-4541-a973-e8ca802d80ba	TCGA-G3-A25U	TCGA-LIHC	63	--	--	--	--	-23207	--	not hispanic or latino	female	--	--	asian	Alive	--	1944	--	--	23207	--	--	--	--	M0	N0	Stage I	T1	6th	not reported	--	--	--	--	--	0	1636	--	1970-03-01	Hepatocellular carcinoma, NOS	--	--	no	No	not reported	--	--	--	Liver
b9835dc5-bf31-4541-a973-e8ca802d80ba	TCGA-G3-A25U	TCGA-LIHC	63	--	--	--	--	-23207	--	not hispanic or latino	female	--	--	asian	Alive	--	1944	--	--	23207	--	--	--	--	M0	N0	Stage I	T1	6th	not reported	--	--	--	--	--	0	1636	--	1970-03-01	Hepatocellular carcinoma, NOS	--	--	no	No	not reported	--	--	--	Liver
bb2069d3-e699-4a8a-bb61-b3c28b98a66b	TCGA-YA-A8S7	TCGA-LIHC	68	--	--	--	--	-25188	412	hispanic or latino	male	--	--	white	Dead	--	1944	2013	--	25188	--	--	--	--	MX	N0	Stage IIIA	T3a	7th	not reported	--	--	--	--	--	0	--	--	1970-03-01	Hepatocellular carcinoma, NOS	--	--	no	No	not reported	--	--	--	Liver
bb2069d3-e699-4a8a-bb61-b3c28b98a66b	TCGA-YA-A8S7	TCGA-LIHC	68	--	--	--	--	-25188	412	hispanic or latino	male	--	--	white	Dead	--	1944	2013	--	25188	--	--	--	--	MX	N0	Stage IIIA	T3a	7th	not reported	--	--	--	--	--	0	--	--	1970-03-01	Hepatocellular carcinoma, NOS	--	--	no	No	not reported	--	--	--	Liver
bc3502bc-bbf6-44f2-a1f4-d1567819aefb	TCGA-2Y-A9H6	TCGA-LIHC	68	--	--	--	--	-24982	--	not hispanic or latino	female	--	--	white	Alive	--	1943	--	--	24982	--	--	--	--	MX	NX	Stage I	T1	7th	not reported	--	--	--	--	--	0	357	--	1970-03-01	Hepatocellular carcinoma, NOS	--	--	yes	No	not reported	--	--	--	Liver
bc3502bc-bbf6-44f2-a1f4-d1567819aefb	TCGA-2Y-A9H6	TCGA-LIHC	68	--	--	--	--	-24982	--	not hispanic or latino	female	--	--	white	Alive	--	1943	--	--	24982	--	--	--	--	MX	NX	Stage I	T1	7th	not reported	--	--	--	--	--	0	357	--	1970-03-01	Hepatocellular carcinoma, NOS	--	--	yes	No	not reported	--	--	--	Liver
bce25281-502e-4599-9679-32dc8462ffb1	TCGA-DD-A4NE	TCGA-LIHC	75	--	--	--	--	-27549	660	hispanic or latino	female	--	--	white	Dead	--	1936	2012	--	27549	--	--	--	--	M0	N0	Stage IIIA	T3a	7th	not reported	--	--	--	--	--	0	--	--	1970-03-01	Hepatocellular carcinoma, NOS	--	--	no	No	not reported	--	--	--	Liver
bce25281-502e-4599-9679-32dc8462ffb1	TCGA-DD-A4NE	TCGA-LIHC	75	--	--	--	--	-27549	660	hispanic or latino	female	--	--	white	Dead	--	1936	2012	--	27549	--	--	--	--	M0	N0	Stage IIIA	T3a	7th	not reported	--	--	--	--	--	0	--	--	1970-03-01	Hepatocellular carcinoma, NOS	--	--	no	No	not reported	--	--	--	Liver
bd48fa5e-0152-46f0-a4fa-8cf723ff2dcd	TCGA-FV-A495	TCGA-LIHC	51	--	--	--	--	-18740	--	not hispanic or latino	female	--	--	white	Alive	--	1961	--	--	18740	--	--	--	--	M0	NX	Stage II	T2	7th	not reported	--	--	--	--	--	0	1	--	1970-03-01	Hepatocellular carcinoma, NOS	--	--	no	No	not reported	--	--	--	Liver
bd48fa5e-0152-46f0-a4fa-8cf723ff2dcd	TCGA-FV-A495	TCGA-LIHC	51	--	--	--	--	-18740	--	not hispanic or latino	female	--	--	white	Alive	--	1961	--	--	18740	--	--	--	--	M0	NX	Stage II	T2	7th	not reported	--	--	--	--	--	0	1	--	1970-03-01	Hepatocellular carcinoma, NOS	--	--	no	No	not reported	--	--	--	Liver
bd627786-31a8-46d9-b3e2-7f489d50f608	TCGA-DD-AAEG	TCGA-LIHC	59	--	--	--	--	-21853	--	not hispanic or latino	female	--	--	asian	Alive	--	1953	--	--	21853	--	--	--	--	M0	N0	Stage I	T1	7th	not reported	--	--	--	--	--	0	719	--	1970-03-01	Hepatocellular carcinoma, NOS	--	--	yes	No	not reported	--	--	--	Liver
bd627786-31a8-46d9-b3e2-7f489d50f608	TCGA-DD-AAEG	TCGA-LIHC	59	--	--	--	--	-21853	--	not hispanic or latino	female	--	--	asian	Alive	--	1953	--	--	21853	--	--	--	--	M0	N0	Stage I	T1	7th	not reported	--	--	--	--	--	0	719	--	1970-03-01	Hepatocellular carcinoma, NOS	--	--	yes	No	not reported	--	--	--	Liver
be1240f0-34dc-4205-b152-c26f11d28462	TCGA-UB-A7ME	TCGA-LIHC	51	--	--	--	--	-18846	--	not hispanic or latino	male	--	--	asian	Alive	--	1962	--	--	18846	--	--	--	--	MX	NX	Stage I	T1	7th	not reported	--	--	--	--	--	0	486	--	1970-03-01	Hepatocellular carcinoma, NOS	--	--	no	No	not reported	--	--	--	Liver
be1240f0-34dc-4205-b152-c26f11d28462	TCGA-UB-A7ME	TCGA-LIHC	51	--	--	--	--	-18846	--	not hispanic or latino	male	--	--	asian	Alive	--	1962	--	--	18846	--	--	--	--	MX	NX	Stage I	T1	7th	not reported	--	--	--	--	--	0	486	--	1970-03-01	Hepatocellular carcinoma, NOS	--	--	no	No	not reported	--	--	--	Liver
bed1d731-e382-4b80-9604-e6dd68d9c0ab	TCGA-DD-A39Y	TCGA-LIHC	67	--	--	--	--	-24769	171	not hispanic or latino	male	--	--	asian	Dead	--	1935	2002	--	24769	--	--	--	--	M0	NX	Stage I	T1	5th	not reported	--	--	--	--	--	0	--	--	1970-03-01	Hepatocellular carcinoma, NOS	--	--	no	No	not reported	--	--	--	Liver
bed1d731-e382-4b80-9604-e6dd68d9c0ab	TCGA-DD-A39Y	TCGA-LIHC	67	--	--	--	--	-24769	171	not hispanic or latino	male	--	--	asian	Dead	--	1935	2002	--	24769	--	--	--	--	M0	NX	Stage I	T1	5th	not reported	--	--	--	--	--	0	--	--	1970-03-01	Hepatocellular carcinoma, NOS	--	--	no	No	not reported	--	--	--	Liver
bee9d6c8-948f-4b76-97ca-b985064249ef	TCGA-DD-A4NA	TCGA-LIHC	67	--	--	--	--	-24603	--	not hispanic or latino	female	--	--	white	Alive	--	1942	--	--	24603	--	--	--	--	M0	N1	Stage IIIC	T2	6th	not reported	--	--	--	--	--	0	1008	--	1970-03-01	Hepatocellular carcinoma, NOS	--	--	no	No	not reported	--	--	--	Liver
bee9d6c8-948f-4b76-97ca-b985064249ef	TCGA-DD-A4NA	TCGA-LIHC	67	--	--	--	--	-24603	--	not hispanic or latino	female	--	--	white	Alive	--	1942	--	--	24603	--	--	--	--	M0	N1	Stage IIIC	T2	6th	not reported	--	--	--	--	--	0	1008	--	1970-03-01	Hepatocellular carcinoma, NOS	--	--	no	No	not reported	--	--	--	Liver
bfd20d71-18a5-4f01-8d56-84378ad92359	TCGA-FV-A3I1	TCGA-LIHC	81	--	--	--	--	--	247	not hispanic or latino	female	--	--	white	Dead	--	1930	--	--	--	--	--	--	--	MX	N0	Stage II	T2	7th	not reported	--	--	--	--	--	0	0	--	1970-03-01	Hepatocellular carcinoma, NOS	--	--	yes	No	not reported	--	--	--	Liver
bfd20d71-18a5-4f01-8d56-84378ad92359	TCGA-FV-A3I1	TCGA-LIHC	81	--	--	--	--	--	247	not hispanic or latino	female	--	--	white	Dead	--	1930	--	--	--	--	--	--	--	MX	N0	Stage II	T2	7th	not reported	--	--	--	--	--	0	0	--	1970-03-01	Hepatocellular carcinoma, NOS	--	--	yes	No	not reported	--	--	--	Liver
c05720fe-19c1-4cff-819b-6806b26fc312	TCGA-DD-A4NQ	TCGA-LIHC	60	--	--	--	--	-22111	373	hispanic or latino	male	--	--	white	Dead	--	1947	2008	--	22111	--	--	--	--	M0	N0	Stage II	T2	6th	not reported	--	--	--	--	--	0	--	--	1970-03-01	Hepatocellular carcinoma, NOS	--	--	no	No	not reported	--	--	--	Liver
c05720fe-19c1-4cff-819b-6806b26fc312	TCGA-DD-A4NQ	TCGA-LIHC	60	--	--	--	--	-22111	373	hispanic or latino	male	--	--	white	Dead	--	1947	2008	--	22111	--	--	--	--	M0	N0	Stage II	T2	6th	not reported	--	--	--	--	--	0	--	--	1970-03-01	Hepatocellular carcinoma, NOS	--	--	no	No	not reported	--	--	--	Liver
c0bf9278-9cbb-4361-b4d8-ab172b67e276	TCGA-DD-A4ND	TCGA-LIHC	56	--	--	--	--	-20782	--	not hispanic or latino	female	--	--	white	Alive	--	1951	--	--	20782	--	--	--	--	M0	N0	Stage I	T1	6th	not reported	--	--	--	--	--	0	2746	--	1970-03-01	Hepatocellular carcinoma, NOS	--	--	yes	No	not reported	--	--	--	Liver
c0bf9278-9cbb-4361-b4d8-ab172b67e276	TCGA-DD-A4ND	TCGA-LIHC	56	--	--	--	--	-20782	--	not hispanic or latino	female	--	--	white	Alive	--	1951	--	--	20782	--	--	--	--	M0	N0	Stage I	T1	6th	not reported	--	--	--	--	--	0	2746	--	1970-03-01	Hepatocellular carcinoma, NOS	--	--	yes	No	not reported	--	--	--	Liver
c36f9ffe-515b-4895-b82a-aadc49fe3016	TCGA-DD-AAVY	TCGA-LIHC	56	--	--	--	--	-20709	--	not hispanic or latino	male	--	--	asian	Alive	--	1953	--	--	20709	--	--	--	--	M0	N0	Stage IIIA	T3	6th	not reported	--	--	--	--	--	0	1970	--	1970-03-01	Hepatocellular carcinoma, NOS	--	--	no	No	not reported	--	--	--	Liver
c36f9ffe-515b-4895-b82a-aadc49fe3016	TCGA-DD-AAVY	TCGA-LIHC	56	--	--	--	--	-20709	--	not hispanic or latino	male	--	--	asian	Alive	--	1953	--	--	20709	--	--	--	--	M0	N0	Stage IIIA	T3	6th	not reported	--	--	--	--	--	0	1970	--	1970-03-01	Hepatocellular carcinoma, NOS	--	--	no	No	not reported	--	--	--	Liver
c49b41bf-0025-4682-966b-cfe8fb2b2546	TCGA-UB-A7MD	TCGA-LIHC	67	--	--	--	--	-24717	52	not hispanic or latino	male	--	--	black or african american	Dead	--	1946	2013	--	24717	--	--	--	--	MX	N0	Stage I	T1	7th	not reported	--	--	--	--	--	0	--	--	1970-03-01	Hepatocellular carcinoma, NOS	--	--	no	No	not reported	--	--	--	Liver
c49b41bf-0025-4682-966b-cfe8fb2b2546	TCGA-UB-A7MD	TCGA-LIHC	67	--	--	--	--	-24717	52	not hispanic or latino	male	--	--	black or african american	Dead	--	1946	2013	--	24717	--	--	--	--	MX	N0	Stage I	T1	7th	not reported	--	--	--	--	--	0	--	--	1970-03-01	Hepatocellular carcinoma, NOS	--	--	no	No	not reported	--	--	--	Liver
c4c4820b-6f4c-4cdd-b233-4d22f5933fd9	TCGA-DD-A3A6	TCGA-LIHC	72	--	--	--	--	-26319	3258	not hispanic or latino	female	--	--	white	Dead	--	1925	2005	--	26319	--	--	--	--	M0	N0	Stage II	T2	4th	not reported	--	--	--	--	--	0	--	--	1970-03-01	Hepatocellular carcinoma, NOS	--	--	no	No	not reported	--	--	--	Liver
c4c4820b-6f4c-4cdd-b233-4d22f5933fd9	TCGA-DD-A3A6	TCGA-LIHC	72	--	--	--	--	-26319	3258	not hispanic or latino	female	--	--	white	Dead	--	1925	2005	--	26319	--	--	--	--	M0	N0	Stage II	T2	4th	not reported	--	--	--	--	--	0	--	--	1970-03-01	Hepatocellular carcinoma, NOS	--	--	no	No	not reported	--	--	--	Liver
c4e6527a-8f58-4f6b-93b1-04abb5680ed0	TCGA-CC-A9FV	TCGA-LIHC	57	--	--	--	--	-21044	--	not hispanic or latino	male	--	--	asian	Alive	--	1956	--	--	21044	--	--	--	--	M0	N0	Stage IIIA	T3	6th	not reported	--	--	--	--	--	0	0	--	1970-03-01	Hepatocellular carcinoma, NOS	--	--	no	No	not reported	--	--	--	Liver
c4e6527a-8f58-4f6b-93b1-04abb5680ed0	TCGA-CC-A9FV	TCGA-LIHC	57	--	--	--	--	-21044	--	not hispanic or latino	male	--	--	asian	Alive	--	1956	--	--	21044	--	--	--	--	M0	N0	Stage IIIA	T3	6th	not reported	--	--	--	--	--	0	0	--	1970-03-01	Hepatocellular carcinoma, NOS	--	--	no	No	not reported	--	--	--	Liver
c52abac9-07da-4b3d-bf8a-2161cacf9682	TCGA-ED-A4XI	TCGA-LIHC	58	--	--	--	--	-21497	--	not hispanic or latino	male	--	--	asian	Alive	--	1954	--	--	21497	--	--	--	--	M0	N0	Stage II	T2	7th	not reported	--	--	--	--	--	0	819	--	1970-03-01	Hepatocellular carcinoma, NOS	--	--	no	No	not reported	--	--	--	Liver
c52abac9-07da-4b3d-bf8a-2161cacf9682	TCGA-ED-A4XI	TCGA-LIHC	58	--	--	--	--	-21497	--	not hispanic or latino	male	--	--	asian	Alive	--	1954	--	--	21497	--	--	--	--	M0	N0	Stage II	T2	7th	not reported	--	--	--	--	--	0	819	--	1970-03-01	Hepatocellular carcinoma, NOS	--	--	no	No	not reported	--	--	--	Liver
c618da6d-3c66-4a6a-8832-3526a3b75410	TCGA-LG-A6GG	TCGA-LIHC	79	--	--	--	--	-28871	--	not hispanic or latino	female	--	--	white	Alive	--	1934	--	--	28871	--	--	--	--	M0	NX	Stage II	T2	7th	not reported	--	--	--	--	--	0	387	--	1970-03-01	Hepatocellular carcinoma, NOS	--	--	yes	No	not reported	--	--	--	Liver
c618da6d-3c66-4a6a-8832-3526a3b75410	TCGA-LG-A6GG	TCGA-LIHC	79	--	--	--	--	-28871	--	not hispanic or latino	female	--	--	white	Alive	--	1934	--	--	28871	--	--	--	--	M0	NX	Stage II	T2	7th	not reported	--	--	--	--	--	0	387	--	1970-03-01	Hepatocellular carcinoma, NOS	--	--	yes	No	not reported	--	--	--	Liver
c6a74db2-cf97-4c7b-be8c-557ee27e1d43	TCGA-RC-A6M3	TCGA-LIHC	24	--	--	--	--	-8899	--	not reported	male	--	--	american indian or alaska native	Alive	--	1985	--	--	8899	--	--	--	--	M0	N0	Stage II	T2	6th	not reported	--	--	--	--	--	0	0	--	1970-03-01	Hepatocellular carcinoma, NOS	--	--	no	No	not reported	--	--	--	Liver
c6a74db2-cf97-4c7b-be8c-557ee27e1d43	TCGA-RC-A6M3	TCGA-LIHC	24	--	--	--	--	-8899	--	not reported	male	--	--	american indian or alaska native	Alive	--	1985	--	--	8899	--	--	--	--	M0	N0	Stage II	T2	6th	not reported	--	--	--	--	--	0	0	--	1970-03-01	Hepatocellular carcinoma, NOS	--	--	no	No	not reported	--	--	--	Liver
c797d6ad-05d4-4322-bad2-29801a986b4e	TCGA-DD-AAE4	TCGA-LIHC	49	--	--	--	--	-18009	--	not hispanic or latino	female	--	--	asian	Alive	--	1964	--	--	18009	--	--	--	--	M0	N0	Stage I	T1	7th	not reported	--	--	--	--	--	0	608	--	1970-03-01	Hepatocellular carcinoma, NOS	--	--	no	No	not reported	--	--	--	Liver
c797d6ad-05d4-4322-bad2-29801a986b4e	TCGA-DD-AAE4	TCGA-LIHC	49	--	--	--	--	-18009	--	not hispanic or latino	female	--	--	asian	Alive	--	1964	--	--	18009	--	--	--	--	M0	N0	Stage I	T1	7th	not reported	--	--	--	--	--	0	608	--	1970-03-01	Hepatocellular carcinoma, NOS	--	--	no	No	not reported	--	--	--	Liver
c7f1b389-aec7-4993-8afb-b7a56064f8fc	TCGA-BW-A5NQ	TCGA-LIHC	63	--	--	--	--	-23353	--	not hispanic or latino	male	--	--	white	Alive	--	1947	--	--	23353	--	--	--	--	MX	NX	Stage I	T1	7th	not reported	--	--	--	--	--	0	0	--	1970-03-01	Hepatocellular carcinoma, NOS	--	--	yes	No	not reported	--	--	--	Liver
c7f1b389-aec7-4993-8afb-b7a56064f8fc	TCGA-BW-A5NQ	TCGA-LIHC	63	--	--	--	--	-23353	--	not hispanic or latino	male	--	--	white	Alive	--	1947	--	--	23353	--	--	--	--	MX	NX	Stage I	T1	7th	not reported	--	--	--	--	--	0	0	--	1970-03-01	Hepatocellular carcinoma, NOS	--	--	yes	No	not reported	--	--	--	Liver
c95ed407-bcc2-44aa-bc59-bf7549f2d665	TCGA-FV-A23B	TCGA-LIHC	70	--	--	--	--	-25788	1852	not hispanic or latino	female	--	--	white	Dead	--	1935	--	--	25788	--	--	--	--	M0	N0	Stage II	T2	6th	not reported	--	--	--	--	--	0	987	--	1970-03-01	Hepatocellular carcinoma, NOS	--	--	no	No	not reported	--	--	--	Liver
c95ed407-bcc2-44aa-bc59-bf7549f2d665	TCGA-FV-A23B	TCGA-LIHC	70	--	--	--	--	-25788	1852	not hispanic or latino	female	--	--	white	Dead	--	1935	--	--	25788	--	--	--	--	M0	N0	Stage II	T2	6th	not reported	--	--	--	--	--	0	987	--	1970-03-01	Hepatocellular carcinoma, NOS	--	--	no	No	not reported	--	--	--	Liver
ca8afb2c-be3d-41e8-8dbc-19fe7ab6154b	TCGA-CC-5260	TCGA-LIHC	61	--	--	--	--	-22345	87	not hispanic or latino	female	--	--	asian	Dead	--	1949	--	--	22345	--	--	--	--	M0	N0	Stage IIIC	T4	7th	not reported	--	--	--	--	--	0	0	--	1970-03-01	Hepatocellular carcinoma, NOS	--	--	no	No	not reported	--	--	--	Liver
ca8afb2c-be3d-41e8-8dbc-19fe7ab6154b	TCGA-CC-5260	TCGA-LIHC	61	--	--	--	--	-22345	87	not hispanic or latino	female	--	--	asian	Dead	--	1949	--	--	22345	--	--	--	--	M0	N0	Stage IIIC	T4	7th	not reported	--	--	--	--	--	0	0	--	1970-03-01	Hepatocellular carcinoma, NOS	--	--	no	No	not reported	--	--	--	Liver
cab5b264-abab-4bdb-816e-9d2c0ac30629	TCGA-DD-A1EH	TCGA-LIHC	23	--	--	--	--	-8499	--	not hispanic or latino	male	--	--	white	Alive	--	1985	--	--	8499	--	--	--	--	M0	N0	Stage III	T3	6th	not reported	--	--	--	--	--	0	1495	--	1970-03-01	Hepatocellular carcinoma, NOS	--	--	no	No	not reported	--	--	--	Liver
cab5b264-abab-4bdb-816e-9d2c0ac30629	TCGA-DD-A1EH	TCGA-LIHC	23	--	--	--	--	-8499	--	not hispanic or latino	male	--	--	white	Alive	--	1985	--	--	8499	--	--	--	--	M0	N0	Stage III	T3	6th	not reported	--	--	--	--	--	0	1495	--	1970-03-01	Hepatocellular carcinoma, NOS	--	--	no	No	not reported	--	--	--	Liver
cb8f3c76-da86-4a1d-977c-44ab399b342a	TCGA-G3-A3CJ	TCGA-LIHC	52	--	--	--	--	-19305	--	not hispanic or latino	male	--	--	american indian or alaska native	Alive	--	1959	--	--	19305	--	--	--	--	M0	N0	Stage II	T2	7th	not reported	--	--	--	--	--	0	594	--	1970-03-01	Hepatocellular carcinoma, NOS	--	--	no	No	not reported	--	--	--	Liver
cb8f3c76-da86-4a1d-977c-44ab399b342a	TCGA-G3-A3CJ	TCGA-LIHC	52	--	--	--	--	-19305	--	not hispanic or latino	male	--	--	american indian or alaska native	Alive	--	1959	--	--	19305	--	--	--	--	M0	N0	Stage II	T2	7th	not reported	--	--	--	--	--	0	594	--	1970-03-01	Hepatocellular carcinoma, NOS	--	--	no	No	not reported	--	--	--	Liver
cbb89556-d783-4e70-8db4-ef53e9a45922	TCGA-ZP-A9D2	TCGA-LIHC	51	--	--	--	--	-18717	765	not hispanic or latino	male	--	--	white	Dead	--	1961	--	--	18717	--	--	--	--	MX	NX	--	T2	7th	not reported	--	--	--	--	--	0	743	--	1970-03-01	Hepatocellular carcinoma, NOS	--	--	no	No	not reported	--	--	--	Liver
cbb89556-d783-4e70-8db4-ef53e9a45922	TCGA-ZP-A9D2	TCGA-LIHC	51	--	--	--	--	-18717	765	not hispanic or latino	male	--	--	white	Dead	--	1961	--	--	18717	--	--	--	--	MX	NX	--	T2	7th	not reported	--	--	--	--	--	0	743	--	1970-03-01	Hepatocellular carcinoma, NOS	--	--	no	No	not reported	--	--	--	Liver
cca827ca-0066-497d-83dc-477f3b08ea6d	TCGA-ED-A7XP	TCGA-LIHC	53	--	--	--	--	-19504	--	not hispanic or latino	female	--	--	asian	Alive	--	1960	--	--	19504	--	--	--	--	M0	N0	Stage II	T2	7th	not reported	--	--	--	--	--	0	400	--	1970-03-01	Hepatocellular carcinoma, NOS	--	--	no	No	not reported	--	--	--	Liver
cca827ca-0066-497d-83dc-477f3b08ea6d	TCGA-ED-A7XP	TCGA-LIHC	53	--	--	--	--	-19504	--	not hispanic or latino	female	--	--	asian	Alive	--	1960	--	--	19504	--	--	--	--	M0	N0	Stage II	T2	7th	not reported	--	--	--	--	--	0	400	--	1970-03-01	Hepatocellular carcinoma, NOS	--	--	no	No	not reported	--	--	--	Liver
cce2bb32-84cb-4991-9628-1ea408a9b11a	TCGA-DD-AACZ	TCGA-LIHC	63	--	--	--	--	-23230	171	not hispanic or latino	female	--	--	asian	Dead	--	1947	2010	--	23230	--	--	--	--	M0	N0	Stage I	T1	7th	not reported	--	--	--	--	--	0	--	--	1970-03-01	Hepatocellular carcinoma, NOS	--	--	no	No	not reported	--	--	--	Liver
cce2bb32-84cb-4991-9628-1ea408a9b11a	TCGA-DD-AACZ	TCGA-LIHC	63	--	--	--	--	-23230	171	not hispanic or latino	female	--	--	asian	Dead	--	1947	2010	--	23230	--	--	--	--	M0	N0	Stage I	T1	7th	not reported	--	--	--	--	--	0	--	--	1970-03-01	Hepatocellular carcinoma, NOS	--	--	no	No	not reported	--	--	--	Liver
cebdafee-8ffd-4ee2-8dd1-9225e06623c2	TCGA-ED-A5KG	TCGA-LIHC	60	--	--	--	--	-22258	--	not hispanic or latino	female	--	--	asian	Alive	--	1952	--	--	22258	--	--	--	--	M0	N0	Stage II	T2	7th	not reported	--	--	--	--	--	0	854	--	1970-03-01	Hepatocellular carcinoma, NOS	--	--	no	No	not reported	--	--	--	Liver
cebdafee-8ffd-4ee2-8dd1-9225e06623c2	TCGA-ED-A5KG	TCGA-LIHC	60	--	--	--	--	-22258	--	not hispanic or latino	female	--	--	asian	Alive	--	1952	--	--	22258	--	--	--	--	M0	N0	Stage II	T2	7th	not reported	--	--	--	--	--	0	854	--	1970-03-01	Hepatocellular carcinoma, NOS	--	--	no	No	not reported	--	--	--	Liver
cf028bce-d20d-42b8-8507-1ec94a391e85	TCGA-BC-A110	TCGA-LIHC	51	--	--	--	--	-18951	2116	not hispanic or latino	female	--	--	black or african american	Dead	--	1952	2008	--	18951	--	--	--	--	MX	NX	--	T1	6th	not reported	--	--	--	--	--	0	--	--	1970-03-01	Hepatocellular carcinoma, NOS	--	--	yes	No	not reported	--	--	--	Liver
cf028bce-d20d-42b8-8507-1ec94a391e85	TCGA-BC-A110	TCGA-LIHC	51	--	--	--	--	-18951	2116	not hispanic or latino	female	--	--	black or african american	Dead	--	1952	2008	--	18951	--	--	--	--	MX	NX	--	T1	6th	not reported	--	--	--	--	--	0	--	--	1970-03-01	Hepatocellular carcinoma, NOS	--	--	yes	No	not reported	--	--	--	Liver
cf358fb8-866c-4780-a550-d6c1c30b8c63	TCGA-DD-AADU	TCGA-LIHC	60	--	--	--	--	-21940	--	not hispanic or latino	male	--	--	asian	Alive	--	1953	--	--	21940	--	--	--	--	M0	N0	Stage II	T2	7th	not reported	--	--	--	--	--	0	554	--	1970-03-01	Hepatocellular carcinoma, NOS	--	--	no	No	not reported	--	--	--	Liver
cf358fb8-866c-4780-a550-d6c1c30b8c63	TCGA-DD-AADU	TCGA-LIHC	60	--	--	--	--	-21940	--	not hispanic or latino	male	--	--	asian	Alive	--	1953	--	--	21940	--	--	--	--	M0	N0	Stage II	T2	7th	not reported	--	--	--	--	--	0	554	--	1970-03-01	Hepatocellular carcinoma, NOS	--	--	no	No	not reported	--	--	--	Liver
cf7f0473-eaf3-4259-a68e-475a782fc84c	TCGA-2Y-A9H2	TCGA-LIHC	64	--	--	--	--	-23653	--	not hispanic or latino	female	--	--	white	Alive	--	1946	--	--	23653	--	--	--	--	MX	N0	Stage I	T1	7th	not reported	--	--	--	--	--	0	1731	--	1970-03-01	Hepatocellular carcinoma, NOS	--	--	no	No	not reported	--	--	--	Liver
cf7f0473-eaf3-4259-a68e-475a782fc84c	TCGA-2Y-A9H2	TCGA-LIHC	64	--	--	--	--	-23653	--	not hispanic or latino	female	--	--	white	Alive	--	1946	--	--	23653	--	--	--	--	MX	N0	Stage I	T1	7th	not reported	--	--	--	--	--	0	1731	--	1970-03-01	Hepatocellular carcinoma, NOS	--	--	no	No	not reported	--	--	--	Liver
d18cd259-267e-47b5-9353-ad3454e048a0	TCGA-CC-A8HS	TCGA-LIHC	18	--	--	--	--	-6617	300	not hispanic or latino	male	--	--	asian	Dead	--	1995	--	--	6617	--	--	--	--	M0	N1	Stage IIIC	T3	6th	not reported	--	--	--	--	--	0	0	--	1970-03-01	Hepatocellular carcinoma, NOS	--	--	no	No	not reported	--	--	--	Liver
d18cd259-267e-47b5-9353-ad3454e048a0	TCGA-CC-A8HS	TCGA-LIHC	18	--	--	--	--	-6617	300	not hispanic or latino	male	--	--	asian	Dead	--	1995	--	--	6617	--	--	--	--	M0	N1	Stage IIIC	T3	6th	not reported	--	--	--	--	--	0	0	--	1970-03-01	Hepatocellular carcinoma, NOS	--	--	no	No	not reported	--	--	--	Liver
d1aa9c1a-d732-48c0-b669-8a14e0397344	TCGA-2Y-A9GV	TCGA-LIHC	54	--	--	--	--	-20011	2532	not hispanic or latino	female	--	--	white	Dead	--	1953	2013	--	20011	--	--	--	--	MX	NX	Stage I	T1	6th	not reported	--	--	--	--	--	0	--	--	1970-03-01	Hepatocellular carcinoma, NOS	--	--	yes	No	not reported	--	--	--	Liver
d1aa9c1a-d732-48c0-b669-8a14e0397344	TCGA-2Y-A9GV	TCGA-LIHC	54	--	--	--	--	-20011	2532	not hispanic or latino	female	--	--	white	Dead	--	1953	2013	--	20011	--	--	--	--	MX	NX	Stage I	T1	6th	not reported	--	--	--	--	--	0	--	--	1970-03-01	Hepatocellular carcinoma, NOS	--	--	yes	No	not reported	--	--	--	Liver
d397e70f-c174-4656-9b7e-5e4c00754410	TCGA-G3-A5SM	TCGA-LIHC	58	--	--	--	--	-21236	--	not hispanic or latino	male	--	--	white	Alive	--	1954	--	--	21236	--	--	--	--	M0	NX	Stage II	T2	7th	not reported	--	--	--	--	--	0	520	--	1970-03-01	Hepatocellular carcinoma, NOS	--	--	no	No	not reported	--	--	--	Liver
d397e70f-c174-4656-9b7e-5e4c00754410	TCGA-G3-A5SM	TCGA-LIHC	58	--	--	--	--	-21236	--	not hispanic or latino	male	--	--	white	Alive	--	1954	--	--	21236	--	--	--	--	M0	NX	Stage II	T2	7th	not reported	--	--	--	--	--	0	520	--	1970-03-01	Hepatocellular carcinoma, NOS	--	--	no	No	not reported	--	--	--	Liver
d3a03f7a-3482-4548-957e-05c692b20101	TCGA-FV-A2QR	TCGA-LIHC	75	--	--	--	--	--	581	not hispanic or latino	male	--	--	white	Dead	--	1931	2007	--	--	--	--	--	--	M0	N0	Stage I	T1	6th	not reported	--	--	--	--	--	0	--	--	1970-03-01	Hepatocellular carcinoma, NOS	--	--	no	No	not reported	--	--	--	Liver
d3a03f7a-3482-4548-957e-05c692b20101	TCGA-FV-A2QR	TCGA-LIHC	75	--	--	--	--	--	581	not hispanic or latino	male	--	--	white	Dead	--	1931	2007	--	--	--	--	--	--	M0	N0	Stage I	T1	6th	not reported	--	--	--	--	--	0	--	--	1970-03-01	Hepatocellular carcinoma, NOS	--	--	no	No	not reported	--	--	--	Liver
d3d3dba9-139e-4f57-ac70-b741553d1687	TCGA-5R-AA1D	TCGA-LIHC	17	--	--	--	--	-6545	--	not hispanic or latino	female	--	--	white	Alive	--	1996	--	--	6545	--	--	--	--	M0	N0	Stage IIIA	T3a	7th	not reported	--	--	--	--	--	0	449	--	1970-03-01	Hepatocellular carcinoma, NOS	--	--	no	No	not reported	--	--	--	Liver
d3d3dba9-139e-4f57-ac70-b741553d1687	TCGA-5R-AA1D	TCGA-LIHC	17	--	--	--	--	-6545	--	not hispanic or latino	female	--	--	white	Alive	--	1996	--	--	6545	--	--	--	--	M0	N0	Stage IIIA	T3a	7th	not reported	--	--	--	--	--	0	449	--	1970-03-01	Hepatocellular carcinoma, NOS	--	--	no	No	not reported	--	--	--	Liver
d504ee30-6955-4a7b-9311-55ad3decadd5	TCGA-RC-A6M5	TCGA-LIHC	20	--	--	--	--	-7634	--	not reported	female	--	--	white	Alive	--	1992	--	--	7634	--	--	--	--	M0	N1	Stage IVA	T1	7th	not reported	--	--	--	--	--	0	15	--	1971-03-01	Hepatocellular carcinoma, fibrolamellar	--	--	no	No	not reported	--	--	--	Liver
d504ee30-6955-4a7b-9311-55ad3decadd5	TCGA-RC-A6M5	TCGA-LIHC	20	--	--	--	--	-7634	--	not reported	female	--	--	white	Alive	--	1992	--	--	7634	--	--	--	--	M0	N1	Stage IVA	T1	7th	not reported	--	--	--	--	--	0	15	--	1971-03-01	Hepatocellular carcinoma, fibrolamellar	--	--	no	No	not reported	--	--	--	Liver
d5471a2b-f14c-44de-9142-5a5fb07b6fc2	TCGA-WQ-AB4B	TCGA-LIHC	62	--	--	--	--	-22769	--	not hispanic or latino	male	--	--	white	Alive	--	1951	--	--	22769	--	--	--	--	M0	NX	Stage II	T2	7th	not reported	--	--	--	--	--	0	395	--	1970-03-01	Hepatocellular carcinoma, NOS	--	--	no	No	not reported	--	--	--	Liver
d5471a2b-f14c-44de-9142-5a5fb07b6fc2	TCGA-WQ-AB4B	TCGA-LIHC	62	--	--	--	--	-22769	--	not hispanic or latino	male	--	--	white	Alive	--	1951	--	--	22769	--	--	--	--	M0	NX	Stage II	T2	7th	not reported	--	--	--	--	--	0	395	--	1970-03-01	Hepatocellular carcinoma, NOS	--	--	no	No	not reported	--	--	--	Liver
d6486001-240a-455a-980c-e06c25c61fa5	TCGA-DD-AACA	TCGA-LIHC	65	--	--	--	--	-23973	--	not hispanic or latino	male	--	--	asian	Alive	--	1943	--	--	23973	--	--	--	--	M0	N0	Stage I	T1	6th	not reported	--	--	--	--	--	0	2301	--	1970-03-01	Hepatocellular carcinoma, NOS	--	--	no	No	not reported	--	--	--	Liver
d6486001-240a-455a-980c-e06c25c61fa5	TCGA-DD-AACA	TCGA-LIHC	65	--	--	--	--	-23973	--	not hispanic or latino	male	--	--	asian	Alive	--	1943	--	--	23973	--	--	--	--	M0	N0	Stage I	T1	6th	not reported	--	--	--	--	--	0	2301	--	1970-03-01	Hepatocellular carcinoma, NOS	--	--	no	No	not reported	--	--	--	Liver
d680df09-368e-42b5-b540-45c41ed31042	TCGA-FV-A2QQ	TCGA-LIHC	80	--	--	--	--	-29354	--	not hispanic or latino	male	--	--	white	Alive	--	1931	--	--	29354	--	--	--	--	MX	N0	Stage I	T1	7th	not reported	--	--	--	--	--	0	729	--	1970-03-01	Hepatocellular carcinoma, NOS	--	--	no	No	not reported	--	--	--	Liver
d680df09-368e-42b5-b540-45c41ed31042	TCGA-FV-A2QQ	TCGA-LIHC	80	--	--	--	--	-29354	--	not hispanic or latino	male	--	--	white	Alive	--	1931	--	--	29354	--	--	--	--	MX	N0	Stage I	T1	7th	not reported	--	--	--	--	--	0	729	--	1970-03-01	Hepatocellular carcinoma, NOS	--	--	no	No	not reported	--	--	--	Liver
d6c2c6ce-3483-4fe5-aef6-e40419f728cf	TCGA-2Y-A9GX	TCGA-LIHC	68	--	--	--	--	-24963	--	not hispanic or latino	male	--	--	white	Alive	--	1939	--	--	24963	--	--	--	--	MX	NX	Stage I	T1	6th	not reported	--	--	--	--	--	0	2442	--	1970-03-01	Hepatocellular carcinoma, NOS	--	--	no	No	not reported	--	--	--	Liver
d6c2c6ce-3483-4fe5-aef6-e40419f728cf	TCGA-2Y-A9GX	TCGA-LIHC	68	--	--	--	--	-24963	--	not hispanic or latino	male	--	--	white	Alive	--	1939	--	--	24963	--	--	--	--	MX	NX	Stage I	T1	6th	not reported	--	--	--	--	--	0	2442	--	1970-03-01	Hepatocellular carcinoma, NOS	--	--	no	No	not reported	--	--	--	Liver
d74ddbe2-5860-40b1-9bd8-99cc50f3392d	TCGA-G3-AAUZ	TCGA-LIHC	48	--	--	--	--	-17760	--	hispanic or latino	male	--	--	not reported	Alive	--	1965	--	--	17760	--	--	--	--	M0	N0	Stage I	T1	7th	not reported	--	--	--	--	--	0	480	--	1970-03-01	Hepatocellular carcinoma, NOS	--	--	no	No	not reported	--	--	--	Liver
d74ddbe2-5860-40b1-9bd8-99cc50f3392d	TCGA-G3-AAUZ	TCGA-LIHC	48	--	--	--	--	-17760	--	hispanic or latino	male	--	--	not reported	Alive	--	1965	--	--	17760	--	--	--	--	M0	N0	Stage I	T1	7th	not reported	--	--	--	--	--	0	480	--	1970-03-01	Hepatocellular carcinoma, NOS	--	--	no	No	not reported	--	--	--	Liver
d7cd045a-0be2-4b6d-aefd-5d75e57bc6f6	TCGA-DD-AACK	TCGA-LIHC	70	--	--	--	--	-25796	--	not hispanic or latino	male	--	--	asian	Alive	--	1938	--	--	25796	--	--	--	--	M0	N0	Stage I	T1	6th	not reported	--	--	--	--	--	0	9	--	1970-03-01	Hepatocellular carcinoma, NOS	--	--	no	No	not reported	--	--	--	Liver
d7cd045a-0be2-4b6d-aefd-5d75e57bc6f6	TCGA-DD-AACK	TCGA-LIHC	70	--	--	--	--	-25796	--	not hispanic or latino	male	--	--	asian	Alive	--	1938	--	--	25796	--	--	--	--	M0	N0	Stage I	T1	6th	not reported	--	--	--	--	--	0	9	--	1970-03-01	Hepatocellular carcinoma, NOS	--	--	no	No	not reported	--	--	--	Liver
d8549d23-37d4-42bd-b472-f49bbebd09b0	TCGA-DD-A3A5	TCGA-LIHC	66	--	--	--	--	-24288	3125	not hispanic or latino	female	--	--	white	Dead	--	1930	2004	--	24288	--	--	--	--	M0	N0	Stage III	T3	4th	not reported	--	--	--	--	--	0	--	--	1970-03-01	Hepatocellular carcinoma, NOS	--	--	no	No	not reported	--	--	--	Liver
d8549d23-37d4-42bd-b472-f49bbebd09b0	TCGA-DD-A3A5	TCGA-LIHC	66	--	--	--	--	-24288	3125	not hispanic or latino	female	--	--	white	Dead	--	1930	2004	--	24288	--	--	--	--	M0	N0	Stage III	T3	4th	not reported	--	--	--	--	--	0	--	--	1970-03-01	Hepatocellular carcinoma, NOS	--	--	no	No	not reported	--	--	--	Liver
d884561b-5828-4c47-acd7-3f02e181b596	TCGA-DD-AACY	TCGA-LIHC	61	--	--	--	--	-22332	--	not hispanic or latino	male	--	--	asian	Alive	--	1949	--	--	22332	--	--	--	--	M0	N0	Stage I	T1	7th	not reported	--	--	--	--	--	0	1450	--	1970-03-01	Hepatocellular carcinoma, NOS	--	--	no	No	not reported	--	--	--	Liver
d884561b-5828-4c47-acd7-3f02e181b596	TCGA-DD-AACY	TCGA-LIHC	61	--	--	--	--	-22332	--	not hispanic or latino	male	--	--	asian	Alive	--	1949	--	--	22332	--	--	--	--	M0	N0	Stage I	T1	7th	not reported	--	--	--	--	--	0	1450	--	1970-03-01	Hepatocellular carcinoma, NOS	--	--	no	No	not reported	--	--	--	Liver
dd056692-4e2a-4e45-a4d0-357af9754f0e	TCGA-DD-A39V	TCGA-LIHC	77	--	--	--	--	-28254	643	not hispanic or latino	male	--	--	white	Dead	--	1923	2001	--	28254	--	--	--	--	M0	NX	Stage II	T2	5th	not reported	--	--	--	--	--	0	--	--	1970-03-01	Hepatocellular carcinoma, NOS	--	--	no	No	not reported	--	--	--	Liver
dd056692-4e2a-4e45-a4d0-357af9754f0e	TCGA-DD-A39V	TCGA-LIHC	77	--	--	--	--	-28254	643	not hispanic or latino	male	--	--	white	Dead	--	1923	2001	--	28254	--	--	--	--	M0	NX	Stage II	T2	5th	not reported	--	--	--	--	--	0	--	--	1970-03-01	Hepatocellular carcinoma, NOS	--	--	no	No	not reported	--	--	--	Liver
de302b98-250d-42fe-9945-11e1b2bbd3c6	TCGA-BD-A3EP	TCGA-LIHC	75	--	--	--	--	-27756	--	not hispanic or latino	female	--	--	black or african american	Alive	--	1935	--	--	27756	--	--	--	--	M0	N0	Stage I	T1	7th	not reported	--	--	--	--	--	0	409	--	1970-03-01	Hepatocellular carcinoma, NOS	--	--	no	No	not reported	--	--	--	Liver
de302b98-250d-42fe-9945-11e1b2bbd3c6	TCGA-BD-A3EP	TCGA-LIHC	75	--	--	--	--	-27756	--	not hispanic or latino	female	--	--	black or african american	Alive	--	1935	--	--	27756	--	--	--	--	M0	N0	Stage I	T1	7th	not reported	--	--	--	--	--	0	409	--	1970-03-01	Hepatocellular carcinoma, NOS	--	--	no	No	not reported	--	--	--	Liver
dfa15fbe-bb14-40ce-afc6-70694112e3e2	TCGA-BC-A10Q	TCGA-LIHC	72	--	--	--	--	-26400	1135	not hispanic or latino	female	--	--	white	Dead	--	1926	2001	--	26400	--	--	--	--	MX	NX	--	T2	5th	not reported	--	--	--	--	--	0	--	--	1970-03-01	Hepatocellular carcinoma, NOS	--	--	no	No	not reported	--	--	--	Liver
dfa15fbe-bb14-40ce-afc6-70694112e3e2	TCGA-BC-A10Q	TCGA-LIHC	72	--	--	--	--	-26400	1135	not hispanic or latino	female	--	--	white	Dead	--	1926	2001	--	26400	--	--	--	--	MX	NX	--	T2	5th	not reported	--	--	--	--	--	0	--	--	1970-03-01	Hepatocellular carcinoma, NOS	--	--	no	No	not reported	--	--	--	Liver
e0067280-2722-46f2-a5a8-352c77b47e38	TCGA-DD-A4NL	TCGA-LIHC	46	--	--	--	--	-16874	--	not hispanic or latino	male	--	--	white	Alive	--	1961	--	--	16874	--	--	--	--	M0	N0	Stage I	T1	6th	not reported	--	--	--	--	--	0	1711	--	1970-03-01	Hepatocellular carcinoma, NOS	--	--	no	No	not reported	--	--	--	Liver
e0067280-2722-46f2-a5a8-352c77b47e38	TCGA-DD-A4NL	TCGA-LIHC	46	--	--	--	--	-16874	--	not hispanic or latino	male	--	--	white	Alive	--	1961	--	--	16874	--	--	--	--	M0	N0	Stage I	T1	6th	not reported	--	--	--	--	--	0	1711	--	1970-03-01	Hepatocellular carcinoma, NOS	--	--	no	No	not reported	--	--	--	Liver
e0674b82-2fba-421e-be62-58efd0348d44	TCGA-CC-A7IF	TCGA-LIHC	59	--	--	--	--	-21845	649	not hispanic or latino	male	--	--	asian	Dead	--	1954	--	--	21845	--	--	--	--	M0	N0	Stage IIIA	T3	6th	not reported	--	--	--	--	--	0	0	--	1970-03-01	Hepatocellular carcinoma, NOS	--	--	no	No	not reported	--	--	--	Liver
e0674b82-2fba-421e-be62-58efd0348d44	TCGA-CC-A7IF	TCGA-LIHC	59	--	--	--	--	-21845	649	not hispanic or latino	male	--	--	asian	Dead	--	1954	--	--	21845	--	--	--	--	M0	N0	Stage IIIA	T3	6th	not reported	--	--	--	--	--	0	0	--	1970-03-01	Hepatocellular carcinoma, NOS	--	--	no	No	not reported	--	--	--	Liver
e0863874-f7b8-49b6-a88b-5ae5f1ec2b15	TCGA-DD-A73E	TCGA-LIHC	66	--	--	--	--	-24377	--	not hispanic or latino	male	--	--	white	Alive	--	1946	--	--	24377	--	--	--	--	M0	N0	Stage I	T1	7th	not reported	--	--	--	--	--	0	44	--	1970-03-01	Hepatocellular carcinoma, NOS	--	--	no	No	not reported	--	--	--	Liver
e0863874-f7b8-49b6-a88b-5ae5f1ec2b15	TCGA-DD-A73E	TCGA-LIHC	66	--	--	--	--	-24377	--	not hispanic or latino	male	--	--	white	Alive	--	1946	--	--	24377	--	--	--	--	M0	N0	Stage I	T1	7th	not reported	--	--	--	--	--	0	44	--	1970-03-01	Hepatocellular carcinoma, NOS	--	--	no	No	not reported	--	--	--	Liver
e2f6d3aa-b817-4193-a550-8e53265aa336	TCGA-CC-A123	TCGA-LIHC	24	--	--	--	--	-9107	--	not hispanic or latino	female	--	--	asian	Alive	--	1986	--	--	9107	--	--	--	--	M0	N0	Stage IIIA	T3	6th	not reported	--	--	--	--	--	0	219	--	1970-03-01	Hepatocellular carcinoma, NOS	--	--	no	No	not reported	--	--	--	Liver
e2f6d3aa-b817-4193-a550-8e53265aa336	TCGA-CC-A123	TCGA-LIHC	24	--	--	--	--	-9107	--	not hispanic or latino	female	--	--	asian	Alive	--	1986	--	--	9107	--	--	--	--	M0	N0	Stage IIIA	T3	6th	not reported	--	--	--	--	--	0	219	--	1970-03-01	Hepatocellular carcinoma, NOS	--	--	no	No	not reported	--	--	--	Liver
e42e4244-dce8-453a-b5e0-7593a9b5af61	TCGA-DD-AADY	TCGA-LIHC	55	--	--	--	--	-20233	--	not hispanic or latino	female	--	--	asian	Alive	--	1958	--	--	20233	--	--	--	--	M0	N0	Stage I	T1	7th	not reported	--	--	--	--	--	0	555	--	1970-03-01	Hepatocellular carcinoma, NOS	--	--	no	No	not reported	--	--	--	Liver
e42e4244-dce8-453a-b5e0-7593a9b5af61	TCGA-DD-AADY	TCGA-LIHC	55	--	--	--	--	-20233	--	not hispanic or latino	female	--	--	asian	Alive	--	1958	--	--	20233	--	--	--	--	M0	N0	Stage I	T1	7th	not reported	--	--	--	--	--	0	555	--	1970-03-01	Hepatocellular carcinoma, NOS	--	--	no	No	not reported	--	--	--	Liver
e4e0bc11-ad61-4419-857c-44fb5c7877a3	TCGA-CC-A7IH	TCGA-LIHC	58	--	--	--	--	-21381	--	not hispanic or latino	male	--	--	asian	Alive	--	1955	--	--	21381	--	--	--	--	M0	N0	Stage IIIA	T3	6th	not reported	--	--	--	--	--	0	365	--	1970-03-01	Hepatocellular carcinoma, NOS	--	--	no	No	not reported	--	--	--	Liver
e4e0bc11-ad61-4419-857c-44fb5c7877a3	TCGA-CC-A7IH	TCGA-LIHC	58	--	--	--	--	-21381	--	not hispanic or latino	male	--	--	asian	Alive	--	1955	--	--	21381	--	--	--	--	M0	N0	Stage IIIA	T3	6th	not reported	--	--	--	--	--	0	365	--	1970-03-01	Hepatocellular carcinoma, NOS	--	--	no	No	not reported	--	--	--	Liver
e50edba1-8ec4-47e7-a01e-9f1b2cd75fd7	TCGA-DD-AADA	TCGA-LIHC	66	--	--	--	--	-24288	--	not hispanic or latino	female	--	--	asian	Alive	--	1945	--	--	24288	--	--	--	--	M0	N0	Stage I	T1	7th	not reported	--	--	--	--	--	0	1233	--	1970-03-01	Hepatocellular carcinoma, NOS	--	--	no	No	not reported	--	--	--	Liver
e50edba1-8ec4-47e7-a01e-9f1b2cd75fd7	TCGA-DD-AADA	TCGA-LIHC	66	--	--	--	--	-24288	--	not hispanic or latino	female	--	--	asian	Alive	--	1945	--	--	24288	--	--	--	--	M0	N0	Stage I	T1	7th	not reported	--	--	--	--	--	0	1233	--	1970-03-01	Hepatocellular carcinoma, NOS	--	--	no	No	not reported	--	--	--	Liver
e610a644-0504-445a-bba1-4bae360de4c1	TCGA-CC-A7IJ	TCGA-LIHC	56	--	--	--	--	-20751	--	not hispanic or latino	male	--	--	asian	Alive	--	1957	--	--	20751	--	--	--	--	M0	N0	Stage II	T2	6th	not reported	--	--	--	--	--	0	382	--	1970-03-01	Hepatocellular carcinoma, NOS	--	--	no	No	not reported	--	--	--	Liver
e610a644-0504-445a-bba1-4bae360de4c1	TCGA-CC-A7IJ	TCGA-LIHC	56	--	--	--	--	-20751	--	not hispanic or latino	male	--	--	asian	Alive	--	1957	--	--	20751	--	--	--	--	M0	N0	Stage II	T2	6th	not reported	--	--	--	--	--	0	382	--	1970-03-01	Hepatocellular carcinoma, NOS	--	--	no	No	not reported	--	--	--	Liver
e6fa354e-ada7-41e0-8c8b-38520a5e6601	TCGA-DD-AACI	TCGA-LIHC	69	--	--	--	--	-25236	--	not hispanic or latino	male	--	--	asian	Alive	--	1939	--	--	25236	--	--	--	--	M0	N0	Stage II	T2	6th	not reported	--	--	--	--	--	0	1618	--	1970-03-01	Hepatocellular carcinoma, NOS	--	--	no	No	not reported	--	--	--	Liver
e6fa354e-ada7-41e0-8c8b-38520a5e6601	TCGA-DD-AACI	TCGA-LIHC	69	--	--	--	--	-25236	--	not hispanic or latino	male	--	--	asian	Alive	--	1939	--	--	25236	--	--	--	--	M0	N0	Stage II	T2	6th	not reported	--	--	--	--	--	0	1618	--	1970-03-01	Hepatocellular carcinoma, NOS	--	--	no	No	not reported	--	--	--	Liver
ea214f79-0f6b-403f-8693-c844bf4b77cb	TCGA-UB-AA0V	TCGA-LIHC	69	--	--	--	--	-25340	--	not hispanic or latino	female	--	--	white	Alive	--	1944	--	--	25340	--	--	--	--	MX	NX	Stage I	--	7th	not reported	--	--	--	--	--	0	314	--	1970-03-01	Hepatocellular carcinoma, NOS	--	--	yes	No	not reported	--	--	--	Liver
ea214f79-0f6b-403f-8693-c844bf4b77cb	TCGA-UB-AA0V	TCGA-LIHC	69	--	--	--	--	-25340	--	not hispanic or latino	female	--	--	white	Alive	--	1944	--	--	25340	--	--	--	--	MX	NX	Stage I	--	7th	not reported	--	--	--	--	--	0	314	--	1970-03-01	Hepatocellular carcinoma, NOS	--	--	yes	No	not reported	--	--	--	Liver
eba5208b-404a-45df-9133-31ff122e7fc0	TCGA-CC-A7IK	TCGA-LIHC	59	--	--	--	--	-21552	262	not hispanic or latino	male	--	--	asian	Dead	--	1954	--	--	21552	--	--	--	--	M0	N0	Stage IIIA	T3	6th	not reported	--	--	--	--	--	0	0	--	1970-03-01	Hepatocellular carcinoma, NOS	--	--	no	No	not reported	--	--	--	Liver
eba5208b-404a-45df-9133-31ff122e7fc0	TCGA-CC-A7IK	TCGA-LIHC	59	--	--	--	--	-21552	262	not hispanic or latino	male	--	--	asian	Dead	--	1954	--	--	21552	--	--	--	--	M0	N0	Stage IIIA	T3	6th	not reported	--	--	--	--	--	0	0	--	1970-03-01	Hepatocellular carcinoma, NOS	--	--	no	No	not reported	--	--	--	Liver
ec4b4d34-2576-4412-b036-7460e64f4398	TCGA-XR-A8TE	TCGA-LIHC	16	--	--	--	--	-5862	--	hispanic or latino	male	--	--	white	Alive	--	1996	--	--	5862	--	--	--	--	MX	N0	Stage IIIA	T3	7th	not reported	--	--	--	--	--	0	925	--	1970-03-01	Hepatocellular carcinoma, NOS	--	--	no	No	not reported	--	--	--	Liver
ec4b4d34-2576-4412-b036-7460e64f4398	TCGA-XR-A8TE	TCGA-LIHC	16	--	--	--	--	-5862	--	hispanic or latino	male	--	--	white	Alive	--	1996	--	--	5862	--	--	--	--	MX	N0	Stage IIIA	T3	7th	not reported	--	--	--	--	--	0	925	--	1970-03-01	Hepatocellular carcinoma, NOS	--	--	no	No	not reported	--	--	--	Liver
ed8c0d53-5db0-4b77-95ec-15971926e313	TCGA-DD-AACC	TCGA-LIHC	61	--	--	--	--	-22499	1685	not hispanic or latino	male	--	--	asian	Dead	--	1947	2012	--	22499	--	--	--	--	M0	N0	Stage I	T1	6th	not reported	--	--	--	--	--	0	--	--	1970-03-01	Hepatocellular carcinoma, NOS	--	--	no	No	not reported	--	--	--	Liver
ed8c0d53-5db0-4b77-95ec-15971926e313	TCGA-DD-AACC	TCGA-LIHC	61	--	--	--	--	-22499	1685	not hispanic or latino	male	--	--	asian	Dead	--	1947	2012	--	22499	--	--	--	--	M0	N0	Stage I	T1	6th	not reported	--	--	--	--	--	0	--	--	1970-03-01	Hepatocellular carcinoma, NOS	--	--	no	No	not reported	--	--	--	Liver
ee63c44b-91f4-4004-8dea-192eab527036	TCGA-BW-A5NO	TCGA-LIHC	50	--	--	--	--	-18510	--	not hispanic or latino	male	--	--	black or african american	Alive	--	1960	--	--	18510	--	--	--	--	MX	NX	Stage IIIA	T3a	7th	not reported	--	--	--	--	--	0	20	--	1970-03-01	Hepatocellular carcinoma, NOS	--	--	no	No	not reported	--	--	--	Liver
ee63c44b-91f4-4004-8dea-192eab527036	TCGA-BW-A5NO	TCGA-LIHC	50	--	--	--	--	-18510	--	not hispanic or latino	male	--	--	black or african american	Alive	--	1960	--	--	18510	--	--	--	--	MX	NX	Stage IIIA	T3a	7th	not reported	--	--	--	--	--	0	20	--	1970-03-01	Hepatocellular carcinoma, NOS	--	--	no	No	not reported	--	--	--	Liver
ee6d81bf-0470-4652-aff0-d85f6ab67626	TCGA-G3-AAV1	TCGA-LIHC	51	--	--	--	--	-18973	359	not hispanic or latino	male	--	--	asian	Dead	--	1962	2013	--	18973	--	--	--	--	M0	N0	Stage IIIC	T4	7th	not reported	--	--	--	--	--	0	--	--	1970-03-01	Hepatocellular carcinoma, NOS	--	--	no	No	not reported	--	--	--	Liver
ee6d81bf-0470-4652-aff0-d85f6ab67626	TCGA-G3-AAV1	TCGA-LIHC	51	--	--	--	--	-18973	359	not hispanic or latino	male	--	--	asian	Dead	--	1962	2013	--	18973	--	--	--	--	M0	N0	Stage IIIC	T4	7th	not reported	--	--	--	--	--	0	--	--	1970-03-01	Hepatocellular carcinoma, NOS	--	--	no	No	not reported	--	--	--	Liver
efc3e5e4-0d8e-4bef-a259-29f8ed21684f	TCGA-2Y-A9H9	TCGA-LIHC	70	--	--	--	--	-25670	--	not hispanic or latino	male	--	--	white	Alive	--	1941	--	--	25670	--	--	--	--	MX	N0	Stage I	T1	7th	not reported	--	--	--	--	--	0	697	--	1970-03-01	Hepatocellular carcinoma, NOS	--	--	no	No	not reported	--	--	--	Liver
efc3e5e4-0d8e-4bef-a259-29f8ed21684f	TCGA-2Y-A9H9	TCGA-LIHC	70	--	--	--	--	-25670	--	not hispanic or latino	male	--	--	white	Alive	--	1941	--	--	25670	--	--	--	--	MX	N0	Stage I	T1	7th	not reported	--	--	--	--	--	0	697	--	1970-03-01	Hepatocellular carcinoma, NOS	--	--	no	No	not reported	--	--	--	Liver
efc865fd-7c74-4361-9d7a-eef923dbcd24	TCGA-G3-AAV3	TCGA-LIHC	58	--	--	--	--	-21449	--	not hispanic or latino	female	--	--	white	Alive	--	1955	--	--	21449	--	--	--	--	M0	N0	Stage II	T2	7th	not reported	--	--	--	--	--	0	412	--	1970-03-01	Hepatocellular carcinoma, NOS	--	--	no	No	not reported	--	--	--	Liver
efc865fd-7c74-4361-9d7a-eef923dbcd24	TCGA-G3-AAV3	TCGA-LIHC	58	--	--	--	--	-21449	--	not hispanic or latino	female	--	--	white	Alive	--	1955	--	--	21449	--	--	--	--	M0	N0	Stage II	T2	7th	not reported	--	--	--	--	--	0	412	--	1970-03-01	Hepatocellular carcinoma, NOS	--	--	no	No	not reported	--	--	--	Liver
f0ece8e2-a6b0-4ed9-a613-d2fbb20e51b1	TCGA-DD-AAEB	TCGA-LIHC	60	--	--	--	--	-22121	--	not hispanic or latino	male	--	--	asian	Alive	--	1952	--	--	22121	--	--	--	--	M0	N0	Stage I	T1	7th	not reported	--	--	--	--	--	0	478	--	1970-03-01	Hepatocellular carcinoma, NOS	--	--	no	No	not reported	--	--	--	Liver
f0ece8e2-a6b0-4ed9-a613-d2fbb20e51b1	TCGA-DD-AAEB	TCGA-LIHC	60	--	--	--	--	-22121	--	not hispanic or latino	male	--	--	asian	Alive	--	1952	--	--	22121	--	--	--	--	M0	N0	Stage I	T1	7th	not reported	--	--	--	--	--	0	478	--	1970-03-01	Hepatocellular carcinoma, NOS	--	--	no	No	not reported	--	--	--	Liver
f15279dd-5d12-460b-9bd1-b4f95681ca65	TCGA-EP-A3RK	TCGA-LIHC	73	--	--	--	--	-26985	--	not hispanic or latino	male	--	--	white	Alive	--	1939	--	--	26985	--	--	--	--	MX	NX	Stage IIIA	T3a	7th	not reported	--	--	--	--	--	0	363	--	1970-03-01	Hepatocellular carcinoma, NOS	--	--	no	No	not reported	--	--	--	Liver
f15279dd-5d12-460b-9bd1-b4f95681ca65	TCGA-EP-A3RK	TCGA-LIHC	73	--	--	--	--	-26985	--	not hispanic or latino	male	--	--	white	Alive	--	1939	--	--	26985	--	--	--	--	MX	NX	Stage IIIA	T3a	7th	not reported	--	--	--	--	--	0	363	--	1970-03-01	Hepatocellular carcinoma, NOS	--	--	no	No	not reported	--	--	--	Liver
f3f6ba92-c68f-4313-99f4-0281272e02b6	TCGA-MI-A75H	TCGA-LIHC	77	--	--	--	--	-28371	--	not hispanic or latino	male	--	--	white	Alive	--	1935	--	--	28371	--	--	--	--	MX	NX	--	--	7th	not reported	--	--	--	--	--	0	747	--	1970-03-01	Hepatocellular carcinoma, NOS	--	--	yes	No	not reported	--	--	--	Liver
f3f6ba92-c68f-4313-99f4-0281272e02b6	TCGA-MI-A75H	TCGA-LIHC	77	--	--	--	--	-28371	--	not hispanic or latino	male	--	--	white	Alive	--	1935	--	--	28371	--	--	--	--	MX	NX	--	--	7th	not reported	--	--	--	--	--	0	747	--	1970-03-01	Hepatocellular carcinoma, NOS	--	--	yes	No	not reported	--	--	--	Liver
f435ec00-0db8-46b4-96bf-890a9d931df3	TCGA-G3-A25V	TCGA-LIHC	68	--	--	--	--	-25144	--	not hispanic or latino	male	--	--	white	Alive	--	1942	--	--	25144	--	--	--	--	M0	N0	Stage I	T1	7th	not reported	--	--	--	--	--	0	860	--	1970-03-01	Hepatocellular carcinoma, NOS	--	--	no	No	not reported	--	--	--	Liver
f435ec00-0db8-46b4-96bf-890a9d931df3	TCGA-G3-A25V	TCGA-LIHC	68	--	--	--	--	-25144	--	not hispanic or latino	male	--	--	white	Alive	--	1942	--	--	25144	--	--	--	--	M0	N0	Stage I	T1	7th	not reported	--	--	--	--	--	0	860	--	1970-03-01	Hepatocellular carcinoma, NOS	--	--	no	No	not reported	--	--	--	Liver
f53a70d9-a774-4969-896e-2dcdd4d02a7a	TCGA-BC-A8YO	TCGA-LIHC	66	--	--	--	--	-24189	--	not hispanic or latino	female	--	--	white	Alive	--	1947	--	--	24189	--	--	--	--	M0	N0	Stage IIIC	T4	7th	not reported	--	--	--	--	--	0	562	--	1970-03-01	Hepatocellular carcinoma, NOS	--	--	no	No	not reported	--	--	--	Liver
f53a70d9-a774-4969-896e-2dcdd4d02a7a	TCGA-BC-A8YO	TCGA-LIHC	66	--	--	--	--	-24189	--	not hispanic or latino	female	--	--	white	Alive	--	1947	--	--	24189	--	--	--	--	M0	N0	Stage IIIC	T4	7th	not reported	--	--	--	--	--	0	562	--	1970-03-01	Hepatocellular carcinoma, NOS	--	--	no	No	not reported	--	--	--	Liver
f5de6712-4de4-43de-8eb5-ec2a798c8438	TCGA-RC-A7S9	TCGA-LIHC	47	--	--	--	--	-17403	--	not hispanic or latino	female	--	--	asian	Alive	--	1965	--	--	17403	--	--	--	--	M0	N0	Stage I	T1	7th	not reported	--	--	--	--	--	0	640	--	1970-03-01	Hepatocellular carcinoma, NOS	--	--	no	No	not reported	--	--	--	Liver
f5de6712-4de4-43de-8eb5-ec2a798c8438	TCGA-RC-A7S9	TCGA-LIHC	47	--	--	--	--	-17403	--	not hispanic or latino	female	--	--	asian	Alive	--	1965	--	--	17403	--	--	--	--	M0	N0	Stage I	T1	7th	not reported	--	--	--	--	--	0	640	--	1970-03-01	Hepatocellular carcinoma, NOS	--	--	no	No	not reported	--	--	--	Liver
f661a921-2e59-424b-a145-e22664b73728	TCGA-CC-A9FS	TCGA-LIHC	55	--	--	--	--	-20157	--	not hispanic or latino	male	--	--	asian	Alive	--	1958	--	--	20157	--	--	--	--	M0	N0	Stage II	T2	6th	not reported	--	--	--	--	--	0	211	--	1970-03-01	Hepatocellular carcinoma, NOS	--	--	no	No	not reported	--	--	--	Liver
f661a921-2e59-424b-a145-e22664b73728	TCGA-CC-A9FS	TCGA-LIHC	55	--	--	--	--	-20157	--	not hispanic or latino	male	--	--	asian	Alive	--	1958	--	--	20157	--	--	--	--	M0	N0	Stage II	T2	6th	not reported	--	--	--	--	--	0	211	--	1970-03-01	Hepatocellular carcinoma, NOS	--	--	no	No	not reported	--	--	--	Liver
f6e5979d-d6a9-4408-bd1b-1b37d1064e83	TCGA-G3-A25T	TCGA-LIHC	45	--	--	--	--	-16461	--	not hispanic or latino	female	--	--	white	Alive	--	1962	--	--	16461	--	--	--	--	M0	N0	Stage IIIA	T3	6th	not reported	--	--	--	--	--	0	1553	--	1970-03-01	Hepatocellular carcinoma, NOS	--	--	no	No	not reported	--	--	--	Liver
f6e5979d-d6a9-4408-bd1b-1b37d1064e83	TCGA-G3-A25T	TCGA-LIHC	45	--	--	--	--	-16461	--	not hispanic or latino	female	--	--	white	Alive	--	1962	--	--	16461	--	--	--	--	M0	N0	Stage IIIA	T3	6th	not reported	--	--	--	--	--	0	1553	--	1970-03-01	Hepatocellular carcinoma, NOS	--	--	no	No	not reported	--	--	--	Liver
f82aff25-0725-48d1-aefd-d60800f7d1ab	TCGA-UB-A7MC	TCGA-LIHC	59	--	--	--	--	-21733	--	not hispanic or latino	male	--	--	white	Alive	--	1954	--	--	21733	--	--	--	--	MX	N0	Stage IIIA	T3a	7th	not reported	--	--	--	--	--	0	500	--	1970-03-01	Hepatocellular carcinoma, NOS	--	--	no	No	not reported	--	--	--	Liver
f82aff25-0725-48d1-aefd-d60800f7d1ab	TCGA-UB-A7MC	TCGA-LIHC	59	--	--	--	--	-21733	--	not hispanic or latino	male	--	--	white	Alive	--	1954	--	--	21733	--	--	--	--	MX	N0	Stage IIIA	T3a	7th	not reported	--	--	--	--	--	0	500	--	1970-03-01	Hepatocellular carcinoma, NOS	--	--	no	No	not reported	--	--	--	Liver
fb2abc2a-ecf1-4184-912f-26a649f861ff	TCGA-GJ-A3OU	TCGA-LIHC	59	--	--	--	--	-21671	--	not hispanic or latino	male	--	--	white	Alive	--	1952	--	--	21671	--	--	--	--	MX	NX	Stage I	T1	7th	not reported	--	--	--	--	--	0	879	--	1974-03-01	Hepatocellular carcinoma, clear cell type	--	--	no	No	not reported	--	--	--	Liver
fb2abc2a-ecf1-4184-912f-26a649f861ff	TCGA-GJ-A3OU	TCGA-LIHC	59	--	--	--	--	-21671	--	not hispanic or latino	male	--	--	white	Alive	--	1952	--	--	21671	--	--	--	--	MX	NX	Stage I	T1	7th	not reported	--	--	--	--	--	0	879	--	1974-03-01	Hepatocellular carcinoma, clear cell type	--	--	no	No	not reported	--	--	--	Liver
fbb0e4bc-5398-4a7e-963c-86ea1108a2de	TCGA-DD-AAEH	TCGA-LIHC	73	--	--	--	--	-26894	--	not hispanic or latino	male	--	--	asian	Alive	--	1939	--	--	26894	--	--	--	--	M0	N0	Stage I	T1	7th	not reported	--	--	--	--	--	0	784	--	1970-03-01	Hepatocellular carcinoma, NOS	--	--	no	No	not reported	--	--	--	Liver
fbb0e4bc-5398-4a7e-963c-86ea1108a2de	TCGA-DD-AAEH	TCGA-LIHC	73	--	--	--	--	-26894	--	not hispanic or latino	male	--	--	asian	Alive	--	1939	--	--	26894	--	--	--	--	M0	N0	Stage I	T1	7th	not reported	--	--	--	--	--	0	784	--	1970-03-01	Hepatocellular carcinoma, NOS	--	--	no	No	not reported	--	--	--	Liver
fbb398fe-2ba8-4845-8083-6533ecb4a52e	TCGA-KR-A7K2	TCGA-LIHC	64	--	--	--	--	-23699	--	not reported	male	--	--	white	Alive	--	1949	--	--	23699	--	--	--	--	M0	N0	Stage I	T1	7th	not reported	--	--	--	--	--	0	829	--	1980-03-01	Combined hepatocellular carcinoma and cholangiocarcinoma	--	--	no	No	not reported	--	--	--	Liver
fbb398fe-2ba8-4845-8083-6533ecb4a52e	TCGA-KR-A7K2	TCGA-LIHC	64	--	--	--	--	-23699	--	not reported	male	--	--	white	Alive	--	1949	--	--	23699	--	--	--	--	M0	N0	Stage I	T1	7th	not reported	--	--	--	--	--	0	829	--	1980-03-01	Combined hepatocellular carcinoma and cholangiocarcinoma	--	--	no	No	not reported	--	--	--	Liver
[truncated: 7 more columns]
