# Supplementary material for: Tumor purity–associated genes influence hepatocellular carcinoma prognosis and tumor microenvironment
Source: Front Oncol. 2023 Jun 26;13:1197898. doi: 10.3389/fonc.2023.1197898 (PMC10330704; doi:10.3389/fonc.2023.1197898)
Supplement: Supplementary Table 2 — Tumor purity and immune infiltrating cell abundance in 374 HCC samples. [file Table_2.xlsx]

## Sheet: Sheet1
	StromalScore	ImmuneScore	ESTIMATEScore	TumorPurity	Tumor_purity	aDC	B.cells	CD8.T.cells	Cytotoxic.cells	DC	Eosinophils	iDC	Macrophages	Mast.cells	Neutrophils	NK.CD56bright.cells	NK.CD56dim.cells	NK.cells	pDC	T.cells	T.helper.cells	Tcm	Tem	TFH	Tgd	Th1.cells	Th17.cells	Th2.cells	TReg
TCGA-2V-A95S-01A	-789.953	1725.47	935.513	0.736909	0.74231	0.236365	-0.130845	0.185689	0.188734	-0.0440868	-0.0829319	-0.0128888	0.108646	-0.260476	-0.147801	-0.0989712	0.098292	-0.0145271	0.164203	0.162963	0.155196	-0.0121179	0.0115564	-0.0438335	-0.0705063	-0.0367101	0.127123	-0.0740723	0.134723
TCGA-2Y-A9GS-01A	-898.703	218.08	-680.623	0.875136	0.50508	-0.140929	-0.151084	0.108752	-0.171231	-0.0316017	0.00636845	0.0117398	0.0848701	-0.260533	-0.104543	-0.0719905	-0.0140774	0.0157876	0.0111232	-0.158044	0.107408	0.00344852	0.0340989	-0.116382	-0.024209	-0.140741	0.2685	-0.0440762	-0.271235
TCGA-2Y-A9GT-01A	-546.276	1072.3	526.02	0.776187	0.682201	-0.0179701	-0.0998295	0.175351	0.114444	-0.035716	-0.0612303	0.0363207	0.0626976	-0.244603	-0.0675254	-0.0467861	-0.000788746	0.0414948	0.133867	0.096183	0.13785	0.0301378	0.0364859	-0.0894886	-0.00969217	-0.0791156	0.213382	-0.0666964	0.0735843
TCGA-2Y-A9GU-01A	-1348.51	-621.948	-1970.46	0.950565	0.315747	-0.210639	-0.14878	0.132192	-0.137478	-0.0484847	-0.0269877	-0.0465822	0.0261049	-0.2453	-0.113275	-0.0362901	-0.0495706	0.0179088	0.0564717	-0.164768	0.121073	-0.0316773	0.0229955	-0.0724707	-0.0243955	-0.171136	0.286491	-0.0567924	-0.251867
TCGA-2Y-A9GV-01A	-485.388	450.558	-34.8302	0.825406	0.599875	-0.158877	-0.134386	0.160254	-0.0381538	0.0731007	0.0274673	0.0660326	0.0986728	-0.176403	-0.0292259	-0.101481	-0.0429244	0.0338566	0.17766	-0.0961906	0.106782	0.00955272	0.0445849	-0.105182	-0.0296161	-0.113917	0.240529	-0.0951254	0.222309
TCGA-2Y-A9GW-01A	-355.323	1057.77	702.447	0.7596	0.708098	-0.0488964	-0.168802	0.128188	-0.0543677	0.00500072	-0.0556655	0.0767366	0.186551	-0.225638	-0.0512515	-0.0673047	-0.0121549	0.0262803	0.233821	-0.0264534	0.10483	-0.0360498	0.0108813	-0.120654	-0.0438892	-0.117316	0.198989	-0.110846	-0.086341
TCGA-2Y-A9GX-01A	367.881	1275.21	1643.1	0.662852	0.846175	-0.0734515	-0.167184	0.173556	0.0218436	-0.0349197	-0.0218752	0.0590303	0.189399	-0.205366	-0.0553009	-0.158983	0.0469235	0.0595998	0.167237	0.0381667	0.125689	0.0152211	0.0545492	-0.130978	-0.0114852	-0.0638179	0.201319	-0.0908059	-0.140635
TCGA-2Y-A9GY-01A	-1260.19	1324.61	64.4254	0.817094	0.614444	0.0256679	-0.140475	0.173567	0.10229	-0.0803109	-0.0288238	0.0338927	0.10297	-0.255881	-0.193473	0.0404128	0.0917386	-0.0107772	-0.127178	0.0514931	0.158442	-0.0326623	0.0276729	-0.0538618	-0.061621	-0.047534	-0.141087	-0.0266261	-0.102131
TCGA-2Y-A9GZ-01A	-1379.25	-822.486	-2201.74	0.960557	0.281798	-0.159064	-0.164782	0.13369	-0.11357	-0.0188519	0.0052844	-0.000815951	0.0205385	-0.209257	-0.101666	-0.146269	-0.0577066	0.0219785	0.0605165	-0.210772	0.103797	0.033083	0.00183784	-0.103342	-0.0677914	-0.156039	0.292346	-0.0675315	-0.285703
TCGA-2Y-A9H0-01A	-1405.23	381.243	-1023.98	0.898402	0.454678	0.033107	-0.199491	0.14745	-0.035841	-0.0692164	-0.0864609	-0.0771235	0.0677622	-0.185738	-0.125657	-0.182613	-0.00583008	-0.0265422	-0.169182	-0.0442844	0.100817	-0.0369883	-0.0114772	-0.110586	0.05623	-0.12167	0.0962956	0.00348254	-0.237399
TCGA-2Y-A9H1-01A	-1222.97	699.05	-523.923	0.863775	0.528081	-0.148353	-0.171111	0.152759	0.081514	0.0581198	-0.0596331	-0.0107716	0.0338909	-0.22569	-0.111031	-0.0281763	0.0320536	0.0187288	0.316039	0.0259672	0.0496322	-0.0371438	0.00673207	-0.0957405	-0.0951411	-0.1158	0.25022	-0.164167	0.0248133
TCGA-2Y-A9H2-01A	-1359.01	164.37	-1194.64	0.909121	0.429628	-0.0133135	-0.193637	0.161778	-0.0716523	-0.128128	-0.0483391	0.0272544	-0.0165876	-0.218263	-0.173563	0.0470201	0.0884511	0.0229404	-0.0970753	-0.214764	0.0608464	-0.0157715	0.0781186	-0.0937366	-0.0752626	-0.168231	0.00991378	-0.124655	-0.2465
TCGA-2Y-A9H3-01A	-513.948	1341.59	827.644	0.74752	0.726476	-0.0190731	-0.096783	0.185084	0.138859	-0.096292	-0.0493624	0.0519008	0.0650538	0.175174	-0.074255	0.0381645	0.0749391	0.0392744	0.343964	0.0646427	0.0988921	-0.0736775	0.0528269	-0.0469829	-0.00621406	-0.0877521	0.254081	-0.112925	-0.00770068
TCGA-2Y-A9H4-01A	-1152.13	156.104	-996.028	0.896593	0.458782	-0.18173	-0.174723	0.141814	-0.0127352	-0.00930584	-0.0725373	-0.0170534	-0.00581543	-0.249797	-0.118013	-0.147698	-0.0248206	0.0471547	0.177194	-0.0978729	0.0812462	-0.00897974	0.00428259	-0.126761	-0.0533539	-0.138995	0.075692	-0.0488249	-0.259412
TCGA-2Y-A9H5-01A	-685.884	-156.708	-842.592	0.886392	0.481304	-0.219465	-0.19893	0.153653	-0.138353	-0.109254	-0.0237289	-0.0091496	0.0427043	-0.248716	-0.0868849	-0.0620408	0.0157799	0.0568831	0.146857	-0.0969116	0.102852	-0.0211407	0.0198828	-0.091403	-0.0268615	-0.126337	0.248307	-0.0940044	-0.34163
TCGA-2Y-A9H6-01A	-371.852	639.68	267.828	0.79952	0.644301	-0.120267	-0.134345	0.155345	-0.0393857	0.00624039	-0.0567395	0.0801294	0.0882727	-0.18209	-0.078822	-0.122907	0.0421958	0.0440204	0.182016	-0.00251743	0.087182	-0.02945	0.0743902	-0.11003	0.0112205	-0.122582	0.2471	-0.144387	-0.246266
TCGA-2Y-A9H7-01A	-1504.64	-123.712	-1628.36	0.933779	0.365963	-0.178669	-0.182181	0.128668	-0.073136	-0.0416331	-0.0414	0.0190649	0.0210798	-0.285048	-0.144926	-0.132753	-0.0767668	-0.00385036	0.0828407	-0.0777159	0.0983182	-0.0171749	0.0132762	-0.0742615	-0.0278347	-0.205669	0.150917	-0.0596542	-0.331363
TCGA-2Y-A9H8-01A	-1290.64	490.66	-799.982	0.883479	0.487559	0.082803	-0.179296	0.157961	0.000323558	-0.151052	-0.0565564	-0.0137883	0.0279397	-0.246184	-0.132546	-0.0937405	-0.043262	0.0206907	0.020224	-0.0283374	0.0950397	-0.0466526	0.0241548	-0.0268879	-0.0446954	-0.0860561	0.273994	-0.0554393	-0.0188239
TCGA-2Y-A9H9-01A	-1049.24	-112.73	-1161.97	0.907113	0.434423	-0.103947	-0.164271	0.140689	-0.0342692	-0.0634298	-0.037361	-0.037947	0.00465539	-0.253816	-0.113415	-0.158105	-0.0374688	0.023046	0.173693	-0.151906	0.0881052	-0.0339432	0.00343731	-0.144032	-0.0334783	-0.122561	0.275539	-0.0964286	-0.175716
TCGA-2Y-A9HA-01A	-1351.45	-447.297	-1798.74	0.942437	0.340953	-0.0709705	-0.161015	0.132205	-0.118463	-0.0530065	0.0316802	0.00321961	0.0159811	-0.285888	-0.114584	-0.0924163	-0.0383828	0.0369714	-0.00731176	-0.238534	0.110325	-0.00652029	0.0570544	-0.153735	-0.0255133	-0.107107	0.206536	-0.111386	-0.353065
TCGA-2Y-A9HB-01A	-612.295	504.787	-107.508	0.831382	0.589206	0.063756	-0.183662	0.181582	0.0552391	-0.093882	-0.0256746	-0.0409838	0.0863169	-0.205984	-0.103111	-0.159852	-0.0125615	0.0156785	0.15098	-0.0171861	0.128071	-0.00230182	-0.00369344	-0.147756	-0.0400567	-0.140385	0.245581	-0.154074	-0.159303
TCGA-3K-AAZ8-01A	-1417.57	-20.8416	-1438.41	0.92344	0.393845	-0.00793014	-0.176717	0.19004	0.00418823	-0.072052	-0.00991938	-0.00335918	0.00377278	-0.22794	-0.151426	-0.120935	-0.0428479	0.0341706	0.0594275	-0.0637345	0.0814196	-0.0322581	0.0039634	-0.186228	-0.042355	-0.13087	0.234897	-0.147253	-0.0759956
TCGA-4R-AA8I-01A	-1104.39	-229.803	-1334.19	0.917462	0.409143	0.0438151	-0.193562	0.152164	-0.0974352	-0.0792458	-0.0272429	0.00556993	0.0762632	-0.234354	-0.0715419	-0.112761	-0.0435012	0.0351549	0.0771624	-0.226726	0.07069	-0.0128899	0.00630484	-0.129462	-0.00468609	-0.134643	0.271833	-0.065958	0.163037
TCGA-5C-A9VG-01A	-789.153	-741.09	-1530.24	0.928529	0.380365	-0.224232	-0.247957	0.148678	-0.171423	-0.22148	0.00868785	-0.0616887	0.0256999	0.00616231	-0.136425	-0.104624	0.00688855	0.0544571	0.123211	-0.198466	0.123713	-0.0172436	0.0309588	-0.131499	0.0136134	-0.187124	0.117249	-0.0432486	-0.364266
TCGA-5C-A9VH-01A	-639.774	-351.218	-990.992	0.896265	0.459521	-0.217444	-0.201633	0.134602	-0.147467	-0.148879	-0.0302574	-0.0888179	0.0304907	-0.189003	-0.0882344	-0.0454499	-0.000877992	0.0794975	0.339375	-0.132384	0.0876204	-0.0216331	0.046004	-0.103289	-0.0398749	-0.123473	0.237965	-0.123378	-0.279869
TCGA-5C-AAPD-01A	-653.457	1299.54	646.082	0.764955	0.699825	0.150637	-0.0924971	0.169979	0.0781922	-0.0119922	-0.0927881	0.0147345	0.137695	-0.23319	-0.109451	-0.0887164	0.11738	0.0567139	0.269602	0.0295932	0.0970137	-0.0617271	0.0266677	-0.0971517	0.0174159	-0.07947	0.251579	-0.0197196	0.042626
TCGA-5R-AA1C-01A	-1161.77	-90.5273	-1252.29	0.912613	0.421165	-0.070216	-0.244693	0.167091	-0.0766827	-0.0698504	-0.0760125	0.00424891	0.0686339	-0.138712	-0.0773484	-0.227431	-0.0500253	-0.00121284	-0.0518824	-0.188797	0.117121	0.00468218	-0.0289126	-0.156044	-0.0151497	-0.130065	0.231178	-0.0961162	-0.342019
TCGA-5R-AA1D-01A	810.941	605.5	1416.44	0.687392	0.812904	-0.148003	-0.175019	0.174127	-0.0154634	0.0278143	-0.0146195	0.0843174	0.142336	-0.118392	-0.0503593	-0.194502	0.0620201	0.0901473	0.404636	-0.0242896	0.132816	0.00775378	0.0700254	-0.118734	0.00535714	-0.0837652	-0.138996	-0.107293	-0.225187
TCGA-5R-AAAM-01A	148.597	668.123	816.721	0.748584	0.724872	-0.119702	-0.150677	0.151264	0.0556945	0.00571397	-0.0195031	0.0786877	0.168122	-0.19766	-0.0433624	-0.103762	-0.00344964	0.0645916	0.00482265	-0.0938057	0.0869138	-0.0237099	0.0387981	-0.140064	-0.0202822	-0.0895976	0.239172	-0.124787	-0.029636
TCGA-BC-4072-01B	-665.734	954.313	288.579	0.797686	0.647347	0.0727037	-0.207667	0.15968	0.0269298	-0.0479846	-0.0632628	0.010045	0.0849154	-0.181224	-0.0969367	-0.129959	0.136549	0.00818575	0.0231021	0.0195322	0.135577	-0.0016865	0.053501	-0.0241091	-0.0222243	-0.0418501	0.126489	-0.104388	0.0752956
TCGA-BC-4073-01B	-392.518	1514.23	1121.72	0.71816	0.769642	-0.00731283	-0.209864	0.190402	-0.00838604	-0.0536731	-0.00585078	0.0663386	0.186405	-0.195778	0.0100289	-0.103667	0.0612683	0.0423885	-0.0385034	0.057346	0.164374	0.00282307	0.0277806	-0.0766043	-0.0113644	-0.0690504	0.00569422	-0.0757813	-0.00365588
TCGA-BC-A10Q-01A	-1075.92	-213.801	-1289.72	0.914846	0.415671	-0.202278	-0.304652	0.146477	-0.134795	-0.323709	-0.0225845	-0.0185533	-0.0272011	-0.199531	-0.184306	-0.0708678	0.0683385	0.0951987	0.182094	-0.195792	0.0679559	-0.010297	0.0312541	-0.0846076	0.00171132	-0.124175	0.0403151	-0.119195	-0.331285
TCGA-BC-A10R-01A	-452.202	-376.946	-829.148	0.885477	0.483278	-0.267306	-0.171966	0.160435	-0.174792	-0.0175516	-0.0034409	0.00401587	0.0912102	-0.208448	-0.0975417	-0.215926	0.0703007	0.0568462	0.173304	-0.192941	0.0656788	-0.0356826	0.0447538	-0.174137	0.0281088	-0.171366	0.31998	-0.121553	-0.371111
TCGA-BC-A10S-01A	-362.387	729.066	366.679	0.79072	0.658811	-0.115298	-0.158255	0.168776	0.0654304	0.0466969	-0.0142669	0.110706	0.0753345	-0.206141	-0.079391	-0.10982	0.0416771	0.042738	0.190884	-0.0517832	0.0553485	-0.0322791	-7.10499e-05	-0.164361	-0.0324276	-0.0635396	0.245245	-0.137767	-0.291304
TCGA-BC-A10T-01A	-245.024	-222.082	-467.106	0.859543	0.536421	-0.27803	-0.17613	0.130043	-0.0754924	-0.0244502	-0.00190646	-0.0266319	0.0618973	-0.11186	-0.0910084	-0.15539	-0.0272728	0.0375426	0.137368	-0.142861	0.0955281	-0.0124724	0.0306188	-0.15026	-0.00506447	-0.088932	0.0172646	-0.0606051	0.411325
TCGA-BC-A10U-01A	-1615.59	-345.283	-1960.87	0.950127	0.317154	-0.220758	-0.188456	0.148733	-0.15117	-0.0999906	-0.0589962	-0.0438189	0.0396635	-0.158028	-0.139319	-0.0877023	-0.0487261	-0.0111679	-0.261668	-0.212548	0.0990612	-0.0196128	0.0106768	-0.187947	-0.0711691	-0.163773	0.247291	-0.11044	-0.342019
TCGA-BC-A10W-01A	-989.391	73.9304	-915.461	0.891293	0.470608	-0.0793616	-0.214993	0.156563	-0.185132	-0.181879	-0.0117599	0.0144213	0.0942732	-0.276284	-0.121271	-0.0871116	-0.0558182	-0.00542879	-0.0745177	-0.21194	0.126137	0.0465849	0.0260842	-0.0805584	0.010879	-0.0615889	0.173124	0.0318739	-0.217175
TCGA-BC-A10X-01A	-9.31951	435.704	426.384	0.785325	0.667575	-0.119108	-0.174453	0.162904	0.0237544	-0.00535394	0.0128753	0.0173867	0.133991	-0.181978	-0.0227005	-0.0818496	0.025105	0.0552466	-0.1222	-0.109343	0.0905134	-0.00332091	0.0323179	-0.109296	0.034134	-0.0785914	0.222162	-0.105096	-0.138457
TCGA-BC-A10Y-01A	-1223	13.1629	-1209.84	0.910048	0.427397	0.0401997	-0.156561	0.172233	-0.0722928	-0.0384574	-0.0193087	-0.0843207	-0.0502323	-0.306364	-0.112951	-0.157299	-0.0410413	0.014093	0.240666	-0.154704	0.106942	0.0149665	0.0296919	-0.145204	-0.024981	-0.17195	0.211764	-0.0221172	0.00840075
TCGA-BC-A10Z-01A	-1846.94	-1135.3	-2982.24	0.98605	0.16723	-0.156625	-0.0997834	0.123897	-0.312969	-0.0680186	-0.057271	-0.0338147	0.0168828	-0.265375	-0.115003	-0.0997074	-0.0738643	0.0220325	0.0196017	-0.233833	0.100554	0.0322028	0.0323878	-0.136482	0.0463047	-0.132446	0.229651	-0.0442356	-0.294571
TCGA-BC-A110-01A	277.941	1144.05	1421.99	0.6868	0.813719	-0.0398014	-0.159738	0.180898	0.0335728	0.0625156	0.0143829	0.082025	0.149321	-0.092657	0.053158	-0.0480725	0.0890839	0.0663523	0.119866	-0.0367924	0.0688081	-0.0539157	0.0431473	-0.130094	0.021262	-0.0582107	0.19265	-0.118926	0.0124456
TCGA-BC-A112-01A	-625.458	106.761	-518.697	0.863389	0.528849	-0.13774	-0.172744	0.145053	-0.232968	-0.101946	-0.0789689	-0.0517443	0.0188288	-0.148053	-0.157809	-0.144937	0.0990986	0.062165	0.161248	-0.219621	0.122832	-0.0136885	0.0382858	-0.09717	-0.043567	-0.132136	0.0850099	-0.0839704	-0.390479
TCGA-BC-A216-01A	-1290.74	450.584	-840.154	0.886226	0.481662	-0.143435	-0.1891	0.200477	0.111446	-0.204499	0.0163681	-0.0293934	-0.0157873	-0.25578	-0.135666	-0.167618	0.11199	0.00046711	-0.0974642	0.0188641	0.156619	-0.0213589	0.00644239	-0.0430798	-0.0704992	-0.112853	0.259143	0.0148159	-0.262912
TCGA-BC-A217-01A	-1451.45	278.345	-1173.11	0.9078	0.432789	-0.0639711	-0.197545	0.15276	-0.031792	0.0796178	-0.0405611	-0.0208921	0.0170955	-0.216569	-0.146805	-0.0682042	-0.122762	0.0227047	0.16327	-0.0966492	0.113094	-0.0415866	0.0336218	-0.178343	-0.0388728	-0.129471	0.278983	-0.0562311	-0.180616
TCGA-BC-A3KF-01A	-1199.81	-521.54	-1721.35	0.938577	0.352313	-0.204271	-0.143565	0.13511	-0.143385	-0.0686805	-0.0382341	-0.0360763	0.0152145	-0.157061	-0.106204	-0.132839	-0.0874856	0.00512177	0.0262912	-0.159869	0.0715499	-0.0399061	-0.00465752	-0.160293	-0.0373761	-0.149805	0.144219	-0.0785144	0.00420037
TCGA-BC-A3KG-01A	-1636.24	-518.313	-2154.55	0.958608	0.288724	-0.143366	-0.228794	0.154901	-0.196456	-0.183105	-0.0765568	-0.093646	0.051282	-0.272203	-0.168566	-0.135711	-0.0463531	0.029794	0.212819	-0.228222	0.174645	0.0269251	0.0775398	-0.0797442	0.0269849	-0.142805	0.25397	0.0408441	-0.316895
TCGA-BC-A5W4-01A	-1780.84	-1039.92	-2820.76	0.981828	0.190932	-0.186335	-0.178292	0.13466	-0.183025	-0.0986874	-0.0260053	-0.086691	-0.0423755	-0.294376	-0.141247	-0.106825	0.0144287	0.0191284	-0.0934194	-0.211142	0.0240823	-0.0290637	0.017032	-0.091849	-0.0825286	-0.157219	0.0543594	-0.104366	-0.323195
TCGA-BC-A69H-01A	-1160.31	501.423	-658.882	0.873587	0.508271	-0.149638	-0.207319	0.119713	-0.00641343	-0.085326	-0.0681536	0.0253928	0.0671478	-0.213069	-0.160724	0.0456323	0.00544637	-0.000310298	0.184894	-0.0926221	0.069279	-0.0796708	0.0017799	-0.0712268	-0.0496297	-0.113032	0.263275	-0.0756069	-0.131067
TCGA-BC-A69I-01A	-653.155	42.7167	-610.438	0.870105	0.515382	-0.228077	-0.224697	0.176592	-0.0113484	-0.0323703	0.0195332	0.0412167	0.0383691	-0.162805	-0.00980953	-0.140417	0.0165971	0.051887	0.242455	-0.183828	0.093533	-0.0385796	-0.0244893	-0.137453	-0.0303637	-0.0881609	0.235517	-0.140861	-0.317128
TCGA-BC-A8YO-01A	-1252.66	773.126	-479.534	0.860474	0.534597	0.0786473	-0.193279	0.161079	0.0361113	-0.157461	-0.0510371	-0.00592138	0.0794783	-0.229048	-0.129721	-0.0846288	0.0253527	-0.00565149	-0.118388	-0.0305293	0.163535	0.0294183	0.0484542	-0.0131568	-0.0166931	-0.080259	0.226405	0.0102963	-0.097542
TCGA-BD-A2L6-01A	-1068.43	-19.3622	-1087.79	0.902477	0.445312	-0.155297	-0.171176	0.153178	0.00207586	-0.0645214	-0.0638046	-0.0369459	0.0172832	-0.229389	-0.108511	-0.124463	-0.02117	0.025362	0.207296	-0.0763637	0.0954639	-0.030477	0.0125329	-0.137747	-0.0700276	-0.124887	0.246087	-0.0413527	-0.160159
TCGA-BD-A3EP-01A	-200.483	1038.76	838.275	0.746482	0.728036	-0.0165575	-0.0457969	0.155149	-0.0256493	-0.0415998	-0.0536163	0.0615887	0.086082	-0.199736	-0.0686549	-0.071845	0.0386351	0.0510478	0.276447	0.0377151	0.120246	-0.00107402	0.0452855	-0.0712998	-0.00199981	-0.0627949	0.227086	-0.128282	-0.0395924
TCGA-BD-A3ER-01A	-298.977	190.375	-108.602	0.831471	0.589046	-0.204757	-0.173631	0.124623	-0.144127	-0.0223517	-0.0281532	0.0250049	0.0645466	-0.196806	-0.0412382	-0.133617	0.0365723	0.0432837	0.284303	-0.135327	0.100075	-0.0225781	0.0247151	-0.151771	-0.0210618	-0.0932904	0.226985	-0.120621	-0.166226
TCGA-BW-A5NO-01A	-1072.81	97.0621	-975.747	0.89527	0.461759	-0.109359	-0.130352	0.140496	-0.0591424	0.02934	-0.0476097	-0.0149987	0.0823229	-0.175474	-0.0709562	-0.194388	-0.0877919	0.0178825	0.198118	-0.0644612	0.0826392	-0.0154997	0.0233879	-0.132948	-0.0206703	-0.108064	0.212803	-0.0775976	0.0680616
TCGA-BW-A5NP-01A	-1743.74	-975.14	-2718.88	0.97888	0.205888	-0.282334	-0.232502	0.151059	-0.216157	-0.183978	-0.0115284	-0.0816866	0.0403172	-0.301074	-0.191688	-0.144411	0.0408336	0.0134673	-0.0310361	-0.198053	0.130695	-0.0146397	-0.0215568	-0.140988	-0.0226321	-0.137643	0.234917	-0.105476	-0.261434
TCGA-BW-A5NQ-01A	-1184.64	969.538	-215.098	0.840054	0.573413	0.0088016	-0.149094	0.169106	0.000460919	-0.163328	-0.0767722	-0.0205935	0.0577329	-0.329636	-0.115684	-0.154309	-0.0079966	0.00766691	0.0266024	0.0500905	0.180829	0.00820581	0.0369705	-0.100402	-0.0125018	-0.0655065	0.154749	0.0250186	-0.127489
TCGA-CC-5258-01A	-909.637	187.117	-722.52	0.878095	0.49893	-0.061183	-0.200575	0.113842	-0.133452	-0.167614	-0.0260045	0.00475201	0.116422	-0.283473	-0.114429	-0.0240092	-0.0456956	-0.013529	-0.0449596	-0.101506	0.136872	0.0204357	0.0258464	-0.0693043	0.0128223	-0.0738995	-0.107631	-0.0210451	-0.0901525
TCGA-CC-5259-01A	-1627.58	192.398	-1435.18	0.923259	0.394319	-0.144106	-0.207856	0.158962	-0.0155752	-0.129654	-0.0647226	-0.0367302	0.00778302	-0.238037	-0.0939425	-0.0342006	0.00455631	-0.00301768	0.261279	-0.0682366	0.101317	-0.0383958	-0.00270208	-0.115803	-0.0607542	-0.161143	0.175193	-0.0655477	-0.0323584
TCGA-CC-5260-01A	-290.282	269.739	-20.5428	0.824221	0.601972	-0.108064	-0.302979	0.1538	-0.09001	-0.190561	-0.0257936	0.0401362	0.0172239	-0.224487	-0.191755	-0.0208038	0.0629718	0.149072	0.0480709	-0.137497	0.0858301	-0.00692654	0.0746435	-0.0539142	-0.00801994	-0.105594	-0.00966929	-0.0554607	-0.283759
TCGA-CC-5261-01A	-287.41	705.743	418.333	0.786056	0.666394	-0.0903692	-0.109531	0.175347	-0.0886873	-0.0413303	-0.025966	0.0517406	0.0979045	-0.16259	-0.14583	-0.106683	0.0778281	0.0832307	0.2486	0.0130797	0.145478	-0.00533788	0.0612731	-0.0814204	-0.0197423	-0.087305	0.264788	-0.0550183	-0.224953
TCGA-CC-5262-01A	-173.037	755.11	582.073	0.770973	0.690429	-0.115632	-0.207175	0.151275	-0.00010154	-0.0431294	-0.0496062	0.0144546	0.152981	-0.205969	0.00863225	-0.140005	0.0510241	0.0583257	0.259023	-0.0595918	0.11311	-0.0801699	0.000564871	-0.152919	-0.0237859	-0.0983214	0.0808238	-0.059963	-0.140012
TCGA-CC-5263-01A	-1144.31	239.226	-905.08	0.890601	0.472132	-0.0756491	-0.244707	0.131832	-0.255908	-0.211003	-0.0624526	0.0808122	0.0796991	-0.129301	-0.168026	-0.0988306	0.0243947	0.0163535	-0.156892	-0.12266	0.207271	-0.0236538	0.025159	-0.089298	-0.0306827	-0.119487	0.151062	-0.00441208	-0.234365
TCGA-CC-5264-01A	-1365.86	-322.921	-1688.78	0.936917	0.357094	-0.0534183	-0.1641	0.0911361	-0.23949	-0.178669	-0.0731384	-0.0961159	-0.0142683	-0.221557	-0.131982	-0.175826	-0.0535096	-0.000267431	-0.19734	-0.0706838	0.122741	0.0155284	0.0481989	-0.130879	-0.0109775	-0.16437	0.0692909	0.0222451	-0.0856409
TCGA-CC-A123-01A	-1214.09	-60.0657	-1274.15	0.91392	0.417957	-0.264259	-0.167747	0.128892	-0.0784808	-0.0869929	-0.0201459	0.000691897	0.0278474	-0.24725	-0.147676	-0.136297	-0.0302644	0.0172192	0.275902	-0.0934531	0.0764248	-0.0118376	0.00953537	-0.0963589	-0.0583108	-0.119003	0.017322	-0.0558058	-0.165681
TCGA-CC-A1HT-01A	-220.27	1688.4	1468.13	0.681862	0.820491	0.202711	-0.195218	0.167318	0.0727218	-0.148763	-0.0744507	0.0910569	0.148717	-0.257216	-0.103925	-0.00565478	0.151332	0.0590616	0.0721064	0.0154175	0.140042	0.0101852	0.0308031	-0.0815869	-0.0328487	0.0191915	0.0564394	-0.0251746	0.0801182
TCGA-CC-A3M9-01A	549.045	2410.58	2959.63	0.506715	1.03943	0.138278	-0.249106	0.19029	0.137737	-0.0370821	-0.0501114	0.13076	0.250531	-0.291059	-0.00570033	0.0452362	0.184457	0.101527	0.198895	0.167764	0.208781	-0.0455444	0.0972206	-0.0314065	-0.0959514	0.0625502	0.0755332	0.0566725	-0.10711
TCGA-CC-A3MA-01A	-809.116	-488.057	-1297.17	0.915287	0.414577	-0.280296	-0.289127	0.13213	-0.195537	-0.158653	-0.0516283	-0.0555339	-0.0459547	-0.233636	-0.201611	-0.0647635	0.104627	0.134593	0.0821406	-0.266794	0.105169	0.00381665	0.0897939	-0.0733981	0.0138923	-0.14624	-0.0362554	-0.0480897	-0.404558
TCGA-CC-A3MB-01A	-1340.38	-410.853	-1751.23	0.940082	0.347927	-0.178549	-0.183135	0.138819	-0.175737	-0.0588598	-0.00158991	-0.0318712	0.0293282	-0.234735	-0.132569	-0.100673	-0.0200679	0.0147087	-0.0789515	-0.190541	0.0967722	0.00114224	0.0336697	-0.149505	0.0226121	-0.160567	0.244226	-0.05132	-0.223631
TCGA-CC-A3MC-01A	-934.2	-67.0385	-1001.24	0.896931	0.458017	-0.179748	-0.180202	0.140919	-0.0857203	-0.112409	-0.0453159	-0.0357694	0.081189	-0.223875	-0.118978	-0.0843936	0.0089594	0.0479963	0.024191	-0.238569	0.0698557	-0.0328778	0.01494	-0.123878	-0.00648122	-0.117397	0.220279	-0.0310053	-0.262134
TCGA-CC-A5UC-01A	-636.08	-29.2624	-665.343	0.874048	0.507323	-0.170467	-0.21485	0.138172	-0.120207	-0.088678	0.000661352	0.0336454	0.0930691	-0.274872	-0.0965426	-0.125514	0.0291241	0.018845	0.230243	-0.12101	0.116244	-0.0267074	0.0234302	-0.127198	-0.0137854	-0.106328	-0.0414468	-0.0127397	-0.120566
TCGA-CC-A5UD-01A	-1495.37	-628.218	-2123.59	0.957304	0.293269	0.0219397	-0.245773	0.13937	-0.170991	-0.251573	-0.00522926	-0.0149364	-0.0403667	-0.296387	-0.0799794	-0.0554147	-0.0206996	0.0206274	0.160625	-0.236035	0.16057	-0.0129309	0.0492224	-0.157458	-0.0124959	-0.0922928	0.0996838	-0.0205986	-0.33393
TCGA-CC-A5UE-01A	-1854.11	-434.379	-2288.49	0.96402	0.269063	-0.0957354	-0.198579	0.126952	-0.177713	-0.0596588	-0.0384656	-0.017459	0.0173251	-0.269197	-0.181985	-0.113413	-0.105187	-0.025947	-0.186061	-0.15632	0.0796713	-0.0333522	-0.011108	-0.178624	-0.0438095	-0.174061	0.162837	-0.0135582	-0.251789
TCGA-CC-A7IE-01A	-991.734	813.95	-177.784	0.83707	0.578891	-0.0541148	-0.167309	0.185991	0.022951	-0.220326	-0.027102	-0.00882366	0.0221322	-0.335006	-0.135633	-0.0233435	0.0369685	0.00600979	0.216475	-0.0143421	0.131212	0.00204826	0.0486268	-0.05214	-0.0479945	-0.0648263	-0.184009	-0.0608164	0.0878967
TCGA-CC-A7IF-01A	-1483.27	-757.94	-2241.21	0.962152	0.276003	-0.176827	-0.166975	0.129906	-0.119202	-0.0644227	-0.0438206	-0.0226305	-0.0139	-0.217332	-0.128042	0.0529585	-0.0172924	0.0360432	0.189639	-0.221818	0.0757279	-0.0217566	0.0427832	-0.134928	-0.066504	-0.154609	0.252764	-0.0597088	-0.413192
TCGA-CC-A7IG-01A	-1320.24	82.8267	-1237.41	0.911718	0.42335	-0.176173	-0.204337	0.13459	-0.161617	-0.0933411	-0.0379399	0.0118038	0.100281	-0.208838	-0.16769	0.0386151	0.00687146	0.0384286	0.232032	-0.1714	0.0805949	-0.0970499	-0.00316991	-0.0448764	-0.0793516	-0.0972977	0.152144	-0.0386423	-0.254123
TCGA-CC-A7IH-01A	-1335.68	-876.915	-2212.59	0.960999	0.280204	-0.302739	-0.248371	0.157083	-0.143144	-0.0836654	-0.0480306	-0.0287298	-0.012146	-0.143773	-0.0670293	-0.107425	-0.0292302	0.0607944	0.0571717	-0.261247	0.116383	-0.0119127	0.00233035	-0.174687	0.00938647	-0.0998011	0.295134	-0.0699679	-0.248522
TCGA-CC-A7II-01A	-1083.9	-717.467	-1801.36	0.942565	0.340568	-0.378348	-0.199118	0.111213	-0.201287	-0.229789	-0.00401982	0.0542701	0.0245465	-0.273119	-0.283464	0.0949853	0.00173093	0.0236613	0.0952085	-0.144534	0.149123	-0.00945129	0.0538965	-0.08976	-0.0454556	-0.142122	-0.405334	0.0110018	-0.396857
TCGA-CC-A7IJ-01A	521.617	1518.65	2040.26	0.618099	0.904474	0.147514	-0.207806	0.173468	0.0395057	-0.154963	-0.0812386	0.120106	0.18086	-0.336472	-0.0893774	-0.0693143	0.164641	0.0733261	-0.00264468	0.084624	0.188627	-0.106328	0.0729182	-0.0501422	0.189435	-0.0380358	0.0145286	0.0158908	-0.0458152
TCGA-CC-A7IK-01A	-1627.98	-992.719	-2620.7	0.975832	0.220299	-0.0998357	-0.233987	0.162482	-0.144421	-0.115939	-0.00512428	-0.0529876	-0.0475588	-0.238254	-0.101957	-0.155774	0.00595794	0.0295617	0.00987866	-0.278718	0.151271	0.0363422	0.0144289	-0.18947	0.0661879	-0.130605	0.226489	-0.073995	-0.331052
TCGA-CC-A7IL-01A	-1897.43	-878.781	-2776.21	0.980566	0.197471	-0.15132	-0.188173	0.132265	-0.162859	-0.064756	0.00754843	-0.0329341	-0.0020186	-0.24435	-0.182718	-0.0853806	-0.0364618	0.0387082	-0.0631612	-0.29512	0.0964201	-0.0346362	-0.00845462	-0.192727	-0.0537799	-0.157333	0.317175	-0.0831067	-0.145846
TCGA-CC-A8HS-01A	-1488.19	-826.424	-2314.62	0.965033	0.265228	-0.171798	-0.195578	0.125757	-0.146176	-0.145488	0.0141586	-0.0575614	-0.000616624	-0.249685	-0.195294	-0.165242	0.0146831	0.0302055	0.217953	-0.21769	0.157637	0.0251263	0.0522196	-0.107785	-0.0263448	-0.182212	0.160633	-0.00644666	-0.275513
TCGA-CC-A8HT-01A	-1373.94	399.649	-974.292	0.895175	0.461972	-0.132224	-0.212172	0.121815	-0.0753773	-0.0745468	-0.0511708	-0.00767557	0.132779	-0.160501	-0.159531	-0.117719	-0.0940748	0.010958	-0.0467486	-0.164376	0.1244	-0.047661	0.00410703	-0.112686	-0.0315746	-0.131215	0.0448575	-0.0248803	-0.179294
TCGA-CC-A8HU-01A	-1575.49	-631.524	-2207.02	0.960772	0.281023	-0.148999	-0.194569	0.12725	-0.244077	-0.132433	-0.0233504	-0.0428937	0.0317554	-0.191689	-0.161036	-0.162778	-0.0765061	0.0115229	0.0142346	-0.274907	0.0574447	-0.036845	-0.00184839	-0.135694	-0.00298832	-0.148614	0.198892	-0.0514784	-0.3715
TCGA-CC-A8HV-01A	-1595.36	-813.34	-2408.7	0.968561	0.251418	-0.178065	-0.218237	0.129288	-0.234739	-0.147779	-0.0335188	-0.0459256	0.0635972	-0.240642	-0.12779	-0.0910403	0.0168842	0.0329675	-0.00521157	-0.248658	0.13772	-0.0408502	0.00637453	-0.0931839	-0.0566892	-0.171048	0.0961133	-0.114958	-0.30795
TCGA-CC-A9FS-01A	-1294.2	-413.365	-1707.56	0.937877	0.354337	-0.185863	-0.167385	0.147434	-0.0664682	-0.0679154	-0.0502095	-0.0487175	0.0700676	-0.334314	-0.0911843	-0.143038	-0.0772134	0.0200272	0.0466708	-0.160683	0.0646815	-0.0160363	-0.022192	-0.0677569	0.011906	-0.138149	0.200513	-0.060307	-0.298071
TCGA-CC-A9FU-01A	-1947.49	-532.002	-2479.49	0.971093	0.241027	-0.145512	-0.240814	0.130795	-0.143759	-0.272236	-0.00897213	-0.0395265	-0.0236589	-0.194936	-0.219488	-0.0610024	-0.0360373	0.00441344	-0.0952085	-0.143321	0.138508	-0.038658	-0.0100003	-0.0943697	-0.0551109	-0.168731	0.107056	-0.0328065	-0.20224
TCGA-CC-A9FV-01A	716.919	1812.2	2529.12	0.560147	0.976233	0.0429155	-0.271222	0.221207	0.091856	-0.0135864	-0.0411053	0.168957	0.16776	0.194117	-0.0920327	0.0654504	-0.0315074	0.133346	0.0488488	0.0110807	0.165536	-0.0569924	0.143903	-0.0816765	0.127119	0.0254733	-0.138977	-0.155688	-0.32374
TCGA-CC-A9FW-01A	-1700.76	-274.215	-1974.98	0.95077	0.315084	-0.154515	-0.184455	0.148957	-0.139205	-0.202047	-0.0694155	-0.0302737	0.0495528	-0.132059	-0.158316	-0.0962604	-0.0420329	0.00557952	-0.172371	-0.153488	0.111418	-0.0142302	-0.00728312	-0.0958639	-0.0489418	-0.140582	0.122751	-0.0862289	-0.128345
TCGA-DD-A113-01A	-1104.66	75.6825	-1028.97	0.898724	0.453946	-0.150342	-0.226509	0.1094	-0.171771	-0.180202	-0.0446573	-0.0527431	0.0797895	-0.194534	-0.154487	-0.0175745	-0.0163314	0.0430603	0.0096453	-0.123433	0.114151	-0.0257081	0.046714	-0.166742	0.0114143	-0.127552	0.17019	-0.0351714	-0.173693
TCGA-DD-A114-01A	-76.108	1385.32	1309.21	0.698738	0.797164	0.199344	-0.148393	0.160095	0.0297183	-0.0572042	-0.0460972	0.0113124	0.175162	-0.0705551	-0.111129	-0.124712	0.121622	0.071647	0.297838	0.0322446	0.143184	-0.0281299	0.0851896	-0.0705949	0.0754135	-0.0769077	0.125477	0.00746741	-0.0611388
TCGA-DD-A115-01A	-711.267	31.1656	-680.102	0.875099	0.505156	-0.127796	-0.202389	0.139383	-0.0112795	-0.0405769	-0.0338914	-0.0100018	0.0559682	-0.209331	-0.094148	-0.187105	-0.0199024	0.0548531	0.0137679	-0.0672861	0.096685	-0.0346699	0.0335654	-0.0980769	0.0425804	-0.161949	0.181085	-0.0656705	-0.356565
TCGA-DD-A116-01A	-984.729	42.8754	-941.853	0.893043	0.466734	-0.175934	-0.214321	0.163525	0.00183788	-0.0503795	-0.0243222	0.0424158	0.0877551	-0.13974	-0.0504158	-0.10248	0.0436501	0.0327584	0.139546	-0.186161	0.0491542	-0.0432738	0.0312916	-0.141713	0.0748756	-0.0884454	0.126123	-0.103158	-0.177505
TCGA-DD-A118-01A	-706.769	-376.623	-1083.39	0.902198	0.445958	-0.19599	-0.155595	0.142897	-0.211757	-0.0833008	-0.0335371	-0.0197904	0.0153378	-0.199732	-0.0865668	-0.0712001	0.0203708	0.0523573	0.0869633	-0.137662	0.0783858	-0.0421989	0.0373657	-0.0685234	-0.0180461	-0.131264	0.325804	-0.0869982	-0.285548
TCGA-DD-A119-01A	-746.634	-68.9047	-815.539	0.884546	0.485276	-0.192061	-0.21809	0.138975	-0.0873251	-0.065865	-0.0557798	-0.00197732	0.0873458	-0.220446	-0.115413	-0.0164058	0.00149573	0.0274133	0.244788	-0.114758	0.0443419	-0.0324338	-0.000409407	-0.107692	0.0153686	-0.124429	0.145695	-0.128202	-0.384879
TCGA-DD-A11A-01A	-1421.11	-609.631	-2030.74	0.953275	0.306898	-0.0921932	-0.176703	0.150245	-0.151567	-0.061293	0.00612095	0.00104004	-0.00375084	-0.201789	-0.102805	-0.100055	-0.00492266	0.0249594	0.103143	-0.23131	0.0735394	0.00627136	0.0134385	-0.124344	-0.038382	-0.146417	0.173359	-0.0815753	-0.308572
TCGA-DD-A11B-01A	-1241.25	-743.669	-1984.92	0.951222	0.313624	-0.217636	-0.156728	0.132475	-0.129423	-0.0343344	-0.0214802	-0.00790451	0.0342714	-0.201237	-0.0969208	-0.188022	-0.0873358	0.0352372	-0.0735843	-0.207564	0.1171	0.0225624	0.00975133	-0.124866	-0.0316234	-0.118417	0.276631	-0.107054	0.264857
TCGA-DD-A11C-01A	-452.187	32.0353	-420.152	0.856	0.543314	-0.113924	-0.164101	0.140495	-0.0778949	0.0049342	-0.0249702	-0.00276461	0.0387597	-0.137751	-0.064085	-0.141662	0.0247059	0.0516527	0.28617	-0.148345	0.101406	0.0343657	0.0404885	-0.111845	-0.0268816	-0.119605	0.268058	-0.0271285	-0.273102
TCGA-DD-A11D-01A	-1018.47	-387.268	-1405.74	0.921589	0.398641	-0.161368	-0.166118	0.12281	-0.0999469	-0.0157688	0.00625533	-0.0117694	0.0470582	-0.189379	-0.101558	-0.0981819	-0.0322654	0.0514184	-0.0329807	-0.215688	0.0702689	-0.0371061	0.0338854	-0.145753	-0.0335315	-0.129154	0.295173	-0.149585	-0.332374
TCGA-DD-A1EA-01A	-1249.12	284.783	-964.34	0.894523	0.463433	-0.0735579	-0.149374	0.172643	-0.0533376	-0.0455855	-0.037668	-0.0488041	0.0257764	-0.3114	-0.0567136	-0.1664	-0.0134786	0.0337714	0.00980087	-0.101762	0.137111	0.0693059	0.0754539	-0.0957641	-0.0103479	-0.0935429	0.296525	-0.0875757	-0.18435
TCGA-DD-A1EB-01A	-956.535	-335.435	-1291.97	0.914979	0.415341	-0.147977	-0.148635	0.151526	-0.0500422	-0.0272974	0.0239766	-0.035259	0.0474051	-0.198914	-0.093369	-0.0691811	0.0284731	0.0432421	-0.0311917	-0.170521	0.122518	0.00727735	0.028602	-0.108652	-0.0199865	-0.102448	0.299572	-0.0843756	0.348864
TCGA-DD-A1EC-01A	-576.876	1986.38	1409.51	0.688131	0.811887	0.18419	-0.211408	0.220749	0.205733	-0.184418	-0.0200465	0.0374177	0.118803	-0.230634	-0.11344	0.0357055	0.242691	0.0139921	0.119244	0.190646	0.158032	0.00365724	0.0234226	-0.0723071	0.0762696	-0.0566648	-0.00862873	-0.0705034	0.136745
TCGA-DD-A1ED-01A	-459.074	697.785	238.711	0.802079	0.640027	-0.145181	-0.171327	0.20778	0.0236132	0.0280776	0.0282192	0.0730023	0.098504	0.0748965	0.00234362	-0.173019	-0.0106718	0.0225775	0.08743	-0.0658905	0.132802	0.0189381	0.0325011	-0.141748	0.0109252	-0.0337259	0.235191	-0.149092	-0.304527
TCGA-DD-A1EE-01A	-1401.84	-649.355	-2051.2	0.954178	0.303896	-0.0572322	-0.258344	0.148061	-0.193326	-0.061691	-0.00516722	0.0210646	0.0330872	-0.292051	-0.0710482	-0.051794	-0.035948	0.0210888	-0.0211574	-0.232755	0.125013	0.0177581	-0.00762003	-0.182927	-0.0358204	-0.140078	0.24214	-0.0892827	-0.347775
TCGA-DD-A1EF-01A	-1031.68	156.26	-875.42	0.888612	0.476486	-0.089189	-0.167147	0.160215	-0.0722753	-0.185596	-0.00212765	0.0140077	0.0332985	-0.276298	-0.156476	-0.187269	-0.0261764	0.0476821	-0.095753	-0.0274239	0.135621	0.0170985	0.0292503	-0.0908063	-0.021006	-0.121673	-0.0364098	-0.0708432	-0.0434816
TCGA-DD-A1EG-01A	-406.578	947.988	541.41	0.774761	0.68446	-0.00954395	-0.190188	0.140931	-0.0119344	0.00310293	-0.0707237	0.015753	0.171209	-0.17608	-0.115014	-0.0809992	0.0190471	0.0332588	0.283447	-0.00810446	0.0975533	-0.045992	0.0203968	-0.120312	-0.0499128	-0.0797782	0.215165	-0.0960066	-0.0563161
TCGA-DD-A1EH-01A	-865.905	-536.471	-1402.38	0.921398	0.399135	-0.168525	-0.231637	0.145667	-0.112634	-0.0775531	-0.0298019	-0.0801482	0.0410125	-0.295685	-0.15922	-0.175596	0.000656831	0.0592257	0.0339919	-0.188703	0.0983588	0.00115224	-0.0173949	-0.148805	-0.0094793	-0.150796	0.254255	-0.0785368	-0.279869
TCGA-DD-A1EI-01A	-377.107	93.9164	-283.191	0.845435	0.563418	-0.217543	-0.158625	0.114841	-0.136496	-0.0763847	0.0324448	0.00421326	0.139183	-0.206503	-0.113358	-0.0733379	-0.0260013	0.039957	0.143979	-0.112793	0.0875073	-0.0403137	0.0302908	-0.118008	-0.013442	-0.0530725	0.113251	-0.0798799	-0.242999
TCGA-DD-A1EJ-01A	-1373.56	-121.438	-1495	0.926596	0.385538	-0.198162	-0.2199	0.115629	-0.201565	-0.0848506	0.000196468	-0.0273713	0.0663617	-0.289755	-0.19357	-0.058834	-0.0480533	0.0209809	-0.183027	-0.23309	0.0975274	-0.0350796	-0.0305353	-0.113444	-0.0597556	-0.157878	0.198187	-0.0710289	-0.349175
TCGA-DD-A1EK-01A	-699.318	395.251	-304.067	0.847067	0.560354	-0.139209	-0.165203	0.114834	-0.0744259	0.0665857	-0.0391237	0.0461716	0.121356	-0.177056	-0.0194481	-0.0709152	-0.0322148	0.0183014	0.0717175	-0.194254	0.0919178	-0.0639911	0.0527848	-0.128823	-0.0524046	-0.110437	0.348006	-0.0940254	-0.0519602
TCGA-DD-A1EL-01A	-1666.7	-185.142	-1851.84	0.945014	0.333159	-0.0992246	-0.257847	0.125229	-0.179254	-0.0521892	-0.0794647	0.014305	0.0378227	-0.238358	-0.112988	-0.0236687	-0.0444004	-0.00427808	-0.133479	-0.225987	0.158733	0.0322196	0.0130206	-0.124047	0.0232737	-0.109003	0.120398	-0.0511433	-0.340075
TCGA-DD-A39V-01A	-766.481	967.023	200.541	0.805413	0.634424	-0.000152361	-0.218073	0.19108	0.109637	-0.0313809	-0.0766767	0.0491043	0.101056	-0.249944	-0.0239336	-0.103708	0.0466068	0.014818	0.345208	-0.01146	0.104437	-0.0182937	-0.000256369	-0.0825675	-0.0532876	-0.0675595	0.209106	-0.10704	-0.217253
TCGA-DD-A39W-01A	-1347.77	-503.815	-1851.59	0.945002	0.333195	-0.00373286	-0.228871	0.154669	-0.166651	-0.117542	-0.0584283	-0.0139208	0.0120639	-0.242322	-0.0971381	-0.0693811	-0.00316148	0.00767795	-0.00575607	-0.20693	0.136615	0.0419212	-0.0169981	-0.133651	-0.025889	-0.115726	0.273987	-0.1079	-0.26299
TCGA-DD-A39X-01A	-801.067	138.499	-662.568	0.873851	0.50773	-0.170089	-0.202984	0.157257	-0.0185923	-0.0785401	-0.0728229	0.0616456	0.0338566	-0.20152	-0.0696756	-0.0224803	-0.0203548	0.0327461	0.195395	-0.101828	0.0441123	-0.0459814	0.0169036	-0.135058	-0.0466996	-0.142289	0.165409	-0.143859	-0.305072
TCGA-DD-A39Y-01A	-1574.68	-401.04	-1975.72	0.950804	0.314975	-0.150696	-0.19216	0.102805	-0.151174	-0.229464	-0.0473457	-0.0131405	0.0307278	-0.214987	-0.148696	-0.118954	-0.0541773	-0.0188935	-0.121422	-0.169524	0.104299	-0.0491603	-0.0113702	-0.156929	-0.0693173	-0.192305	0.114251	-0.0259308	-0.200529
TCGA-DD-A39Z-01A	-1713.4	-632.932	-2346.33	0.966242	0.260573	-0.264979	-0.211163	0.147278	-0.0741411	-0.0404017	-0.08019	-0.0253158	-0.0264754	-0.243397	-0.165534	-0.103144	-0.0458058	0.00345788	0.120955	-0.169923	0.0682921	-0.0652475	-0.0252493	-0.190047	-0.0602619	-0.175405	0.236998	-0.0934678	-0.391801
TCGA-DD-A3A1-01A	-1363.92	473.843	-890.08	0.889597	0.474334	-0.0944806	-0.202262	0.130515	-0.0393443	-0.00466011	-0.0341607	-0.0249638	0.0685061	-0.222434	-0.0443909	-0.121503	-0.0407693	-0.0167839	0.0491599	-0.0949463	0.0648519	-0.0133445	-0.01535	-0.164285	-0.0635551	-0.142605	0.242682	-0.107932	-0.263768
TCGA-DD-A3A2-01A	-954.633	-273.547	-1228.18	0.911161	0.424705	-0.222456	-0.170376	0.130913	-0.0525467	-0.0325766	-0.0177247	0.0133189	0.0621409	-0.181798	-0.0875528	-0.0654732	-0.0174072	0.0455769	-0.0707841	-0.198716	0.0999149	-0.0322042	0.00975211	-0.0894526	0.0430306	-0.123333	0.258366	-0.1322	0.433883
TCGA-DD-A3A3-01A	-1662.16	-126.468	-1788.63	0.941939	0.342438	-0.165641	-0.214905	0.142258	-0.055406	-0.132116	-0.0413497	-0.000861764	0.0256871	-0.258745	-0.0990233	-0.0165119	-0.0120982	0.00830642	0.0444928	-0.169429	0.0372727	-0.0540554	0.0325642	-0.103874	-0.0375508	-0.168953	0.23443	-0.106268	-0.28197
TCGA-DD-A3A4-01A	-1249.57	-876.864	-2126.43	0.957425	0.292852	-0.202646	-0.160637	0.152943	-0.185977	-0.056223	-0.0387763	-0.0434259	-0.0370066	-0.234045	-0.128665	-0.193717	-0.00311783	0.0675936	0.0577162	-0.231019	0.14872	-0.00434095	-0.0163422	-0.162962	-0.00757726	-0.129785	0.174004	-0.108343	-0.440961
TCGA-DD-A3A5-01A	-1034.84	-279.57	-1314.41	0.916303	0.412046	-0.258084	-0.115382	0.13705	0.0077853	-0.0177781	-0.0119873	-0.0518112	-0.0414148	-0.24096	-0.122052	-0.165124	-0.00150029	0.0513156	0.0649502	-0.110483	0.0801509	-0.00420448	0.00357306	-0.139773	-0.0349123	-0.134047	0.221613	-0.10587	0.189561
TCGA-DD-A3A6-01A	338.152	876.411	1214.56	0.708609	0.783271	-0.0799672	-0.247739	0.232283	0.159975	-0.0116368	-0.035433	0.138659	0.078932	0.0836501	-0.0755126	0.0658479	0.0435713	0.149112	0.354776	-0.0348037	0.117688	-0.0975245	0.130687	-0.0909199	0.0942452	0.0521224	-0.233455	-0.124304	-0.145302
TCGA-DD-A3A7-01A	-1459.75	-87.6718	-1547.42	0.929462	0.377843	-0.138194	-0.159899	0.140371	-0.0247898	-0.141962	-0.0920348	-0.0501913	0.0217544	-0.182533	-0.0959319	-0.0697631	0.0214774	0.0119892	0.186294	-0.170698	0.064317	-0.0544028	0.00583284	-0.136648	-0.131847	-0.157445	0.283139	-0.0995663	-0.327629
TCGA-DD-A3A8-01A	-1443.24	-590.117	-2033.36	0.953391	0.306514	-0.233567	-0.237695	0.152041	-0.0618311	-0.0379485	-0.0206821	-0.0284066	-0.00460305	-0.178184	-0.0748056	-0.125082	0.0577972	0.0274887	0.0535159	-0.254156	0.0717634	-0.0405843	-0.0457095	-0.144235	-0.0436469	-0.0636039	0.237376	-0.147153	-0.135734
TCGA-DD-A3A9-01A	-419.525	448.627	29.1017	0.820072	0.609259	-0.21096	-0.187579	0.174888	-0.00569778	0.0361938	0.0111723	0.0443408	0.0689055	-0.175251	-0.1164	-0.0821902	0.0731627	0.0536758	0.365899	-0.0303837	0.0922209	-0.0612636	0.0623081	-0.130284	-0.0033084	-0.150242	0.209733	-0.139905	-0.185828
TCGA-DD-A4NA-01A	-776.498	156.468	-620.029	0.870798	0.513974	-0.163662	-0.31103	0.157917	-0.146879	-0.255183	-0.0389717	0.0836618	0.0653605	-0.208962	-0.145771	-0.0955518	0.048019	0.0591157	0.103143	-0.172859	0.141321	0.0212995	0.0418468	-0.0345192	-0.00302585	-0.085665	0.0694523	-0.108015	-0.161948
TCGA-DD-A4NB-01A	615.738	450.566	1066.3	0.723796	0.761508	-0.19256	-0.18533	0.170259	-0.0128449	-0.0926601	-0.0107562	0.0400834	0.129048	-0.173573	-0.0633985	-0.160409	0.107421	0.0849105	0.29037	-0.0452723	0.119926	0.00883454	0.0708626	-0.125996	0.0137162	-0.0918986	0.138357	-0.0951644	-0.246966
TCGA-DD-A4ND-01A	254.339	731.149	985.488	0.73193	0.749645	-0.0562546	-0.210849	0.160452	0.0265058	-0.053316	0.000510412	0.000487002	0.135034	-0.194826	-0.0239014	-0.0795182	0.0272719	0.0608631	0.15378	-0.0124701	0.160237	-0.0164115	0.0317475	-0.0868502	0.00126704	-0.0287923	0.138534	-0.0430654	-0.19205
TCGA-DD-A4NE-01A	-1095.27	-606.843	-1702.11	0.937599	0.355137	-0.21117	-0.114394	0.152149	-0.210139	-0.0606937	-0.0474535	-0.0333716	-0.0149835	-0.206346	-0.104679	-0.18965	-0.0234062	0.0457313	0.189406	-0.282253	0.131585	-0.0192465	0.031635	-0.0681881	-0.0159045	-0.115859	0.150094	-0.00710674	-0.0420815
TCGA-DD-A4NF-01A	-1202.88	-843.84	-2046.72	0.953981	0.304553	-0.217425	-0.243924	0.166209	-0.157015	-0.0446561	0.028638	0.0175229	-0.00189159	-0.228185	-0.0559732	-0.114286	0.0696894	0.0406809	-0.00824518	-0.227172	0.155023	0.0627012	0.0100213	-0.162043	-0.0272535	-0.093702	0.149435	-0.152086	-0.0982421
TCGA-DD-A4NG-01A	-1234.06	25.1121	-1208.95	0.909994	0.427528	-0.144951	-0.198755	0.152023	-0.114304	-0.0432941	-0.0368848	-0.0104001	0.0820394	-0.230706	-0.0757293	-0.116523	-0.0356018	0.00659022	0.0654947	-0.118343	0.100393	0.0136571	0.00205153	-0.156138	-0.0116158	-0.123457	0.168183	-0.127795	-0.136512
TCGA-DD-A4NH-01A	-984.469	526.2	-458.268	0.858879	0.537719	0.0334096	-0.245868	0.146578	-0.182953	-0.118878	-0.0271909	0.018895	0.172976	-0.220761	0.0537987	-0.0854915	-0.107893	-0.00321724	-0.0188239	-0.182123	0.0978128	-0.056847	-0.0001293	-0.0927313	0.00288421	-0.10287	0.0882254	-0.0582402	-0.266879
TCGA-DD-A4NI-01A	-507.719	572.913	65.1933	0.817029	0.614557	-0.103182	-0.159007	0.180734	0.0702474	-0.0788406	-0.00533648	-0.0111996	0.134197	-0.195829	-0.0703474	-0.156512	-0.0364819	0.0429356	0.0609054	-0.0263287	0.128812	0.00209749	0.0161383	-0.110261	-0.0210907	-0.0948163	0.252698	-0.123782	0.326151
TCGA-DD-A4NJ-01A	-584.955	410.905	-174.051	0.83677	0.579439	-0.0482452	-0.149413	0.132226	-0.127607	0.0338783	-0.000198146	0.0137566	0.103896	-0.230539	-0.117225	-0.115636	-0.0540035	0.0450936	0.0477598	-0.148294	0.0848113	-0.0255067	0.0380819	-0.174579	-0.0389861	-0.118929	-0.0879281	-0.0271493	-0.194462
TCGA-DD-A4NK-01A	-1109.33	-527.672	-1637	0.934233	0.364694	-0.218201	-0.182229	0.15371	-0.0493555	-0.0652817	-0.0185609	-0.0344761	0.026914	-0.222125	-0.0972131	-0.0759508	-0.0373674	0.0426899	-0.0988643	-0.245946	0.0612108	0.000592165	-0.0385674	-0.0751674	-0.0580044	-0.189955	0.276339	-0.104113	0.506767
TCGA-DD-A4NL-01A	-565.921	-23.0484	-588.97	0.868547	0.518533	-0.224169	-0.171341	0.150442	-0.0451279	-0.0208102	0.0009309	0.0683287	0.0818412	-0.157991	-0.0185296	-0.147939	-0.0193313	0.0420756	0.221686	-0.110124	0.129271	0.0165117	0.0324441	-0.105123	-0.0346226	-0.0947792	0.228301	-0.11675	-0.34972
TCGA-DD-A4NN-01A	-1215.5	-826.218	-2041.72	0.953761	0.305287	-0.288852	-0.227514	0.11776	-0.220946	-0.162815	0.047744	-0.0503293	-0.0128501	-0.279805	-0.201105	-0.0385828	0.00806464	0.0920673	0.0503267	-0.254598	0.072217	-0.0397876	0.0532002	-0.0786676	-0.0624623	-0.139755	0.255847	-0.0663223	-0.417004
TCGA-DD-A4NO-01A	-768.223	-265.211	-1033.43	0.899011	0.453291	-0.237932	-0.190778	0.124918	-0.139021	-0.034498	-0.00794954	-0.0173801	0.0745232	-0.109137	-0.104092	-0.149481	-0.0560727	0.0181015	0.205663	-0.172567	0.0870719	0.0140092	0.030065	-0.133731	-0.0234192	-0.0509194	0.221446	-0.130763	-0.306316
TCGA-DD-A4NP-01A	-1075.59	-225.714	-1301.3	0.915531	0.413971	-0.224575	-0.205669	0.176299	-0.0620757	-0.0155643	-0.0131306	0.0347045	0.0439904	-0.015657	-0.0440832	-0.114868	-0.024922	0.0251639	0.0367144	-0.198899	0.0853868	0.000519057	0.0012549	-0.15709	-0.0153335	-0.1049	0.237404	-0.136733	-0.340386
TCGA-DD-A4NQ-01A	-1326.17	221.486	-1104.68	0.903541	0.442833	-0.0764867	-0.193147	0.118509	-0.152091	-0.135784	-0.0581325	-0.0168077	0.0875357	-0.162588	-0.0959742	-0.106768	-0.0547573	-0.0425918	-0.137134	-0.222216	0.119238	-0.0440177	0.000844159	-0.16732	-0.0394113	-0.131863	0.121428	0.00118149	-0.280647
TCGA-DD-A4NR-01A	-159.942	1868.93	1708.98	0.65558	0.855846	0.119723	-0.219064	0.175994	0.166228	-0.0696504	-0.0313202	0.0789226	0.14323	-0.192832	-0.0735031	-0.0601323	0.0839392	0.0182215	0.126867	0.115668	0.138419	-0.0214441	0.00728563	-0.0481946	-0.0658824	-0.0550596	-0.0768178	-0.0586799	-0.0585719
TCGA-DD-A4NS-01A	250.303	809.917	1060.22	0.724412	0.760615	-0.242439	-0.235838	0.20659	0.0435981	-0.0472921	-0.0250181	0.0568031	0.114246	-0.208698	-0.0456991	-0.0208835	0.0573444	0.101157	0.0848631	-0.0174292	0.102112	-0.0162234	0.0622663	-0.143866	0.00367688	-0.0522027	0.226613	-0.128057	-0.320551
TCGA-DD-A4NV-01A	-601.421	-186.435	-787.856	0.882644	0.489339	-0.2474	-0.184827	0.142167	-0.0392445	-0.0288521	-0.00458444	-0.000585928	0.0840825	-0.252299	-0.0571083	-0.0894028	-0.0359712	0.0515093	0.0330585	-0.184436	0.084927	-0.00237015	0.0134579	-0.154369	-0.0121995	-0.15895	0.263746	-0.0607254	0.166848
TCGA-DD-A73A-01A	-1290.06	410.267	-879.796	0.888907	0.475843	-0.201256	-0.195049	0.157502	0.0461991	-0.0649731	-0.0137775	-0.00278545	0.0410325	-0.26587	-0.124578	-0.14401	-0.0375641	0.000795945	0.105165	0.00659807	0.12777	-0.0141921	0.00870433	-0.123133	-0.0661496	-0.14202	0.237564	-0.122164	-0.235376
TCGA-DD-A73B-01A	-1505.97	-790.416	-2296.38	0.964328	0.267905	-0.220808	-0.156594	0.127453	-0.103834	-0.0752549	-0.0350514	-0.0787121	0.0259329	-0.207827	-0.0806779	-0.237313	-0.0411182	-0.00198788	0.078018	-0.218983	0.114282	0.0126032	0.0066819	-0.124736	0.0480625	-0.145707	0.163855	-0.00496126	0.466864
TCGA-DD-A73C-01A	-500.022	-207.034	-707.056	0.877007	0.5012	-0.269688	-0.175547	0.157663	0.00769812	-0.0534512	-0.0043517	0.0619992	0.0879293	-0.174073	-0.102105	-0.062651	0.0224218	0.0602557	0.114888	-0.15212	0.127232	0.00850832	0.0523502	-0.113834	0.00305133	-0.171374	0.309172	-0.110355	0.218342
TCGA-DD-A73D-01A	-1900.48	-1104.31	-3004.79	0.986595	0.163918	-0.171825	-0.23888	0.17607	-0.178739	-0.107047	-0.0527151	-0.0336009	-0.0381399	-0.284159	-0.167789	-0.178223	-0.0736171	0.0192757	-0.0340697	-0.2682	0.0972966	0.00339138	-0.0065776	-0.227651	-0.00969625	-0.201162	0.269368	-0.101171	-0.281192
TCGA-DD-A73E-01A	-1520.58	-1198.99	-2719.56	0.978901	0.205787	-0.214315	-0.213923	0.159783	-0.22779	-0.102817	-0.00602473	0.0160498	-0.0383301	-0.0510159	-0.090728	-0.137237	-0.0284126	0.0429829	-0.034692	-0.31671	0.103338	0.00769209	-0.0175959	-0.163812	-0.0384274	-0.127216	0.251484	-0.130976	-0.367299
TCGA-DD-A73F-01A	-505.429	1362.26	856.835	0.744667	0.730761	0.120862	-0.131518	0.177643	0.130686	-0.052687	-0.0695513	-0.0220142	0.0760092	-0.220994	-0.0853731	-0.159991	0.0190937	0.0397469	0.139312	0.114596	0.148235	-0.0298841	0.0343358	-0.0966204	-0.0153319	-0.0893006	0.236616	-0.0390871	-0.125078
TCGA-DD-A73G-01A	-1036.1	201.841	-834.259	0.885825	0.482528	-0.149371	-0.177348	0.137828	-0.0396848	-0.0444779	-0.0415085	0.0392164	0.00423242	-0.059347	-0.11711	-0.0610109	0.0447649	0.00345199	0.351976	-0.113637	0.0133748	-0.0877348	0.0195743	-0.106334	-0.0560526	-0.139166	0.193321	-0.11676	-0.157981
TCGA-DD-AA3A-01A	-1808.7	-427.621	-2236.32	0.961956	0.276722	-0.201736	-0.253672	0.155824	-0.195969	-0.154687	-0.014996	0.00146037	0.00902054	-0.20548	-0.262151	0.0724721	0.0354065	0.0707232	-0.0966086	-0.197009	0.120641	0.0058141	0.071078	-0.0624514	0.0230899	-0.159558	-0.0749516	-0.07237	-0.386979
TCGA-DD-AAC8-01A	-1287.82	-8.41325	-1296.23	0.915231	0.414715	-0.0894856	-0.264517	0.161065	-0.141457	0.0698175	-0.056218	-0.0121878	0.0366381	-0.250974	-0.0603465	-0.114699	-0.0192284	0.0520985	0.231954	-0.243999	0.0998056	0.0265001	0.00676024	-0.152546	-0.0278775	-0.116747	0.270015	-0.157285	-0.279714
TCGA-DD-AAC9-01A	-238.346	690.195	451.849	0.783005	0.671313	-0.145066	-0.12423	0.138909	-0.0108646	-0.00478541	-0.0535377	0.0233378	0.111462	-0.190196	-0.0631549	-0.0862393	0.0377638	0.0415921	0.313083	-0.0167651	0.0878589	-0.0379265	0.015259	-0.135755	-0.0210266	-0.0919202	0.26239	-0.130423	-0.125856
TCGA-DD-AACA-01A	-1414.75	-672.552	-2087.3	0.955751	0.298596	-0.184098	-0.208724	0.175309	-0.141099	-0.0625709	-0.0646716	-0.0486894	-0.0281124	-0.32051	-0.0935156	-0.152329	-0.0388964	0.0618804	0.0310361	-0.23096	0.096004	0.0602803	0.00671964	-0.179818	-0.0338432	-0.148876	0.235498	-0.117923	-0.409225
TCGA-DD-AACA-02A	-1330.6	-1153.84	-2484.44	0.971267	0.2403	-0.257897	-0.21256	0.163617	-0.244903	-0.0756719	-0.0134039	-0.0675981	-0.00821695	-0.328023	-0.118873	-0.170505	-0.00759971	0.0627477	0.103143	-0.308417	0.0879973	0.0584829	0.0124767	-0.159471	-0.0393699	-0.149704	0.291237	-0.111484	-0.488488
TCGA-DD-AACA-02B	-1741.27	-1069.16	-2810.43	0.981539	0.192448	-0.289074	-0.230397	0.147851	-0.198804	-0.223195	-0.0412166	-0.063687	-0.0134553	-0.345707	-0.143201	-0.144194	-0.0268905	0.0326687	0.130834	-0.299338	0.074824	0.00502505	-0.00622825	-0.186825	-0.0264345	-0.141528	0.245881	-0.0847143	-0.442828
TCGA-DD-AACB-01A	-1024.72	998.547	-26.1736	0.824688	0.601145	0.0169892	-0.155056	0.182073	0.0829011	-0.0375825	-0.104853	0.00405133	0.0328254	-0.259915	-0.0930501	-0.0227625	0.0592121	0.0295399	0.0503267	0.0462673	0.121197	-0.0349418	0.00341167	-0.0920094	0.000514441	-0.0503676	0.229682	-0.0904888	-0.162648
TCGA-DD-AACC-01A	-221.622	2172.47	1950.84	0.628364	0.891348	0.137393	-0.00379585	0.213315	0.204202	-0.00608209	-0.030799	0.0437848	0.158921	-0.270052	-0.060032	-0.0942304	0.118172	0.0171265	0.273958	0.19733	0.138982	-0.0198189	0.0528747	-0.0157176	0.00866185	-0.00354138	0.238671	-0.0791601	0.0551493
TCGA-DD-AACD-01A	-728.261	638.59	-89.6706	0.829924	0.591825	0.0633515	-0.145428	0.154707	0.050326	0.0479862	-0.0608989	0.0271997	0.0657972	-0.218296	-0.0423061	-0.0848467	0.0522412	0.00494327	0.263223	-0.0813961	0.0192396	-0.0296376	-0.00161514	-0.0906334	-0.0457149	-0.109688	0.195016	-0.143562	-0.354932
TCGA-DD-AACE-01A	-1112.55	-504.634	-1617.19	0.933191	0.367603	-0.148188	-0.172533	0.139326	-0.15239	-0.0364138	-0.0134424	-0.0378556	0.0262156	-0.183338	-0.12613	-0.0714345	-0.030198	0.0446335	0.115899	-0.210809	0.0734828	-0.0156185	0.00957686	-0.181245	-0.0270183	-0.159328	0.324224	-0.115707	0.357187
TCGA-DD-AACF-01A	-1351.1	258.988	-1092.11	0.902749	0.444678	-0.0346292	-0.140128	0.139171	-0.00681727	-0.0353065	-0.0707618	-0.0311034	0.025795	-0.228317	-0.128679	-0.0687357	-0.00808575	0.0301528	0.120411	-0.183492	0.0787351	-0.0357297	-0.0060078	-0.108918	-0.0305099	-0.107166	0.287393	-0.00849271	-0.312694
TCGA-DD-AACG-01A	-1514.87	358.605	-1156.26	0.90676	0.435261	-0.102317	-0.15031	0.136096	-0.0118996	-0.0863434	-0.0406818	0.0392648	0.0392151	-0.228319	-0.158035	-0.118109	-0.0474745	-0.0126815	0.0917859	-0.0988993	0.0948376	-0.0180363	0.00883531	-0.101688	-0.0687997	-0.141226	0.183888	-0.0446823	-0.247822
TCGA-DD-AACH-01A	-1125.1	-47.8304	-1172.93	0.907789	0.432815	-0.0998105	-0.212369	0.12267	-0.0886928	-0.16114	-0.0191006	-0.00280896	0.0477836	-0.19901	-0.190624	-0.0670343	-0.00349371	0.0273344	-0.00824518	-0.230364	0.0822787	-0.0381289	0.0482646	-0.0839169	-0.0537643	-0.0738853	0.239627	0.00463192	-0.31215
TCGA-DD-AACI-01A	-519.411	1435.68	916.266	0.738816	0.739484	-0.0749585	-0.128487	0.181955	0.113997	-0.0642702	-0.0966063	0.0364199	0.110859	-0.199673	-0.0124052	-0.0127008	0.101289	0.0139748	0.301805	0.0515067	0.0774962	-0.0327834	-0.000127579	-0.0889602	-0.073035	-0.047224	0.272649	-0.108485	-0.0805072
TCGA-DD-AACJ-01A	-1601.36	-458.644	-2060	0.954564	0.302603	-0.169161	-0.186486	0.130501	-0.144508	-0.0589746	-0.041082	-0.0135997	0.0338465	-0.252087	-0.103069	-0.08566	-0.0306197	0.0104424	0.148024	-0.245777	0.062887	-0.0262544	0.00804977	-0.193809	-0.0770018	-0.189516	0.33185	-0.142372	-0.301649
TCGA-DD-AACK-01A	-1409.55	-293.932	-1703.49	0.937669	0.354935	-0.162683	-0.20137	0.141128	-0.134082	-0.0583006	-0.000484023	-0.0247297	0.0623252	-0.256306	-0.0860438	-0.185318	-0.0414615	0.00725437	0.0973086	-0.144698	0.137623	-0.000279385	-0.00699443	-0.151836	-0.0590623	-0.140111	0.190813	-0.0912039	-0.211497
TCGA-DD-AACL-01A	-857.736	1356.83	499.096	0.778673	0.678249	0.0448527	-0.161764	0.164901	0.0277123	0.0581442	-0.0840673	0.0740475	0.199565	-0.136356	-0.0155429	-0.0678391	0.00785571	-0.0347731	0.133712	-0.0450259	0.132211	-0.0464868	0.013996	-0.0235797	-0.0421962	-0.0732008	0.078102	-0.0395827	-0.120566
TCGA-DD-AACN-01A	-666.139	-82.1304	-748.27	0.879897	0.49515	-0.163982	-0.184792	0.180138	-0.0901	-0.0675393	-0.00231292	-0.0411226	0.0995512	-0.222546	-0.109847	-0.120975	0.0481173	0.0619683	0.0861854	-0.129399	0.0857443	-0.014313	0.0247369	-0.0966444	-0.0185032	-0.0986276	0.254066	-0.160363	-0.340464
TCGA-DD-AACO-01A	-854.938	500.671	-354.267	0.850961	0.552985	-0.165441	-0.152368	0.144457	0.048901	-0.0514083	-0.0444849	0.0259231	0.0515054	-0.162447	-0.0915773	-0.175482	-0.00986062	0.010963	0.335485	-0.045975	0.0583375	-0.0365817	-0.0123213	-0.128448	-0.157345	-0.114887	0.0271283	-0.035884	0.0361699
TCGA-DD-AACP-01A	-1927.14	-686.354	-2613.49	0.9756	0.221357	-0.206449	-0.229748	0.139153	-0.207961	-0.132064	-1.59916e-05	-0.0574638	-0.000953379	-0.22883	-0.178931	0.0483575	-0.0609993	0.0163751	-0.090308	-0.180758	0.114937	-0.0543509	0.00429629	-0.162653	-0.0677494	-0.105747	0.0246633	-0.0168024	-0.211263
TCGA-DD-AACQ-01A	-1859.94	-955.63	-2815.57	0.981683	0.191694	-0.238469	-0.190861	0.123102	-0.149883	-0.0905491	-0.0385262	-0.0705828	0.00899547	-0.257906	-0.112095	-0.0733832	-0.0457319	0.0316462	0.123367	-0.262393	0.0680152	-0.0294757	-0.0229608	-0.124402	-0.0873233	-0.135646	0.303617	-0.102294	-0.399191
TCGA-DD-AACS-01A	-1634.94	-777.621	-2412.56	0.968701	0.250851	-0.188106	-0.166822	0.158755	-0.204116	-0.0916166	0.0115427	-0.105358	0.00620597	-0.228436	-0.154145	-0.133534	-0.0117128	0.034274	-0.032514	-0.246635	0.0914622	-0.00910464	0.0123248	-0.153137	0.0169816	-0.115016	0.189117	-0.0326744	-0.404636
TCGA-DD-AACT-01A	-722.489	518.758	-203.731	0.839148	0.575082	-0.186969	-0.135181	0.159234	0.0132729	-0.012359	-0.0514493	0.0356878	0.0531391	-0.230402	-0.0486377	-0.0543805	0.01018	0.0443492	-0.057094	-0.101163	0.0910414	-0.0310471	0.0197359	-0.159308	-0.0490812	-0.152583	0.290945	-0.120854	-0.102287
TCGA-DD-AACU-01A	-1070.48	1.61082	-1068.87	0.901277	0.448089	-0.0845935	-0.19213	0.128395	-0.12544	-0.067197	-0.06328	-0.019576	0.0700021	-0.243338	-0.132461	-0.0216798	-0.0557348	0.0186136	-0.00933416	-0.113009	0.0629491	-0.0141964	0.0265432	-0.148882	-0.0563799	-0.113873	0.260324	-0.124228	-0.335096
TCGA-DD-AACV-01A	-1754.07	-1139.37	-2893.44	0.983796	0.180264	-0.021069	-0.196375	0.140798	-0.142474	-0.0739849	-0.0418772	-0.0632036	-0.0358657	-0.244228	-0.114778	-0.13632	-0.0729852	0.0383501	-0.00435594	-0.263947	0.0937269	0.00564773	-0.00584229	-0.13091	-0.0231465	-0.194056	0.265829	0.0132049	0.457452
TCGA-DD-AACW-01A	-1447.41	-275.698	-1723.11	0.938666	0.352054	-0.147585	-0.201125	0.12801	-0.103908	-0.121787	0.0214013	-0.0353999	0.0155734	-0.241149	-0.143559	-0.0746623	-0.0874291	-0.00212897	0.0377256	-0.126731	0.105139	0.00668941	-0.0178036	-0.1362	-0.0361986	-0.193352	0.24154	-0.0417152	-0.227287
TCGA-DD-AACX-01A	-1613.65	-244.326	-1857.98	0.945308	0.332258	-0.0559947	-0.191301	0.150475	-0.143694	-0.0486641	0.00789462	-0.0128022	0.0155992	-0.244869	-0.118911	-0.152769	-0.0684581	0.0122269	0.0826851	-0.223158	0.0900625	0.0112235	0.0136743	-0.195597	-0.0367624	-0.167553	0.26475	-0.0651709	-0.35182
TCGA-DD-AACY-01A	-1125.35	-118.442	-1243.8	0.912103	0.422412	-0.141422	-0.189644	0.153193	-0.0783829	-0.101554	-0.00739981	-0.0430809	0.0135843	-0.192705	-0.0976834	-0.0468655	0.00268809	0.0135113	0.100653	-0.0980205	0.0555549	-0.0464724	-0.0205084	-0.11909	-0.0409151	-0.152142	0.265624	-0.114741	-0.318217
TCGA-DD-AACZ-01A	-780.179	1617.01	836.83	0.746624	0.727824	0.0926635	-0.139337	0.15542	0.0646688	-0.018875	-0.0386446	0.0876496	0.140347	-0.0184949	-0.107308	-0.0452741	-0.0189373	-0.0117248	-0.0251245	0.0292546	0.135491	0.00264061	0.0336316	-0.10196	0.039579	-0.0569687	-0.211763	-0.0427901	-0.0528158
TCGA-DD-AAD0-01A	-1739.84	-688.563	-2428.4	0.969276	0.248526	-0.0591439	-0.217672	0.138643	-0.132557	-0.0898874	-0.0642267	-0.0496593	-0.00934105	-0.342539	-0.100501	-0.0787458	-0.0549883	0.019063	-0.0737399	-0.216533	0.0780043	0.00554281	0.00571937	-0.140121	-0.0628615	-0.152906	0.291356	-0.0610657	0.427816
TCGA-DD-AAD1-01A	-87.8238	918.778	830.954	0.747197	0.726962	-0.0647253	-0.124249	0.181759	0.00703973	-0.0767878	-0.06559	0.0394168	0.117392	-0.206611	-0.0752957	-0.080886	0.0285565	0.0821583	0.0678283	0.0570375	0.124398	-0.00532547	0.0645987	-0.0397122	-0.00936967	-0.0957976	0.179483	-0.105973	-0.304838
TCGA-DD-AAD2-01A	-99.29	578.501	479.211	0.780501	0.67533	-0.108754	-0.182386	0.147788	-0.0192539	-0.0794932	-0.0718539	0.0371707	0.129668	-0.210146	-0.0798449	-0.0811142	0.0138767	0.0395285	0.35991	-0.0365318	0.0876486	-0.0342717	0.0288028	-0.105975	-0.0338985	-0.0983136	0.184889	-0.0658889	-0.196484
TCGA-DD-AAD3-01A	-346.177	276.523	-69.6533	0.828281	0.594763	-0.119237	-0.179079	0.15892	-0.0752427	-0.020206	-0.0265648	-0.0314071	0.107708	-0.197942	-0.0796696	-0.0788911	-0.000176915	0.0689265	0.164359	-0.0744803	0.0882353	-0.0399744	0.0222195	-0.133135	-0.016668	-0.103442	0.269556	-0.12515	-0.268435
TCGA-DD-AAD5-01A	-1274.07	455.257	-818.809	0.88477	0.484796	0.15932	-0.235265	0.155183	-0.121274	-0.109119	-0.0921582	0.0336997	0.140171	-0.205916	-0.108766	0.0958846	-0.0517343	0.0275579	0.0168015	-0.276346	0.0542038	-0.0348003	0.0649331	-0.0939957	-0.052757	-0.160009	0.0840811	-0.079826	-0.39079
TCGA-DD-AAD6-01A	-1800.91	-369.682	-2170.59	0.959276	0.286369	-0.132267	-0.222015	0.13576	-0.244113	-0.239274	-0.0203116	-0.0571142	0.0111062	-0.317354	-0.137667	-0.164408	-0.0491349	-0.0297553	-0.0119788	-0.192836	0.0840764	0.0275368	-0.00425192	-0.171092	-0.0926087	-0.167139	0.221696	-0.0592232	-0.307172
TCGA-DD-AAD8-01A	-1353.06	-293.934	-1647	0.934755	0.363227	-0.167098	-0.157598	0.143974	-0.0721514	-0.0512475	0.00453583	-0.0402326	0.0187735	-0.279431	-0.0910087	-0.122659	-0.0508981	0.017035	0.138612	-0.216647	0.0951076	-0.0221395	-0.0317679	-0.153482	-0.147521	-0.147709	0.264956	-0.0911354	-0.0454263
TCGA-DD-AADA-01A	-656.955	597.519	-59.4367	0.82744	0.596263	-0.139505	-0.145932	0.1884	0.00965059	-0.0368828	-0.0287372	0.0135066	0.0743035	-0.261032	-0.109507	-0.0827707	-0.0316532	0.0363672	0.139235	-0.014426	0.121492	-0.0237102	0.0431919	-0.166178	-0.0336175	-0.163448	0.298615	-0.152033	-0.262523
TCGA-DD-AADB-01A	-1220.64	779.655	-440.988	0.857577	0.540255	0.0319502	-0.122191	0.148898	0.00936833	-0.26472	-0.00765125	-0.0399879	0.0822599	-0.301886	-0.166979	-0.0855851	0.00109649	0.0141309	0.0282358	0.0333251	0.145659	0.00920719	0.0220813	-0.0388988	-0.0258995	-0.081831	0.0634054	-0.0435004	0.0532047
TCGA-DD-AADC-01A	-1460.78	-542.026	-2002.81	0.952028	0.310999	-0.172926	-0.214527	0.133834	-0.148508	-0.19428	-0.0156783	-0.0638976	0.0595683	-0.30086	-0.182756	-0.0928053	-0.0229906	0.00352544	-0.046593	-0.211477	0.114933	-0.00380709	-0.013104	-0.132011	0.0165503	-0.119877	0.147002	-0.0020607	-0.230554
TCGA-DD-AADD-01A	-1820.64	-541.251	-2361.89	0.966829	0.258288	-0.190345	-0.192408	0.133335	-0.171281	-0.0740496	-0.0361044	-0.0486254	0.0107132	-0.218057	-0.193289	-0.0663669	-0.0304302	0.046714	-0.147324	-0.196695	0.102803	0.00895101	0.0119796	-0.112593	-0.0239357	-0.184213	0.24012	-0.0316654	-0.311683
TCGA-DD-AADF-01A	-1522.08	-128.282	-1650.36	0.93493	0.362734	-0.138756	-0.15265	0.17022	-0.00593277	-0.0660509	-0.058046	-0.0860241	-0.00886179	-0.231855	-0.144786	-0.132236	-0.00214534	0.0362446	0.159459	-0.115365	0.0865947	0.0017665	-0.00163359	-0.111363	-0.0460393	-0.133214	0.267558	-0.0623939	0.0425482
TCGA-DD-AADG-01A	-1414.21	-822.56	-2236.77	0.961974	0.276656	-0.253098	-0.230421	0.146902	-0.122895	-0.0639664	-0.018621	-0.0673917	-0.0366242	-0.226529	-0.070354	-0.0717507	-0.0243164	0.0495328	0.0154014	-0.250976	0.0840092	-0.0164198	-0.0476074	-0.131519	-0.0378596	-0.147183	0.299724	-0.132905	0.244866
TCGA-DD-AADI-01A	-570.702	1139.76	569.063	0.772188	0.688519	-0.0374252	-0.144528	0.177553	0.132184	0.0167786	-0.032582	0.0682664	0.0940903	-0.211702	-0.124821	-0.0813194	0.092838	0.045785	0.190572	0.0687563	0.0875897	-0.0461381	0.0563277	-0.126028	-0.0195502	-0.0776734	0.286886	-0.135654	-0.287492
TCGA-DD-AADJ-01A	-1328.6	19.819	-1308.78	0.915972	0.412873	-0.152158	-0.181234	0.15529	-0.0377583	-0.0307238	-0.031332	-0.0157756	0.0540892	-0.238523	-0.11128	-0.137301	-0.00851214	0.00739508	0.152691	-0.085265	0.0888861	-0.046938	0.0114344	-0.115397	-0.0473233	-0.136931	0.303591	-0.11497	-0.22472
TCGA-DD-AADK-01A	-554.046	368.579	-185.467	0.837687	0.577763	-0.198687	-0.123051	0.113978	-0.051312	-0.0507851	-0.0471017	0.00108176	0.114741	-0.296936	-0.0915402	-0.0617172	0.00828313	0.0406385	0.193606	-0.0556728	0.0761946	-0.0642627	0.0473773	-0.0838157	0.0570542	-0.143307	0.1729	-0.0853498	-0.186139
TCGA-DD-AADL-01A	-1586.46	-759.861	-2346.32	0.966242	0.260574	-0.224874	-0.16229	0.122731	-0.113009	-0.0821528	-0.0614655	-0.0663696	0.0533816	-0.215766	-0.134424	-0.181091	-0.052282	0.00749861	-0.107732	-0.267744	0.0622133	-0.0219926	0.00806344	-0.132509	-0.0577801	-0.168611	0.240792	-0.0617818	-0.242922
TCGA-DD-AADM-01A	-983.699	108.761	-874.938	0.88858	0.476556	-0.233516	-0.142106	0.123283	-0.056049	-0.0403565	-0.0877532	-0.0210841	0.0644282	-0.215314	-0.127381	-0.122885	-0.0172555	0.0296137	0.2528	-0.111826	0.0541007	-0.0532957	-0.0175282	-0.156505	-0.0749828	-0.151892	0.188563	-0.075456	-0.201151
TCGA-DD-AADN-01A	-1435.34	1562.84	127.503	0.811721	0.623703	0.038974	-0.103835	0.189224	0.182378	-0.182919	-0.103441	0.0150584	0.0996957	-0.232449	-0.159415	0.00825187	0.140254	-0.00765526	0.143124	0.103487	0.12128	-0.0451546	0.0141732	-0.0670732	-0.0523833	-0.0626304	0.0969522	-0.0237584	-0.103843
TCGA-DD-AADO-01A	-1138.69	1019.1	-119.582	0.832366	0.587434	-0.0457109	-0.1408	0.162554	0.0847912	-0.107909	-0.0529936	0.0177293	0.0568302	-0.206326	-0.160977	-0.0105384	0.0134716	0.0128202	0.229231	0.0628403	0.0893237	-0.0508568	-0.0134485	-0.0405988	-0.110087	-0.0597605	0.15339	-0.057003	0.0486932
TCGA-DD-AADP-01A	-907.128	-68.9744	-976.102	0.895293	0.461707	-0.144472	-0.152767	0.144729	-0.10663	-0.0747947	-0.0303609	-0.0704382	0.0710926	-0.2352	-0.106652	-0.125102	0.00706054	0.00640696	0.190495	-0.142474	0.0951078	-0.0143818	-0.0221485	-0.156196	-0.0246739	-0.167991	0.288847	-0.070233	-0.279403
TCGA-DD-AADQ-01A	-1516.75	113.498	-1403.25	0.921448	0.399006	-0.0955313	-0.195137	0.157072	-0.0363832	-0.144064	-0.0703848	-0.0571397	0.0020409	-0.24101	-0.0881329	-0.163225	-0.0258943	-0.00239374	0.196951	-0.11228	0.0673832	0.0182777	-0.0367694	-0.13315	-0.0522792	-0.172448	0.192456	-0.106622	-0.135501
TCGA-DD-AADR-01A	-1174.48	116.255	-1058.22	0.900598	0.449653	-0.0488958	-0.167441	0.139899	0.0241391	-0.0440765	-0.0215391	-0.0343867	0.0398896	-0.259775	-0.143539	-0.1688	-0.0837904	-0.012218	0.153703	-0.0608855	0.0730114	-0.00725873	-0.0249763	-0.138437	-0.00612495	-0.161841	0.149898	-0.0237772	-0.236699
TCGA-DD-AADS-01A	-1021.27	990.314	-30.9564	0.825085	0.600443	0.0133829	-0.122304	0.151955	0.139053	0.069773	-0.0750944	0.042655	0.0326995	-0.231696	-0.114561	-0.145552	0.068472	0.00453792	0.341942	0.0279366	0.0548117	-0.0202076	-0.0237516	-0.107362	-0.103032	-0.0549045	0.219822	-0.152898	0.261668
TCGA-DD-AADU-01A	-1614.88	-435.429	-2050.31	0.954139	0.304025	-0.240557	-0.25083	0.164756	-0.0531507	-0.0718138	0.0209886	-0.0166841	-0.00835949	-0.240522	-0.0679095	-0.0669931	-0.0226869	-0.00195289	0.0678283	-0.262531	0.0692524	0.0192319	-0.015521	-0.192129	-0.0769103	-0.0700869	0.18649	-0.202552	-0.191506
TCGA-DD-AADV-01A	-795.532	-239.596	-1035.13	0.89912	0.453042	-0.188207	-0.159301	0.137069	-0.102297	-0.0452181	-0.00579164	-0.0179445	0.0583285	-0.243312	-0.140509	-0.129208	-0.036749	0.0673208	0.0304138	-0.187938	0.103215	-0.0196498	0.0118196	-0.148703	-0.0266225	-0.160489	0.193321	-0.0485515	0.224564
TCGA-DD-AADW-01A	-898.805	-790.892	-1689.7	0.936964	0.356959	-0.270502	-0.177828	0.129764	-0.243774	-0.113019	-0.00733921	-0.080003	0.0452784	-0.18859	-0.165191	-0.0950227	0.0380339	0.081827	0.193839	-0.221473	0.0878347	0.0216086	0.0581688	-0.0962393	0.00127797	-0.149545	0.294266	-0.0350779	-0.345286
TCGA-DD-AADY-01A	-1020.03	-832.448	-1852.47	0.945045	0.333065	-0.173038	-0.156873	0.159174	-0.192306	-0.0308604	-0.00377384	-0.0595848	-0.0205546	-0.264096	-0.0912694	-0.158455	0.00398818	0.0564791	0.120566	-0.186531	0.0873403	0.00558351	0.00970704	-0.159297	-0.000155768	-0.144722	0.313761	-0.0790109	-0.382078
TCGA-DD-AAE0-01A	-971.664	-336.653	-1308.32	0.915944	0.412941	-0.247368	-0.200189	0.142042	-0.0980467	-0.185608	0.00814934	-0.0448821	0.0516058	-0.291745	-0.237027	-0.0771287	0.096037	0.065201	0.105632	-0.177705	0.0744274	-0.0606925	0.102814	-0.0116992	-0.0790013	-0.140012	0.08403	-0.0605557	-0.271546
TCGA-DD-AAE1-01A	-1486.05	-101.288	-1587.34	0.931608	0.371984	-0.0826222	-0.203572	0.137405	-0.072645	-0.107631	-0.053581	-0.0448616	0.0296114	-0.225972	-0.171102	-0.0178551	-0.0777734	0.00595536	-0.0233354	-0.142461	0.0976	-0.0133335	0.00221507	-0.101396	-0.0407702	-0.151169	0.278611	-0.098517	-0.167393
TCGA-DD-AAE2-01A	-583.271	494.997	-88.2734	0.82981	0.59203	-0.058873	-0.136172	0.177189	0.0154276	-0.0599566	-0.0382993	0.00263609	0.0536447	-0.255869	-0.0430689	-0.152441	-0.0198259	0.0483673	0.166304	-0.0733044	0.0917461	-0.0125929	0.02867	-0.0865209	-0.02668	-0.119611	0.295452	-0.0945377	0.489032
TCGA-DD-AAE3-01A	-543.404	-5.94089	-549.345	0.86565	0.52435	-0.227385	-0.161661	0.174451	-0.0779743	-0.0236972	-0.00908349	0.0169476	0.0786213	-0.224136	-0.0485639	-0.142383	0.0246949	0.0373383	0.290759	-0.241765	0.0594329	-0.0365479	0.0114929	-0.119362	0.00783123	-0.088733	0.222539	-0.164905	-0.352987
TCGA-DD-AAE4-01A	-337.325	1328.19	990.866	0.731392	0.750435	-0.0317693	-0.0940128	0.185266	0.185401	0.0810216	-0.0464526	0.0461852	0.0908833	-0.196149	-0.0817672	-0.136434	0.0507643	0.0369771	0.301416	0.0845002	0.0970294	-0.0351774	0.00578593	-0.113868	-0.0254465	-0.0684301	0.236399	-0.0549382	0.296671
TCGA-DD-AAE6-01A	-1963.24	-1291.11	-3254.35	0.99191	0.127287	-0.146647	-0.181703	0.144954	-0.200196	-0.141032	-0.0292974	-0.0642109	0.0128068	-0.262954	-0.14424	-0.0888423	-0.0288931	0.0197784	-0.0341475	-0.28687	0.0557403	-0.0498787	-0.00927746	-0.148645	-0.108354	-0.171613	0.280892	-0.0414308	-0.374378
TCGA-DD-AAE7-01A	-600.691	429.36	-171.331	0.836552	0.579838	-0.164599	-0.178895	0.158185	0.0607233	-0.0346122	-0.0289302	0.03464	0.0964454	-0.198007	-0.0990193	-0.143872	0.0122006	0.0392452	0.213208	-0.0356007	0.0901616	-0.0380202	0.00979657	-0.0899557	0.0216419	-0.127815	0.266237	-0.136462	-0.241366
TCGA-DD-AAE9-01A	-1698.5	-396.231	-2094.74	0.956071	0.297504	-0.178473	-0.220789	0.137388	-0.155667	-0.011068	-0.0459136	0.0226711	0.0493905	-0.264064	-0.0944596	-0.065043	-0.0751536	0.0170716	-0.175093	-0.242216	0.0995443	-0.0132827	-0.0118698	-0.122106	-0.0472241	-0.125597	0.251035	-0.109264	-0.0644057
TCGA-DD-AAEA-01A	-1406.09	260.978	-1145.11	0.906068	0.436899	-0.0493201	-0.141073	0.157485	0.0309092	-0.0338736	-0.0306739	-0.0734518	0.0428843	-0.214813	-0.177528	-0.131312	-0.0120528	0.0157742	0.0647169	-0.0720182	0.0844732	-0.0311546	-0.0209743	-0.138527	-0.0920277	-0.098564	0.20755	-0.0584358	0.131845
TCGA-DD-AAEB-01A	-1131.79	-39.6785	-1171.47	0.907699	0.433029	-0.339981	-0.204624	0.157024	0.0588051	-0.00476988	-0.0137385	-0.0190958	0.0256738	-0.253128	-0.052842	-0.021997	0.0354859	0.0206959	0.248367	-0.194285	0.0669046	-0.0124926	-0.0441778	-0.13529	-0.131139	-0.0669029	0.236898	-0.134411	0.0321251
TCGA-DD-AAED-01A	-1871.64	-277.091	-2148.73	0.958364	0.289578	-0.168983	-0.199604	0.177031	-0.131734	-0.176229	0.0615302	-0.0335987	0.0255239	-0.288678	-0.170767	-0.0110501	-0.0941558	-0.0478083	-0.129356	-0.158713	0.107986	-0.012129	-0.00795829	-0.137384	-0.106064	-0.126905	0.206995	-0.123114	-0.203951
TCGA-DD-AAEE-01A	-1330.4	-648.107	-1978.5	0.950931	0.314566	-0.224101	-0.220844	0.155378	-0.166705	-0.074235	-0.0679244	-0.0729839	0.00800944	-0.260534	-0.0779181	-0.184734	-0.0712674	0.0298119	0.160937	-0.191873	0.0793865	0.0133602	-0.0151342	-0.138939	0.0830962	-0.172631	0.210784	-0.0918499	-0.283603
TCGA-DD-AAEG-01A	-1329.06	-577.84	-1906.9	0.947626	0.325077	-0.265898	-0.18804	0.164304	-0.144457	-0.0987108	-0.0674598	-0.0441675	0.0540025	-0.174933	-0.0946857	-0.0609815	-0.0336365	0.0402063	0.043715	-0.236041	0.0658238	-0.0342807	0.00385842	-0.132843	0.0505689	-0.15665	0.288692	-0.100109	-0.416615
TCGA-DD-AAEH-01A	-554.901	1035.6	480.704	0.780364	0.675549	-0.129428	-0.152272	0.215525	0.143426	-0.0669718	-0.0470535	-0.00121767	0.0320761	-0.231465	-0.0783897	-0.112494	0.00788148	0.0621368	0.114343	0.105169	0.117753	-0.0327977	-0.00641535	-0.115097	-0.00134192	-0.0870629	0.245181	-0.0882694	0.067906
TCGA-DD-AAEI-01A	-1016.21	299.751	-716.459	0.877669	0.499819	-0.122067	-0.168763	0.121837	-0.0110597	-0.0480522	-0.0197932	0.0256491	0.0392926	-0.240258	-0.104815	-0.0870054	-0.0294929	0.00468516	0.0877411	-0.071769	0.104473	-0.00172844	0.00438571	-0.164792	-0.0440622	-0.143692	0.0907549	-0.0543439	0.0225576
TCGA-DD-AAEK-01A	-536.742	1091.47	554.726	0.773523	0.686414	0.0799359	-0.114862	0.177115	0.0269937	-0.0518734	-0.0144579	0.0282249	0.0959083	-0.268456	-0.0598277	-0.0837176	0.0105658	0.046639	0.0542159	0.0500573	0.125072	0.0311974	0.0506704	-0.0864002	-0.0191129	-0.0733034	0.236198	-0.0865023	-0.0926416
TCGA-DD-AAVP-01A	-933.483	-315.278	-1248.76	0.912401	0.421684	-0.250054	-0.237301	0.155328	-0.0892318	-0.0201605	0.0125448	-0.0117978	0.00460601	-0.179835	-0.0160203	-0.0012766	0.0391734	0.0551692	0.161403	-0.227302	0.063054	-0.0205251	0.0073417	-0.1126	0.0256406	-0.0826914	0.291028	-0.115356	-0.145457
TCGA-DD-AAVQ-01A	-665.771	1574.73	908.963	0.739538	0.738412	0.109016	-0.0197078	0.186457	0.148107	-0.0645376	-0.0644435	0.0448591	0.0787409	-0.166958	-0.143941	-0.0372734	0.0660236	0.0280608	0.245022	0.107106	0.138225	-0.05316	0.055286	-0.0468566	-0.0552158	-0.0635315	0.269667	-0.0753953	-0.0122122
TCGA-DD-AAVR-01A	11.6253	1265.23	1276.85	0.702128	0.792414	0.0190498	-0.117143	0.19357	0.0435252	0.018412	-0.0978595	0.0882159	0.114414	-0.183984	-0.0657559	-0.0775753	0.0632276	0.0342519	0.308261	0.0511368	0.128371	-0.0279682	0.0524366	-0.153371	0.012067	-0.0732418	0.217996	-0.136514	-0.136123
TCGA-DD-AAVS-01A	-1046.41	-232.352	-1278.76	0.914195	0.41728	-0.197612	-0.189414	0.156709	-0.0539415	-0.193321	-0.0258565	-0.0621035	0.0168839	-0.32039	-0.164766	-0.142584	-0.0498223	0.0374293	0.0707063	-0.0615828	0.092397	-0.0137452	0.0100942	-0.17045	-0.0333732	-0.183913	0.280391	-0.081055	-0.300793
TCGA-DD-AAVU-01A	-1558.95	-418.869	-1977.82	0.9509	0.314666	-0.208281	-0.17097	0.113524	-0.129541	0.0141617	-0.0466086	-0.0227496	0.00174763	-0.317419	-0.156014	-0.0869945	-0.0436246	-0.00196974	-0.021313	-0.238384	0.0527905	-0.0355511	-0.0361876	-0.179509	-0.0908534	-0.183018	0.246457	-0.0919257	-0.390479
TCGA-DD-AAVV-01A	-313.949	1020.49	706.544	0.759209	0.7087	-0.00170795	-0.127643	0.158834	-0.0133125	-0.031549	-0.0761722	0.0341552	0.146173	-0.193576	-0.0725495	-0.0871737	0.0568585	0.0407434	0.251711	-0.0206861	0.109584	-0.0148214	0.026087	-0.135593	0.00323343	-0.0926164	0.278787	-0.0827189	0.0607498
TCGA-DD-AAVW-01A	-126.882	395.303	268.422	0.799467	0.644388	-0.172164	-0.178272	0.144979	-0.0638691	-0.0916855	-0.0716909	-0.00399731	0.100914	-0.26598	-0.0603169	-0.09546	-0.0103883	0.063404	0.269291	-0.0217565	0.130889	0.00495009	0.0936292	-0.121728	-0.0100428	-0.106311	0.237024	-0.104592	-0.128734
TCGA-DD-AAVX-01A	-845.026	518.115	-326.912	0.848845	0.557	0.137728	-0.145582	0.159707	0.00889318	-0.00327378	-0.026976	0.0121812	0.00456317	-0.274237	-0.100528	-0.158801	-0.012188	0.0221478	0.0667393	-0.0719044	0.0952241	0.0131266	0.0150477	-0.169273	-0.0117755	-0.11072	0.227095	-0.143762	-0.236465
TCGA-DD-AAVY-01A	-1511.83	-733.652	-2245.48	0.962323	0.275377	-0.143498	-0.174475	0.143757	-0.102023	-0.073461	-0.00543953	-0.0167784	0.0365614	-0.301128	-0.109179	-0.0803902	-0.0641764	0.0694094	-0.000388923	-0.266029	0.0736093	0.00872596	-0.0282106	-0.146466	-0.0427416	-0.164621	0.234869	-0.117298	0.262757
TCGA-DD-AAVZ-01A	-1149.67	-341.86	-1491.53	0.926404	0.386048	-0.12168	-0.188001	0.15473	-0.0990423	-0.120112	-0.0224847	-0.0333353	0.0617014	-0.246551	-0.0934395	-0.0877674	-0.0948615	0.0157057	0.0530492	-0.136197	0.135912	-0.00505146	0.0368873	-0.125297	-0.0393206	-0.16311	0.243196	-0.0709597	-0.386201
TCGA-DD-AAW0-01A	-379.531	657.555	278.024	0.79862	0.645798	-0.133251	-0.149782	0.142715	-0.0499601	0.00357858	-0.0190485	0.0561331	0.152825	-0.215769	-0.0856685	-0.0559476	-0.0245783	0.0521389	-0.0126011	-0.059673	0.0655227	-0.0352931	0.0238625	-0.157092	-0.0344727	-0.108387	0.252882	-0.137578	-0.202629
TCGA-DD-AAW1-01A	-1302.78	-567.118	-1869.9	0.945878	0.330508	-0.067142	-0.2004	0.166362	-0.12266	-0.0696701	0.00275213	-0.0320436	-0.0258837	-0.280581	-0.0566818	-0.156643	-0.0350175	0.0290006	0.0322029	-0.24336	0.128934	0.034023	0.0149549	-0.152005	-0.0393017	-0.0676817	0.260784	-0.134582	-0.30406
TCGA-DD-AAW2-01A	-1177.7	-679.531	-1857.23	0.945273	0.332367	-0.155644	-0.209654	0.170213	-0.110664	-0.0633312	-0.0200357	-0.0392407	0.00338149	-0.305275	-0.0811362	-0.128702	-0.0362153	0.0561556	0.134956	-0.240244	0.0742274	0.0122339	-0.00937989	-0.148127	-0.0458043	-0.144585	0.244362	-0.0902706	-0.332918
TCGA-DD-AAW3-01A	-1295.06	-753.819	-2048.88	0.954076	0.304236	-0.271585	-0.217312	0.157477	-0.140478	-0.0978899	-0.0311243	-0.0444308	-0.0115658	-0.287581	-0.140608	-0.0889375	-0.0448125	0.0537637	-0.0597386	-0.242742	0.0631482	-0.0158783	-0.0433741	-0.189617	-0.0535808	-0.188014	0.23696	-0.139289	-0.159459
TCGA-ED-A459-01A	-1200.23	177.167	-1023.06	0.898343	0.454814	0.00241988	-0.112629	0.0905362	-0.200821	0.0540418	-0.0551901	-0.014644	0.0959002	-0.203568	-0.0813602	-0.138971	-0.0400089	0.000178935	-0.0287803	-0.244887	0.0495385	0.00792643	0.000377717	-0.0949368	0.040962	-0.126805	0.24052	-0.0380706	-0.405336
TCGA-ED-A4XI-01A	-157.253	723.323	566.07	0.772467	0.68808	-0.063982	-0.14942	0.168582	-0.00712614	0.00805916	-0.0382868	0.0742634	0.117828	-0.235322	-0.0510262	-0.106676	0.0116189	0.0593241	0.0808961	-0.0558044	0.0995563	-0.012308	0.0545342	-0.178755	0.00441633	-0.116245	0.284149	-0.120968	-0.0985532
TCGA-ED-A5KG-01A	224.008	2741.12	2965.12	0.506019	1.04023	0.408443	0.124161	0.25385	0.232511	-0.0989865	-0.0468004	-0.00600397	0.134919	-0.269455	-0.150612	-0.0862718	0.138293	0.0180198	0.247511	0.357167	0.247562	0.0972397	0.118498	0.0244437	0.019335	-0.0175415	0.119546	-0.0733217	0.27528
TCGA-ED-A627-01A	384.054	1485.82	1869.87	0.637565	0.879463	-0.0336269	-0.18837	0.201227	0.16726	-0.010246	-0.000402864	0.0640907	0.145162	-0.221595	-0.0224287	-0.0087896	0.108102	0.071142	0.0204574	0.0830595	0.106725	-0.0111355	0.056791	-0.108541	0.0254268	-0.0221826	0.173531	-0.116603	-0.288503
TCGA-ED-A66X-01A	-42.2475	506.694	464.447	0.781854	0.673163	-0.164659	-0.239961	0.135464	-0.133843	-0.214843	-0.000885659	0.0565506	0.131676	-0.194799	-0.0981609	-0.0535265	0.0521506	0.0416996	0.285003	-0.163176	0.0909015	-0.0582664	0.0580745	-0.121661	0.0030508	-0.134479	0.26675	-0.0843322	-0.274347
TCGA-ED-A66Y-01A	-1590.08	-1254.56	-2844.63	0.982487	0.187428	-0.234688	-0.242624	0.17286	-0.229945	-0.212213	0.0271882	-0.0588546	0.0265685	-0.275519	-0.204015	-0.0460927	0.0519563	0.0501297	-0.0220909	-0.23456	0.0944847	0.0170673	0.0609761	-0.0172455	-0.0169042	-0.14498	0.233792	-0.0531045	-0.333619
TCGA-ED-A7PX-01A	-312.657	-15.4889	-328.146	0.84894	0.556819	-0.156564	-0.22824	0.174116	-0.161524	-0.128025	-0.057804	-0.0117067	0.109272	-0.187117	-0.17152	0.0527736	0.0442671	0.103846	0.123133	-0.193068	0.121633	-0.00627113	0.0205864	-0.110633	-0.00635404	-0.122043	-0.0386662	-0.106164	-0.348086
TCGA-ED-A7PY-01A	-1682.04	-674.006	-2356.05	0.966609	0.259147	-0.286085	-0.220803	0.170041	-0.0861341	-0.154859	-0.00295097	-0.0464326	0.000404237	-0.274069	-0.129674	-0.0565378	-0.0770999	0.0206111	0.0133012	-0.207776	0.0915213	-0.0221687	-0.0098291	-0.121873	-0.0763265	-0.168666	0.302702	-0.119723	-0.315261
TCGA-ED-A7PZ-01A	-1809.29	-887.974	-2697.27	0.978226	0.20906	-0.276405	-0.179283	0.130711	-0.252431	-0.215937	-0.0430437	-0.105989	-0.0829775	-0.271882	-0.156666	-0.0793469	-0.00562208	0.042637	0.0719508	-0.28025	0.0571684	-0.0586982	0.00118241	-0.169604	-0.0722742	-0.152786	0.215438	-0.0693246	-0.392424
TCGA-ED-A7XO-01A	-524.405	363.751	-160.654	0.835692	0.581405	-0.0998717	-0.153303	0.168616	0.028766	-0.0382424	-0.0297378	0.022222	0.0615683	-0.23781	-0.0438198	-0.0673267	0.00156353	0.0702807	0.155725	-0.11247	0.0577727	-0.0616534	0.0180222	-0.123093	0.00357485	-0.103493	0.200694	-0.0104257	0.408447
TCGA-ED-A7XP-01A	-726.927	70.8398	-656.088	0.873388	0.508681	-0.0981129	-0.196962	0.144761	-0.103451	-0.0826721	-0.0207234	-0.0141719	0.0598364	-0.23987	-0.0808295	-0.105783	-0.0577454	0.040658	0.022402	-0.146443	0.109299	0.025697	0.0265151	-0.133252	0.0431755	-0.125375	0.220633	-0.120227	-0.185439
TCGA-ED-A82E-01A	-741.042	-154.778	-895.82	0.889982	0.473491	-0.139854	-0.274732	0.170346	-0.212984	-0.0801772	-0.0549045	-0.0324387	0.0187306	-0.209527	-0.214307	-0.0414219	0.0376179	0.0936367	0.0576385	-0.226779	0.0908445	0.0265504	0.0424174	-0.103368	0.0274977	-0.173726	0.182744	-0.139865	-0.228454
TCGA-ED-A8O5-01A	-1064.21	-637.727	-1701.94	0.93759	0.355162	-0.142932	-0.194067	0.169438	-0.0994259	-0.194039	-0.0107999	-0.065307	0.00453372	-0.27304	-0.149877	-0.0849921	-0.0575018	0.0344347	0.0116677	-0.18369	0.0958316	-0.00581146	0.0197504	-0.143698	-0.0408685	-0.136342	0.285725	-0.0781604	-0.343808
TCGA-ED-A8O6-01A	-1302.63	-422.582	-1725.22	0.938773	0.351745	-0.16747	-0.270674	0.121923	-0.116047	-0.235357	-0.0560453	-0.0297097	-0.00551903	-0.306354	-0.140668	-0.0270029	-0.0356877	0.0164636	-0.0563161	-0.161734	0.0872651	-0.0147308	0.0335851	-0.0871985	-0.0448146	-0.167307	0.155154	-0.0858673	-0.0561605
TCGA-ED-A97K-01A	-678	138.285	-539.715	0.864941	0.525763	-0.14767	-0.26728	0.180504	-0.193712	-0.115704	-0.0161515	0.00965307	0.065843	-0.166644	-0.11006	0.0847936	0.0804393	0.0402222	-0.128734	-0.16529	0.128882	0.0192722	0.0222246	-0.0814576	-0.0620326	-0.0860061	0.161043	-0.0821782	-0.270068
TCGA-EP-A12J-01A	-1202.29	-401.086	-1603.37	0.932461	0.369631	0.148527	-0.22824	0.162359	-0.0525215	-0.0677845	-0.0238555	0.0115546	-0.0233509	-0.310716	-0.0573509	-0.164255	-0.0321037	0.050964	0.0163348	-0.190255	0.081534	0.027483	-0.0150139	-0.16712	-0.0344283	-0.116432	0.242779	-0.129739	-0.273413
TCGA-EP-A26S-01A	-1279.56	-743.274	-2022.83	0.952924	0.308059	-0.225363	-0.196836	0.152665	-0.0666463	-0.0846047	-0.0115861	-0.0503851	0.0285521	-0.280983	-0.106206	-0.142905	-0.0415667	0.046205	0.116366	-0.221267	0.124413	0.0113009	-0.0322881	-0.190846	-0.0410511	-0.131048	0.264224	-0.118358	-0.300404
TCGA-EP-A2KA-01A	-1146.63	1013.15	-133.484	0.833495	0.585393	0.0509015	-0.192783	0.173444	0.0838543	-0.111378	-0.0566543	0.0269466	0.053051	-0.184013	-0.143556	-0.100395	0.024316	0.00455996	-0.01299	0.0389518	0.143686	-0.0364562	0.0154126	-0.111274	-0.0624505	-0.101394	0.20606	-0.0404412	0.00451151
TCGA-EP-A2KB-01A	-1494.75	-474.848	-1969.6	0.950525	0.315873	-0.156192	-0.232542	0.167527	-0.137997	-0.097818	0.00976167	-0.0514848	0.0336708	-0.283428	-0.154104	-0.165166	-0.0586316	0.005521	0.10112	-0.171706	0.108181	0.00884536	-0.0120755	-0.186195	-0.0254328	-0.153412	0.199672	-0.0360954	-0.220909
TCGA-EP-A2KC-01A	-1188.36	-298.45	-1486.81	0.926143	0.386741	-0.11753	-0.199492	0.128108	-0.180905	-0.0911141	-0.057477	-0.0367605	0.0245022	-0.231306	-0.0998857	-0.0990153	-0.0510564	0.023989	0.182327	-0.212327	0.113179	-0.00648962	0.0172445	-0.142752	-0.0642588	-0.145041	0.258095	-0.110864	-0.281814
TCGA-EP-A3JL-01A	-373.656	913.733	540.077	0.774884	0.684264	0.0225518	-0.159713	0.138071	0.0595722	0.0456722	-0.096321	0.0213004	0.119893	-0.218632	-0.0821235	-0.0555877	0.0225472	0.0290338	0.291226	0.0178335	0.0880226	-0.0399164	-0.00122549	-0.0763892	-0.0739698	-0.107832	0.191706	-0.086875	-0.123989
TCGA-EP-A3RK-01A	-469.646	1339.57	869.925	0.743383	0.732682	0.0174507	-0.176343	0.164884	0.0516144	0.193482	-0.0794401	0.104637	0.0983442	-0.121306	-0.0602758	-0.101602	0.0139917	0.0164293	0.220208	0.0497315	0.125078	-0.0265615	0.0171546	-0.0734583	-0.0295078	-0.105305	0.21601	-0.0333271	-0.00155569
TCGA-ES-A2HS-01A	-862.186	-424.71	-1286.9	0.914678	0.416086	-0.285123	-0.180676	0.148383	-0.101965	0.00449232	-0.0417037	0.0220327	0.0190319	-0.24158	-0.124043	-0.109829	0.0278537	0.0449745	0.32234	-0.14278	0.0494486	-0.0517596	0.0159753	-0.152689	-0.0343742	-0.139886	0.244032	-0.106489	-0.447262
TCGA-ES-A2HT-01A	-608.552	303.483	-305.069	0.847145	0.560207	0.0270081	-0.17696	0.131556	-0.0335435	0.0276207	-0.0838207	0.000464022	0.0672052	-0.200172	-0.0823657	-0.0647533	-0.00597593	0.0347833	0.290604	-0.0612319	0.0578512	-0.0803556	0.00640666	-0.125681	-0.0387839	-0.121208	0.262855	-0.133969	-0.223553
TCGA-FV-A23B-01A	-1011.44	42.2667	-969.176	0.89484	0.462723	-0.0819885	-0.174993	0.161657	-0.0725666	-0.137205	0.00688731	-0.0443818	0.0171097	-0.274635	-0.131466	-0.198476	-0.0332208	-0.0081558	0.134723	-0.0808806	0.113545	0.0154778	-0.00518325	-0.124671	-0.0165916	-0.13671	0.181993	-0.0514495	-0.22402
TCGA-FV-A2QQ-01A	-832.362	432.508	-399.854	0.854456	0.546293	-0.148337	-0.196447	0.162521	0.00452448	0.00698906	-0.0586426	0.0345411	0.0733514	-0.197385	-0.102625	-0.098133	-0.0273839	0.0239584	0.180694	-0.034949	0.103138	-0.028755	-0.00304574	-0.104434	0.0744483	-0.147198	0.20351	-0.129714	-0.0248911
TCGA-FV-A2QR-01A	-615.177	-205.537	-820.714	0.884901	0.484516	-0.2703	-0.177134	0.11609	-0.107424	-0.0691794	-0.0465177	-0.059086	0.0779883	-0.191356	-0.118311	-0.0544844	0.0292279	0.062134	0.225809	-0.239498	0.106049	-0.0484518	0.0138887	-0.0928534	-0.0333984	-0.128565	0.303976	-0.0830635	-0.394291
TCGA-FV-A3I0-01A	-780.619	-39.8046	-820.424	0.884881	0.484558	-0.030521	-0.241986	0.16186	-0.118218	-0.140515	-0.0458389	0.00887026	0.000320499	-0.0838588	-0.198396	0.0467677	0.0774228	0.129232	-0.0584163	-0.240416	0.0784277	-0.0296368	0.066837	-0.0472841	-0.0409599	-0.123358	0.039794	-0.150179	-0.273024
TCGA-FV-A3I1-01A	-732.148	461.031	-271.117	0.844487	0.56519	-0.0600097	-0.167369	0.0896236	-0.163107	-0.0599335	-0.0317781	0.0170526	0.0965561	-0.239258	-0.0896558	-0.0409016	0.0101293	0.031485	0.0366366	-0.0780427	0.120812	-0.0303528	0.0320047	-0.136395	-0.0473708	-0.0969599	0.295257	-0.0756016	0.00140012
TCGA-FV-A3R2-01A	-1451.48	-311.459	-1762.93	0.940666	0.346209	-0.0416717	-0.168334	0.115496	-0.121551	-0.0528259	-0.0378508	-0.0245061	0.0166861	-0.227871	-0.109513	-0.188545	-0.0754829	0.0222221	-0.0547604	-0.187883	0.0668227	-0.0125495	-0.000303687	-0.113987	-0.0434836	-0.128977	0.0466614	-0.10098	-0.230943
TCGA-FV-A3R3-01A	110.773	396.242	507.014	0.777943	0.679411	-0.0584216	-0.190551	0.173448	-0.0432619	-0.0460839	-0.0217744	0.0552698	0.0980929	-0.111588	-0.0786864	-0.131405	0.0308088	0.0591458	0.126711	-0.0876749	0.116034	-0.0132859	0.0690791	-0.0777656	0.00349979	-0.0771884	0.0836824	-0.132702	-0.35851
TCGA-FV-A495-01A	-310.32	899.26	588.94	0.770331	0.691437	-0.102594	-0.149847	0.175472	0.0938348	0.0138675	-0.0829376	0.0611576	0.12379	-0.156169	-0.0949605	-0.0590784	0.0642552	0.0691829	0.26509	0.00949466	0.049685	-0.0598625	0.0703841	-0.124332	-0.0281245	-0.121663	0.249338	-0.0574782	-0.301727
TCGA-FV-A496-01A	-1668.18	-957.411	-2625.59	0.975989	0.219581	-0.319767	-0.163022	0.12618	-0.235075	-0.0785255	0.00390372	-0.0702895	0.0341028	-0.197404	-0.0841054	-0.0584297	-0.05914	0.0035101	0.0783292	-0.308407	0.0980161	-0.0108961	0.0443216	-0.131155	-0.0265133	-0.186373	0.28682	-0.144142	-0.271469
TCGA-FV-A4ZP-01A	-1069.15	817.059	-252.088	0.842987	0.567984	-0.0975594	-0.198092	0.114469	0.04906	-0.119391	-0.11078	0.0694135	0.0636677	-0.180782	-0.14421	-0.0452725	0.0624804	0.0204951	0.321095	-0.0223404	0.0429337	-0.0635184	0.0133712	-0.0318801	-0.116417	-0.10091	0.0680779	-0.114773	-0.0738177
TCGA-FV-A4ZQ-01A	-1283.66	1324.92	41.2599	0.81905	0.611044	-0.00561775	-0.158435	0.178063	0.0595944	-0.153677	-0.0224861	-0.000699914	0.0781156	-0.274258	-0.170885	-0.0841293	0.0127912	-0.0132052	-0.0819851	0.112619	0.195397	-0.003009	0.0268179	-0.0626492	0.0238418	-0.0486098	0.0648507	-0.0209855	-0.160625
TCGA-G3-A25S-01A	-1366.92	227.225	-1139.7	0.905732	0.437693	-0.130227	-0.201905	0.150243	-0.0540028	0.0564674	-0.0520825	0.0360018	0.0686842	-0.177837	-0.128891	-0.1069	-0.044297	-0.000624999	0.0221686	-0.166357	0.0859435	-0.0412854	-0.0292937	-0.137742	-0.0318272	-0.165449	0.276444	-0.0821446	-0.230632
TCGA-G3-A25T-01A	-802.493	-60.8575	-863.351	0.887798	0.478257	-0.241312	-0.298146	0.171258	-0.0644818	-0.108063	-0.0508672	0.00197452	0.006883	-0.23914	-0.159755	0.0299365	0.0765294	0.0772118	0.269602	-0.224412	0.0579263	-0.0382239	0.00263993	-0.0981955	-0.0405713	-0.140337	0.0229779	-0.103449	-0.432483
TCGA-G3-A25U-01A	-1480.79	-664.249	-2145.04	0.95821	0.29012	-0.183708	-0.176947	0.152107	-0.111031	-0.0671472	-0.00754439	-0.0356617	-0.0469512	-0.220886	-0.108644	-0.126881	-0.0550547	0.031803	0.0343808	-0.243528	0.0925764	0.0358388	0.00197418	-0.127552	-0.0359639	-0.185096	0.25595	-0.0351461	0.511512
TCGA-G3-A25V-01A	-327.143	726.727	399.584	0.787754	0.663642	-0.0691598	-0.173225	0.157605	-0.0216205	0.0248644	-0.0315062	0.0692222	0.132643	-0.153978	-0.0618911	-0.0745703	0.0299945	0.0356838	0.237943	-0.0100656	0.0944328	-0.0241597	0.0230769	-0.147813	-0.0214382	-0.105764	0.210183	-0.101549	0.000855632
TCGA-G3-A25X-01A	-433.649	1085.01	651.361	0.764456	0.700599	-0.134123	-0.205848	0.158895	0.104621	-0.141382	-0.100742	0.0162964	0.111552	-0.176597	-0.113899	-0.015607	0.142842	0.0828874	0.337663	-0.0588704	0.0508271	-0.0642078	0.013058	-0.0793425	-0.0358232	-0.0832282	0.143741	-0.0437315	-0.122355
TCGA-G3-A25Y-01A	-548.322	174.501	-373.821	0.852465	0.550115	0.0323614	-0.215207	0.165095	-0.0891005	-0.0679945	-0.0255681	-0.022324	0.105265	-0.204895	-0.126793	-0.102629	0.0754426	0.0590882	0.0572495	-0.0846198	0.11443	-0.0586276	0.0457833	-0.0791999	-0.017248	-0.112096	0.241201	-0.0881237	-0.254745
TCGA-G3-A25Z-01A	-867.543	22.0312	-845.511	0.88659	0.480876	-0.118713	-0.155444	0.123585	-0.174992	-0.0468153	0.00138034	-0.00800118	0.0738196	-0.250318	-0.0714584	-0.1222	-0.0279969	0.0264118	0.185283	-0.161127	0.0625044	-0.0377538	0.013012	-0.0908617	0.000131332	-0.110755	0.289386	-0.106494	-0.175327
TCGA-G3-A3CG-01A	-820.091	21.0086	-799.082	0.883417	0.487691	-0.0713034	-0.170354	0.15824	-0.036215	-0.0562378	-0.0393073	-0.0353904	0.0303146	-0.202142	-0.0678521	-0.111976	-0.0164423	0.0145358	0.160314	-0.120727	0.0823529	-0.0492217	0.00151485	-0.127184	-0.0381754	-0.134552	0.29326	-0.133807	-0.198973
TCGA-G3-A3CH-01A	-804.216	155.925	-648.291	0.87283	0.509826	-0.0405552	-0.169167	0.143865	0.0120585	-0.00819284	-0.0488586	0.00179294	0.0353607	-0.199532	-0.149676	-0.137183	-0.0143289	0.0493231	0.121733	-0.0879997	0.0806033	-0.0185362	0.0325631	-0.0755118	-0.0441108	-0.132726	0.171396	-0.0926853	-0.283914
TCGA-G3-A3CI-01A	-694.933	530.11	-164.823	0.836028	0.580793	-0.140839	-0.159914	0.16779	0.0014163	0.0273737	0.00237839	0.0428001	0.0918252	-0.0284622	0.0100085	-0.143483	-0.0106204	0.0478325	0.0830741	-0.127749	0.122704	-0.0308108	0.046858	-0.0993579	-0.0154072	-0.0694792	0.250965	-0.135386	-0.223864
TCGA-G3-A3CJ-01A	-1176.93	-186.984	-1363.91	0.919189	0.404781	-0.100929	-0.215391	0.160581	-0.022882	-0.0240328	-0.0363662	-0.00163045	0.0154808	-0.251691	-0.0529333	-0.133312	0.0327442	0.0217111	0.229309	-0.200754	0.0895036	-0.0317833	-0.00382952	-0.156884	-0.0709468	-0.142366	0.244449	-0.151064	-0.158603
TCGA-G3-A3CK-01A	-1087.63	270.969	-816.665	0.884624	0.48511	0.00104297	-0.153517	0.185445	-0.00997487	-0.0466406	-0.027131	-0.00122399	0.0299671	-0.271191	-0.0458838	-0.183465	0.005618	0.00257454	0.019135	-0.0733673	0.155053	0.019513	0.000512691	-0.146251	-0.0215661	-0.107001	0.250773	-0.0938138	-0.171826
TCGA-G3-A5SI-01A	-1438.05	-907.081	-2345.13	0.966197	0.26075	-0.237362	-0.176528	0.155338	-0.210203	-0.102077	-0.0545897	-0.128406	-0.0271429	-0.256873	-0.170023	-0.178005	-0.0447561	0.00979626	0.116988	-0.243385	0.0896262	0.00283577	0.0159088	-0.168865	-0.0242397	-0.16702	0.205514	0.0151279	-0.0281581
TCGA-G3-A5SJ-01A	-969.499	815.211	-154.288	0.835178	0.58234	-0.101977	-0.191216	0.164159	-0.0169103	-0.183652	-0.0838536	0.0270601	0.0821224	-0.19035	-0.0938995	0.0105513	0.0785469	0.0111631	0.113955	0.0451167	0.110119	-0.0343793	-0.000297698	-0.0559217	-0.0283797	-0.0670906	0.139487	-0.0862463	-0.0497822
TCGA-G3-A5SK-01A	-645.213	554.481	-90.7325	0.830011	0.591669	0.00125757	-0.172876	0.178728	0.13057	-0.0338618	0.00612023	-0.0111435	0.099283	-0.208739	-0.0702067	-0.163321	-0.0256815	0.0172764	-0.0836963	-0.0479963	0.0854623	0.0193709	0.0832558	-0.126664	0.0648859	-0.0820442	0.199053	-0.0966437	0.178749
TCGA-G3-A5SL-01A	-1038.88	-500.005	-1538.88	0.928999	0.379097	-0.220873	-0.251736	0.155049	-0.0860359	-0.0584449	3.41935e-05	-0.0126677	0.00414459	-0.166505	-0.105169	-0.156099	-0.0132007	0.0300802	-0.0309583	-0.212872	0.0803588	-0.0244809	-0.00347045	-0.145653	-0.0246566	-0.155229	0.172575	-0.132684	-0.151447
TCGA-G3-A5SM-01A	-308.566	568.355	259.788	0.800228	0.643121	-0.166445	-0.160599	0.123352	-0.0772214	-0.0389061	-0.0413635	0.000822516	0.125375	-0.176818	-0.0716811	-0.143467	0.0301486	0.0342085	0.280258	-0.10598	0.0912424	-0.0329348	0.0401097	-0.163967	-0.0257156	-0.0927176	0.233458	-0.0648417	-0.156036
TCGA-G3-A6UC-01A	-1524.48	-722.562	-2247.04	0.962385	0.275147	-0.232639	-0.223906	0.179939	-0.104477	-0.0769195	0.0299515	-0.0295732	-0.0107996	-0.288997	-0.151119	-0.104071	-0.0163212	0.0590197	0.0563161	-0.245894	0.0816576	0.00214739	-0.0264124	-0.131745	-0.0622672	-0.184769	0.282209	-0.102625	0.39888
TCGA-G3-A7M5-01A	-1305.44	-64.5151	-1369.95	0.919538	0.403894	-0.213633	-0.160189	0.161598	0.0292359	-0.0167357	-0.00887576	-0.0199841	0.041307	-0.188475	-0.0564423	-0.0233353	-0.00390888	0.0150805	0.0316584	-0.170729	0.0416755	-0.0569781	-0.024312	-0.0484244	-0.0627802	-0.153551	0.23968	-0.131966	-0.365355
TCGA-G3-A7M6-01A	-981.254	-142.38	-1123.63	0.90473	0.440051	-0.259831	-0.200422	0.128835	-0.176203	-0.0561439	-0.0568573	-0.015858	0.0440609	-0.220826	-0.186779	0.0384662	0.0808855	0.0828448	0.0843964	-0.134318	0.119644	-0.0046952	0.0680022	-0.0995192	-0.0650764	-0.100719	0.168611	-0.099902	-0.42836
TCGA-G3-A7M7-01A	-1189.97	-496.369	-1686.34	0.936791	0.357452	-0.276645	-0.159193	0.126798	-0.0957142	-0.0658522	-0.0487048	-0.0161858	0.0141371	-0.181896	-0.111815	-0.0524775	0.0300209	0.00807022	0.141101	-0.119146	0.0803175	-0.0154627	0.0125983	-0.136419	-0.0221142	-0.144642	0.0854225	-0.140783	-0.317673
TCGA-G3-A7M8-01A	-654.167	-123.322	-777.489	0.881927	0.490861	-0.19766	-0.176386	0.12326	-0.16145	-0.0548525	0.0374355	0.0154527	0.0691668	-0.243088	-0.0625513	-0.0909891	0.00545954	0.0316751	0.199518	-0.259872	0.0950991	-0.0288433	0.0185348	-0.0939538	-0.0352106	-0.134815	0.260661	-0.111057	0.182327
TCGA-G3-A7M9-01A	-1621.24	-685.348	-2306.58	0.964723	0.266407	-0.182622	-0.273256	0.134588	-0.213531	-0.316241	-0.0245033	-0.0361343	0.0655602	-0.222065	-0.191962	-0.0571821	-0.0447966	0.0276582	-0.150513	-0.180815	0.144813	-0.0377175	0.0449701	-0.0856129	-0.00361303	-0.127789	-0.136129	-0.0224757	-0.258634
TCGA-G3-AAUZ-01A	-767.594	594.166	-173.427	0.83672	0.57953	-0.051695	-0.153223	0.192143	0.0625294	-0.00966892	-0.05547	6.69227e-05	0.060212	-0.20829	-0.117996	-0.119826	-0.00210046	0.032679	0.239032	-0.0157077	0.070682	-0.0653349	0.0209641	-0.114423	-0.0449683	-0.100528	0.230409	-0.0722102	-0.257701
TCGA-G3-AAV0-01A	-1190.05	-200.209	-1390.26	0.920705	0.400914	-0.202399	-0.169112	0.165564	0.0305303	-0.0249708	-0.0500425	-0.0259604	0.012382	-0.21292	-0.114793	-0.0568828	0.00437593	0.0412157	0.179138	-0.148258	0.0526863	-0.0673704	-0.0381385	-0.0860868	-0.0455048	-0.162521	0.283383	-0.116669	-0.0815184
TCGA-G3-AAV1-01A	-1134.07	-477.103	-1611.17	0.932874	0.368486	-0.0850429	-0.194571	0.150064	-0.187903	-0.0485791	-0.0465237	-0.0185578	-0.0196434	-0.262934	-0.0852869	-0.175634	-0.0179694	0.00638122	0.0515713	-0.243994	0.119127	0.0684317	0.0145847	-0.126788	-0.0146519	-0.120386	0.230262	-0.121067	-0.298693
TCGA-G3-AAV2-01A	-1157.64	-337.809	-1495.44	0.926621	0.385473	-0.229581	-0.244632	0.16206	-0.100814	-0.03278	-0.0261111	0.0232036	0.00725043	-0.122795	-0.0639232	-0.110481	-0.0068307	0.0162007	0.227131	-0.262654	0.0992136	-0.0344728	0.0164519	-0.135463	-0.0472534	-0.124182	0.261648	-0.16773	-0.206285
TCGA-G3-AAV3-01A	-687.399	929.786	242.387	0.801757	0.640567	0.0500253	-0.175846	0.184765	0.0418552	0.00256239	-0.077889	0.0389623	0.0738814	-0.287391	-0.0425273	-0.105291	0.0533955	0.0424739	0.0897635	0.0389532	0.1375	0.0184427	0.00634423	-0.088526	-0.0284111	-0.0492563	0.209971	-0.0649231	-0.0883634
TCGA-G3-AAV4-01A	-1257.9	-529.969	-1787.87	0.941902	0.342549	0.0881632	-0.175631	0.188505	-0.102033	-0.0389553	-0.00895703	-0.046481	-0.0814894	-0.305862	-0.0975194	-0.130951	-0.0446052	0.0688308	0.07514	-0.19845	0.0757751	0.0249997	-0.0103337	-0.180559	-0.0397111	-0.0710892	0.246369	-0.129505	-0.0231021
TCGA-G3-AAV5-01A	-1476.99	-368.289	-1845.28	0.944699	0.334122	-0.185613	-0.194507	0.128034	-0.0979416	-0.0409268	-0.0327409	-0.0227468	0.0424926	-0.270985	-0.156834	-0.0878126	-0.0424381	-0.00957567	0.0943528	-0.162767	0.085734	-0.0225399	-0.0237532	-0.177725	-0.0291422	-0.106279	0.204194	-0.0552689	-0.240277
TCGA-G3-AAV6-01A	-1417.17	-735.536	-2152.71	0.958531	0.288995	-0.291023	-0.23761	0.13275	-0.195661	-0.228982	-0.0450605	-0.0428548	-0.0110308	-0.18927	-0.149135	0.0184073	-0.0600098	0.0256419	0.0242688	-0.179393	0.130433	-0.0298113	0.0125735	-0.117414	-0.0381468	-0.124524	-0.0413326	-0.0206657	-0.240355
TCGA-G3-AAV7-01A	-1011.18	433.823	-577.36	0.867701	0.520237	-0.0355054	-0.178936	0.103979	-0.247285	-0.207033	-0.0799079	-0.0210239	0.145873	-0.149481	-0.15084	-0.0793164	-0.0962561	0.0130394	0.0998755	-0.184567	0.127921	-0.0363289	0.0476219	-0.110177	0.0626731	-0.090664	0.181327	0.00699749	-0.193995
TCGA-GJ-A3OU-01A	568.018	2189.99	2758.01	0.532004	1.00983	0.0618478	-0.184998	0.165304	0.0189054	0.0961004	-0.0528602	0.180564	0.296328	-0.183628	-0.0487135	-0.0678958	0.0556055	0.0540981	0.355709	0.11002	0.127165	-0.0404377	0.0782212	-0.122701	-0.0170174	-0.0615846	0.220487	-0.0928712	0.105632
TCGA-GJ-A6C0-01A	-868.9	706.063	-162.838	0.835868	0.581085	-0.0632458	-0.154145	0.134507	-0.0789314	0.0273638	-0.0352203	-0.0184044	0.204191	-0.210731	-0.0461787	-0.0905007	-0.0178771	-0.0260781	0.0485376	-0.164219	0.0951771	-0.0583605	0.0500007	-0.084565	0.0202012	-0.121499	0.308939	-0.0323052	-0.285236
TCGA-GJ-A9DB-01A	-598.345	-58.3347	-656.68	0.87343	0.508594	-0.23236	-0.158287	0.139255	-0.117734	-0.0679001	-0.0303358	-0.0301945	0.102626	-0.166483	-0.118249	-0.0572317	-0.0160358	0.0576052	-0.0304916	-0.215185	0.101102	-0.0508735	0.0174999	-0.122241	-0.055587	-0.101317	0.0894322	-0.143417	-0.273802
TCGA-HP-A5MZ-01A	235.52	1109.75	1345.27	0.694942	0.802458	-0.0721048	-0.181735	0.150801	0.0297294	-0.00511543	-0.0520502	0.0793658	0.140087	-0.136937	-0.0585126	-0.0728111	0.0173618	0.0452871	0.337197	0.0237998	0.103619	-0.0255638	0.036625	-0.0985999	-0.0342973	-0.0836924	0.151937	-0.109403	-0.124456
TCGA-HP-A5N0-01A	-173.629	137.149	-36.4804	0.825543	0.599632	-0.201769	-0.174655	0.162737	-0.00154793	0.00990507	-0.0393804	0.0173586	0.0715802	-0.182978	-0.0714628	-0.0538526	0.00987431	0.0898014	0.205118	-0.188739	0.0860195	-0.0363605	0.0322659	-0.094028	-0.00581677	-0.144619	0.281282	-0.0919789	0.267035
TCGA-K7-A5RF-01A	-49.33	917.06	867.73	0.743599	0.73236	0.118556	-0.152931	0.16284	0.0321526	-0.0142133	-0.0135172	0.0640078	0.140455	-0.192914	-0.0250635	-0.0441628	0.0484382	0.0644556	-0.107187	-0.0437485	0.0758705	-0.0253056	0.02869	-0.096353	-0.00259107	-0.040447	0.291834	-0.145804	-0.0536714
TCGA-K7-A5RG-01A	-549.829	2057.36	1507.53	0.677619	0.826276	0.14673	-0.0466381	0.204025	0.16545	-0.0390099	-0.0464104	-0.00723151	0.1197	-0.299491	-0.0693473	-0.120427	0.11628	0.0128251	0.326073	0.202539	0.186415	0.00549455	0.0667604	-0.0173274	-0.054894	0.00754379	0.114681	-0.0587586	0.0462819
TCGA-K7-A6G5-01A	-732.13	401.639	-330.491	0.849122	0.556475	-0.00118468	-0.180911	0.134782	0.0132948	0.00881212	-0.0437074	0.0331861	0.0813983	-0.24617	-0.0862786	-0.024712	0.0062313	0.0268173	-0.00777847	-0.0601518	0.0869188	-0.0542495	-0.0168961	-0.15664	-0.0420068	-0.108681	0.180055	-0.0818462	-0.155881
TCGA-K7-AAU7-01A	-601.053	267.419	-333.634	0.849366	0.556014	-0.149028	-0.274768	0.124498	-0.171548	-0.226758	-0.0328238	0.036591	0.0885092	-0.172806	-0.080358	0.019537	0.0828457	0.0438475	-0.0110454	-0.140923	0.107705	0.0113188	0.0394274	-0.118386	-0.0390307	-0.0582923	-0.00670813	-0.0884181	-0.198895
TCGA-KR-A7K0-01A	-908.827	-118.571	-1027.4	0.898622	0.454177	-0.182355	-0.221618	0.152212	-0.107516	-0.0280697	-0.00874443	-0.00652929	0.0395813	-0.248381	-0.0350514	-0.0752617	0.035358	0.0326391	0.174238	-0.207878	0.11039	0.0189383	0.0116561	-0.192296	-0.0478934	-0.0707032	0.22616	-0.120341	-0.109988
TCGA-KR-A7K2-01A	-741.038	169.58	-571.458	0.86727	0.521104	-0.0537235	-0.166953	0.147476	-0.012808	-0.162333	-0.0659452	-0.0470783	0.0146623	-0.195156	-0.111569	-0.100863	-0.031328	0.0338347	0.275124	-0.0195807	0.0821951	-0.0316953	-0.0102723	-0.123208	-0.035375	-0.120183	0.225962	-0.119464	-0.14888
TCGA-KR-A7K7-01A	-1455.43	770.334	-685.092	0.875453	0.504424	-0.0513348	-0.165251	0.187157	0.0930171	-0.0741188	-0.118779	0.00244003	0.0638792	-0.241564	-0.10085	0.00409669	0.0280168	0.0378583	0.108354	-0.00242872	0.104448	-0.00945146	-0.0020223	-0.0603264	-0.0897423	-0.102409	0.158988	-0.0578553	-0.186605
TCGA-KR-A7K8-01A	-530.027	1185.42	655.394	0.764074	0.701191	0.121913	-0.133054	0.195661	0.137784	0.00306649	-0.0389182	0.0195251	0.0865563	-0.218111	-0.0792186	0.00214751	0.111686	0.049196	0.256845	0.00933511	0.101951	-0.0594429	0.0385534	-0.059751	-0.090383	-0.0951705	0.1825	-0.0475436	0.420504
TCGA-LG-A6GG-01A	-1454.76	-497.851	-1952.61	0.949748	0.318367	-0.172023	-0.137363	0.127275	-0.154194	-0.0206062	-0.0549207	-0.0762212	0.0125154	-0.220608	-0.10008	-0.201463	-0.0798873	-0.00282459	-0.119088	-0.240334	0.0773527	0.0108941	-0.0131996	-0.13597	-0.0537173	-0.134036	0.297845	-0.099424	0.0605165
TCGA-LG-A9QC-01A	-1342.18	-825.431	-2167.61	0.959152	0.286807	-0.12747	-0.225312	0.168762	-0.124768	-0.123975	0.0435587	-0.0322828	-0.0380074	-0.311488	-0.129023	-0.070409	-0.0221152	0.0380334	0.169104	-0.260633	0.102922	0.00468586	-0.0115102	-0.169469	-0.0418822	-0.163579	0.286258	-0.120834	-0.275591
TCGA-LG-A9QD-01A	-1166.45	54.7503	-1111.7	0.903983	0.441802	0.0715394	-0.120493	0.149224	-0.0121342	-0.00813423	-0.00794812	0.0186186	-0.011541	-0.203819	-0.078908	-0.109566	-0.0380869	0.0135619	-0.119322	-0.111872	0.0725643	-0.00128517	-0.00619263	-0.132802	-0.0574841	-0.150657	0.265277	-0.152193	-0.0283914
TCGA-MI-A75C-01A	-1797.35	181.234	-1616.12	0.933135	0.36776	0.00175148	-0.210347	0.129862	-0.00278345	-0.0332902	-0.0295453	-0.0169224	-0.0234709	-0.269358	-0.109322	-0.0220361	-0.0434455	-0.040073	0.0417704	-0.0640524	0.084531	-0.0182312	-0.00366988	-0.129136	-0.0938042	-0.14223	0.176485	-0.0727094	-0.225109
TCGA-MI-A75E-01A	-524.886	502.935	-21.9507	0.824338	0.601765	-0.232798	-0.151247	0.151763	0.00773644	-0.0432823	-0.0587727	0.0250831	0.085663	-0.237503	-0.0461714	-0.118507	0.0780548	0.04964	0.188239	-0.0538714	0.0794753	-0.0555571	0.0154853	-0.159469	-0.0282844	-0.142847	0.192992	-0.102816	-0.367222
TCGA-MI-A75G-01A	-1459.33	-708.007	-2167.34	0.959141	0.286848	-0.280942	-0.179391	0.162331	-0.113545	-0.0748955	-0.00322402	-0.0318971	0.0451949	-0.254532	-0.12157	-0.205044	-0.0396133	0.0227714	0.0984754	-0.234111	0.067135	-0.0307975	-0.0191761	-0.180091	-0.0726486	-0.160377	0.24284	-0.140516	-0.300949
TCGA-MI-A75H-01A	-890.529	612.189	-278.34	0.845054	0.56413	-0.0295645	-0.217772	0.189115	0.086635	-0.0481903	-0.0298229	0.00220845	-0.0142084	-0.285656	-0.0797959	-0.148024	0.0412624	0.0832536	0.240744	-0.0688028	0.0910927	-0.0257476	-0.0148676	-0.168907	-0.0307852	-0.117502	0.216248	-0.125146	-0.120411
TCGA-MI-A75I-01A	-1508.63	-199.564	-1708.19	0.937909	0.354244	-0.163498	-0.201794	0.140379	-0.140542	-0.0651102	-0.0208648	-0.0491668	0.0763591	-0.226953	-0.140761	-0.109186	-0.105888	0.0196996	0.000311139	-0.213367	0.0810134	-0.0804229	-0.0181117	-0.123977	-0.0379813	-0.16546	0.194516	-0.0923087	-0.27808
TCGA-MR-A520-01A	-1113.35	-236.386	-1349.73	0.918367	0.406862	-0.273381	-0.179163	0.146664	-0.0465211	-0.0283246	-0.0375608	-0.00396828	0.0816105	-0.138428	-0.0788994	-0.15063	-0.0031309	0.0247097	-0.063239	-0.160038	0.104219	-0.012115	0.018592	-0.0729501	-0.0250009	-0.141098	0.238583	-0.130272	-0.33004
TCGA-MR-A8JO-01A	438.479	1023.9	1462.38	0.682479	0.819647	-0.0882739	-0.15824	0.173759	0.064965	-0.0773776	-0.0332654	0.0417341	0.113009	-0.150719	-0.0924768	-0.133427	0.0935544	0.0945927	0.443528	0.0416241	0.115319	-0.00149548	0.0805126	-0.0959981	0.0354176	-0.0928026	-0.02385	-0.109501	-0.0121344
TCGA-NI-A4U2-01A	-842.084	-238.536	-1080.62	0.902022	0.446365	-0.302952	-0.197384	0.139534	-0.11387	0.0312047	-0.0107586	0.0190908	0.0286018	-0.17085	-0.0561265	-0.0686936	-0.0233155	0.0369052	0.170115	-0.231411	0.105699	-0.0083512	0.0568125	-0.140176	0.0413491	-0.110603	0.194722	-0.107669	0.372589
TCGA-NI-A8LF-01A	-739.447	-364.014	-1103.46	0.903465	0.443012	-0.128695	-0.209367	0.165302	-0.0825098	-0.0350928	0.00686313	0.0117469	0.0320286	-0.273866	-0.0356919	-0.105537	-0.0105547	0.0705332	0.166226	-0.168482	0.084044	-0.00680077	0.0378488	-0.162472	-0.049854	-0.0992895	0.242952	-0.124006	-0.264235
TCGA-O8-A75V-01A	-601.176	746.36	145.184	0.810203	0.626299	-0.0993622	-0.152611	0.132151	-0.00624865	0.0195119	-0.0718072	0.0386053	0.0819086	-0.180999	-0.102222	-0.0462998	0.0194062	0.0424794	0.172993	-0.00640828	0.0561149	-0.0691853	0.0239088	-0.127563	-0.0418067	-0.128909	0.21437	-0.0997181	-0.195473
TCGA-PD-A5DF-01A	-218.675	482.826	264.151	0.799844	0.643762	-0.0923584	-0.191459	0.133751	-0.152539	-0.0781632	-0.0328197	0.0263886	0.144123	-0.189868	-0.0845649	-0.128765	0.0465244	0.0437976	0.152458	-0.197993	0.118265	-0.0295066	0.0165383	-0.121769	-0.00650612	-0.0945094	0.227615	-0.0488892	-0.101276
TCGA-QA-A7B7-01A	-1670.5	-461.619	-2132.12	0.957665	0.292016	-0.102056	-0.196506	0.131772	-0.0892971	-0.0529012	-0.0371899	-0.0900405	0.0102992	-0.22305	-0.0673354	-0.156748	-0.022143	0.0496848	-0.03757	-0.162086	0.118853	-0.00565768	0.0630503	-0.086623	-0.0367721	-0.197714	0.297112	0.0704014	-0.0407592
TCGA-RC-A6M3-01A	-1756.37	-158.913	-1915.29	0.948019	0.323845	-0.181054	-0.1564	0.154053	-0.0424693	-0.257661	-0.0459711	-0.039828	-0.0171813	-0.199319	-0.146867	-0.0158252	0.0316575	-0.0279224	0.14748	-0.176471	0.107602	-0.0249846	-0.00135952	-0.0900936	-0.0553246	-0.0996094	0.0202451	-0.000974386	-0.375856
TCGA-RC-A6M4-01A	-1635.02	-1072.26	-2707.28	0.978531	0.207589	-0.149984	-0.237311	0.134417	-0.183347	-0.0828336	-0.0444314	-0.0342188	-0.0286966	-0.332625	-0.0930688	-0.106106	-0.0397485	0.0218567	-0.0566273	-0.256729	0.073787	-0.0224009	-0.00505297	-0.156033	-0.038189	-0.164421	0.224303	-0.101466	-0.0659614
TCGA-RC-A6M5-01A	-10.9507	-193.201	-204.152	0.839181	0.57502	-0.262455	-0.158722	0.154436	-0.0893261	-0.00728655	-0.0411291	0.0306913	0.0772716	-0.181259	-0.0362175	-0.148855	0.0732399	0.0914425	0.253111	-0.12433	0.0897458	-0.00249227	0.0737334	-0.116026	0.00387913	-0.161358	0.0711362	-0.131495	-0.351042
TCGA-RC-A6M6-01A	-1728.03	-423.712	-2151.74	0.95849	0.289137	-0.154363	-0.271071	0.137556	-0.158298	-0.263099	-0.0865173	0.0219312	0.0648885	-0.236647	-0.198962	0.0489572	-0.01462	0.01035	-0.0951307	-0.151994	0.111524	-0.021557	-0.00178057	-0.0928128	-0.0987495	-0.135901	-0.111455	-0.0519268	-0.0701618
TCGA-RC-A7S9-01A	-1511.76	100.087	-1411.68	0.921927	0.39777	0.00662842	-0.146219	0.148693	-0.0853431	-0.15771	-0.0428935	-0.0475861	-0.0153751	-0.238906	-0.121556	-0.0786682	0.0202223	-0.000408428	0.196329	-0.0653705	0.156893	-0.0509281	0.0194657	-0.065329	-0.0574228	-0.147802	0.0540755	-0.0390131	-0.16397
TCGA-RC-A7SB-01A	-1393.07	-346.082	-1739.15	0.939476	0.3497	-0.149134	-0.179407	0.126933	-0.133989	-0.0936931	-0.0281667	0.0135572	0.0343658	-0.190851	-0.128907	-0.0833394	-0.00212532	0.0288193	0.0300249	-0.250702	0.0989001	-0.0435345	-0.00433239	-0.134784	-0.0650516	-0.10256	0.213822	-0.0845751	0.34762
TCGA-RC-A7SF-01A	-1337.28	-122.842	-1460.12	0.924659	0.390658	-0.233458	-0.182885	0.140896	-0.0626944	-0.113411	-0.0224551	-0.0362404	0.045652	-0.277133	-0.106851	-0.0375045	-0.015051	0.0160515	0.155725	-0.0782643	0.0867239	-0.0536291	-0.0155015	-0.10041	-0.0822832	-0.146997	0.250977	-0.113045	-0.0429371
TCGA-RC-A7SH-01A	-1628.33	-794.366	-2422.69	0.96907	0.249364	-0.241718	-0.254689	0.150328	-0.138947	-0.259023	0.0189684	-0.0724779	0.00195181	-0.266472	-0.138837	-0.0158561	0.053432	0.0621103	0.264701	-0.26876	0.0558438	-0.0687037	0.0227758	-0.108906	-0.117422	-0.190048	0.324693	-0.0990613	-0.225576
TCGA-RC-A7SK-01A	-1506.19	-765.411	-2271.6	0.963358	0.271542	-0.216005	-0.196336	0.116556	-0.167804	-0.0670048	-0.0419985	-0.0533321	-0.00805316	-0.266629	-0.178158	-0.0419737	-0.0229682	0.0374134	0.0679838	-0.21176	0.083718	-0.0325894	0.00310808	-0.162928	-0.0394464	-0.172374	0.269837	-0.142484	-0.229387
TCGA-RG-A7D4-01A	-1450.95	1094.95	-356.006	0.851095	0.55273	-0.0397303	-0.0829424	0.191734	0.0592813	-0.181246	-0.03891	-0.0351014	0.0597184	-0.343362	-0.155434	-0.0909772	0.0530516	0.0221404	-0.0994866	0.0680921	0.164923	0.016109	0.049037	-0.0483813	-0.0629687	-0.0518851	0.163817	-0.00845509	-0.0896857
TCGA-T1-A6J8-01A	-889.388	-216.113	-1105.5	0.903593	0.442712	-0.240954	-0.181624	0.105344	-0.137992	-0.0423073	-0.0627963	0.0386038	0.0827587	-0.22597	-0.0936602	-0.103108	-0.052035	0.0227716	-0.0596609	-0.208732	0.104113	-0.0519971	0.00735311	-0.14049	-0.0151327	-0.146188	0.125844	-0.18216	0.231565
TCGA-UB-A7MA-01A	-1148.74	-433.949	-1582.69	0.93136	0.372666	-0.224155	-0.222127	0.14171	-0.216535	-0.301365	-0.0615701	-0.0726419	0.00349465	-0.294773	-0.151456	-0.074248	0.0192504	0.0784486	-0.0994866	-0.189532	0.0878374	-0.0279221	0.12385	-0.13603	0.0953968	-0.122825	0.291853	-0.045959	-0.341864
TCGA-UB-A7MB-01A	-1623.38	-889.301	-2512.69	0.972245	0.236154	-0.052733	-0.1711	0.141261	-0.0935247	-0.0914895	-0.0477278	-0.061155	-0.059566	-0.212282	-0.120498	-0.130599	-0.0525461	0.0359767	0.147091	-0.253387	0.0943492	0.0342073	-0.014251	-0.0414796	-0.0230558	-0.0846457	0.263691	0.0322456	-0.0635501
TCGA-UB-A7MC-01A	-1685.07	-905.767	-2590.84	0.974865	0.224682	-0.15471	-0.208578	0.172293	-0.18614	-0.122294	0.00842956	-0.0807194	-0.0218832	-0.288659	-0.0882696	-0.176004	-0.0441672	0.0258213	-0.097542	-0.280559	0.125761	0.0729333	0.0248408	-0.14578	-0.0115039	-0.132503	0.278086	-0.0497389	-0.369633
TCGA-UB-A7MD-01A	-655.484	519.254	-136.23	0.833717	0.58499	-0.0154921	-0.193728	0.139798	-0.0502267	-0.043122	-0.0104739	0.043815	0.0880787	-0.250788	-0.0241477	-0.0631107	0.00124802	0.0385929	0.16397	-0.118664	0.0879704	-0.0169786	0.0100804	-0.122723	0.000490032	-0.0722518	0.239698	-0.1177	-0.141179
TCGA-UB-A7ME-01A	-787.699	751.579	-36.12	0.825513	0.599685	-0.00992696	-0.140978	0.162368	0.0129162	-0.0633674	-0.0661581	-0.034384	0.0356197	-0.322994	-0.141175	-0.0153134	0.0445234	0.0352931	0.181627	0.0576705	0.0934908	-0.0538308	0.0802788	-0.0626176	-0.0106709	-0.0864205	0.287555	-0.11025	-0.0683727
TCGA-UB-A7MF-01A	-957.432	1376.57	419.141	0.785983	0.666512	0.256055	-0.102309	0.177975	0.137804	-0.153762	-0.050121	-0.0271926	0.0558366	-0.0515339	-0.149523	-0.128129	0.0365725	0.00420159	0.2507	0.0355411	0.117781	-0.0119061	-0.00597798	-0.114729	0.010957	-0.114888	0.219927	-0.0458325	-0.111621
TCGA-UB-AA0U-01A	-332.715	324.697	-8.0188	0.823178	0.60381	0.00909941	-0.150607	0.142946	-0.0996674	-0.0239094	-0.0375019	0.029704	0.0952663	-0.237253	-0.11347	-0.146356	-0.033854	0.0655411	0.0635501	-0.123812	0.094677	-0.0316165	0.0265193	-0.176461	-0.00932491	-0.0936377	0.141108	-0.0111652	-0.248211
TCGA-UB-AA0V-01A	-225.051	177.122	-47.9287	0.82649	0.597952	-0.239924	-0.20259	0.165858	-0.054821	-0.00965296	-0.0204605	0.0355733	0.106608	-0.235539	-0.0481796	-0.0943265	0.0164737	0.0691361	-0.108587	-0.119304	0.115945	0.0165141	0.0483195	-0.142579	0.067067	-0.110237	0.25605	-0.106046	-0.411792
TCGA-WJ-A86L-01A	-1718.67	-543.678	-2262.35	0.962993	0.2729	-0.163026	-0.184049	0.143335	-0.121002	-0.0903587	-0.0439697	-0.0766013	0.061618	-0.255147	-0.116942	-0.127713	-0.0524971	0.0340176	0.0154014	-0.223418	0.0840676	-0.0252367	0.0335331	-0.133464	-0.0578479	-0.151162	0.297175	-0.0341306	-0.274424
TCGA-WQ-A9G7-01A	-1600.67	-668.831	-2269.5	0.963276	0.27185	-0.315267	-0.242868	0.141914	-0.149826	-0.130766	-0.0217255	-0.0478434	0.0413532	-0.273063	-0.169953	0.0935069	0.0295072	0.0169746	-0.0360143	-0.265434	0.071069	-0.0875816	0.0616502	-0.0695401	-0.0857438	-0.187321	0.129423	-0.0910895	-0.366133
TCGA-WQ-AB4B-01A	-667.204	203.621	-463.583	0.859279	0.536939	-0.205222	-0.19493	0.130323	-0.0440828	-0.0554989	-0.0741736	0.017662	0.0686107	-0.211344	-0.0922833	-0.114017	-0.000316209	0.0443585	0.296282	-0.104412	0.0556186	-0.0156115	-0.0106427	-0.133108	-0.0920217	-0.124287	0.206176	-0.117037	-0.0607498
TCGA-WX-AA44-01A	-1296.28	-27.2074	-1323.48	0.916836	0.410715	-0.114599	-0.232538	0.143646	-0.126522	-0.0852479	-0.0222547	-0.0415635	0.0604983	-0.217596	-0.145426	0.028307	0.0334019	0.0403439	0.0752178	-0.151336	0.0913838	-0.0493782	0.00591455	-0.119751	-0.105191	-0.114961	0.251791	-0.0526254	-0.294415
TCGA-WX-AA46-01A	-666.115	-8.02531	-674.14	0.874675	0.506031	-0.196622	-0.183832	0.167737	-0.0355773	0.0140962	0.0221293	-0.00780738	0.0803903	-0.206141	-0.0318392	-0.115455	-0.0549694	0.0504994	-0.118388	-0.190456	0.0820473	0.00601685	0.0327515	-0.136845	-0.00240524	-0.0887782	0.246776	-0.122685	-0.118933
TCGA-WX-AA47-01A	-1741.99	-792.526	-2534.51	0.97299	0.23295	-0.246963	-0.179015	0.163536	-0.170299	-0.118863	-0.00864519	-0.040082	-0.0327759	-0.213116	-0.110707	-0.150739	0.0862012	0.0161114	0.120644	-0.243639	0.13418	-0.00441421	-0.0278814	-0.123217	-0.059339	-0.173767	0.137875	-0.106534	-0.456052
TCGA-XR-A8TC-01A	-1157.9	-643.297	-1801.2	0.942557	0.340592	-0.221657	-0.210856	0.155728	-0.121272	-0.135337	0.0400749	-0.0784108	0.035272	-0.312682	-0.116987	-0.127163	-0.0451573	0.0251915	0.0882078	-0.198198	0.116775	0.0102187	0.0247008	-0.147077	-0.0124417	-0.136645	0.219708	-0.0902632	-0.0223242
TCGA-XR-A8TD-01A	37.0962	1480.85	1517.95	0.676494	0.827804	0.0850422	-0.156647	0.195666	0.170778	-0.0346774	-0.0316029	0.0506309	0.174898	-0.256872	-0.0357563	-0.0871993	0.128232	0.060186	0.235143	0.00829064	0.118343	-0.0108581	0.0399581	-0.0573058	-0.00679987	-0.0248351	0.0876369	-0.0862942	-0.243544
TCGA-XR-A8TE-01A	-893.486	-432.858	-1326.34	0.917003	0.410295	-0.163185	-0.233447	0.174601	-0.144864	-0.195483	-0.00658637	-0.0461618	0.00708262	-0.250286	-0.113776	-0.0103428	-0.0209179	0.0144177	-0.0158681	-0.178579	0.168025	0.0374814	0.00841761	-0.136089	-0.0212704	-0.0792808	0.224518	-0.156047	-0.373989
TCGA-XR-A8TF-01A	-1463.39	-566.717	-2030.11	0.953247	0.306991	-0.216173	-0.234744	0.188806	-0.0493969	-0.0457094	-0.00742097	-0.0824435	-0.00767927	-0.328529	-0.16361	-0.211335	-0.0611823	0.00163724	0.0140012	-0.174552	0.097761	0.0484695	-0.0311542	-0.165184	-0.0338943	-0.158321	0.222357	-0.0685464	-0.268902
TCGA-XR-A8TG-01A	-908.114	-136.353	-1044.47	0.899719	0.451672	-0.199552	-0.154449	0.166166	-0.157895	-0.139368	0.00137394	-0.0716583	0.0732219	-0.154675	-0.0850715	-0.10077	0.0122825	0.0464646	0.0464375	-0.214895	0.105514	-0.0211472	-0.00297972	-0.161487	-0.00963121	-0.0463363	0.263898	-0.0454444	-0.215619
TCGA-YA-A8S7-01A	-209.99	1395.14	1185.15	0.711649	0.778954	-0.0350895	-0.216701	0.144079	-0.115252	-0.0942688	-0.034961	0.117698	0.236065	-0.195615	0.000661714	-0.03241	0.0584457	0.0627605	0.113799	-0.181057	0.133632	-0.0320039	0.0286883	-0.107787	-0.0395227	-0.092104	0.314484	-0.0748819	-0.22122
TCGA-ZP-A9CV-01A	-544.756	497.822	-46.9336	0.826408	0.598098	0.139278	-0.167029	0.1708	0.0068644	-0.0345286	-0.0428771	0.00956537	0.0929687	-0.216958	-0.0928286	-0.115313	-0.0151541	0.015871	0.00210019	-0.0525146	0.110673	-0.0108628	0.00996409	-0.170974	-0.0133505	-0.108012	0.298079	-0.121096	-0.287803
TCGA-ZP-A9CY-01A	-472.281	205.269	-267.013	0.844164	0.565793	-0.0605429	-0.170428	0.154864	-0.0832505	-0.0324867	-0.0580553	0.0159941	0.107108	-0.2033	-0.0657156	-0.165709	-0.0346962	0.0350032	-0.0147791	-0.153952	0.106104	-0.0125982	0.00723939	-0.180519	-0.0231646	-0.121973	0.217998	-0.0986045	0.314484
TCGA-ZP-A9CZ-01A	-624.918	709.398	84.48	0.815393	0.617388	-0.049287	-0.138477	0.153191	-0.0528538	-0.0347337	-0.0162387	0.0182402	0.102369	-0.148954	-0.1217	-0.176251	0.0101151	0.0478847	0.0748289	-0.0373397	0.130696	-0.0384634	0.019353	-0.0974129	-0.0367727	-0.095001	0.162786	-0.0136353	-0.178983
TCGA-ZP-A9D0-01A	-1094.75	-622.746	-1717.49	0.938382	0.352879	-0.164569	-0.138713	0.158114	-0.179129	-0.0281375	0.00292188	-0.00731349	-0.00297264	-0.177152	-0.115555	-0.114196	0.00108764	0.0369635	-0.0360143	-0.20976	0.105042	-0.012049	0.0217809	-0.138936	-0.0215233	-0.157094	0.250657	-0.121832	-0.187306
TCGA-ZP-A9D1-01A	-571.982	207.358	-364.624	0.851758	0.551465	-0.152466	-0.148263	0.142955	0.00619865	-0.0490694	-0.0381525	-0.0290085	0.0649265	-0.185263	-0.0499138	-0.122115	-0.0263344	0.0244947	0.198507	-0.0507826	0.11798	0.0152788	0.0363237	-0.123422	-0.0158601	-0.11499	0.251675	-0.133956	-0.282981
TCGA-ZP-A9D2-01A	-867.039	-162.861	-1029.9	0.898783	0.45381	-0.105736	-0.19647	0.135444	-0.204356	-0.106031	-0.0534957	-0.0246877	0.142	-0.20981	-0.205181	-0.0491111	-0.0306865	0.0701882	-0.113177	-0.170899	0.159132	-0.00116763	0.0761061	-0.103398	0.00203943	-0.14325	0.170581	-0.0914788	-0.360376
TCGA-ZP-A9D4-01A	-1322.25	-658.385	-1980.64	0.951028	0.314253	-0.236687	-0.179424	0.139817	-0.165941	-0.0621799	-0.0415448	-0.0479263	0.0113971	-0.293757	-0.0971305	-0.188841	0.0267885	0.0428519	0.0941973	-0.229615	0.119499	0.00968873	0.00536124	-0.142156	-0.0419753	-0.13545	0.278363	-0.0854192	0.0514935
TCGA-ZS-A9CD-01A	-636.978	232.206	-404.771	0.854831	0.545571	-0.169696	-0.204857	0.134491	-0.0504042	-0.0172728	-0.050446	0.0106564	0.0794468	-0.179961	-0.0409691	-0.0939148	-0.00274728	0.043294	0.22682	-0.113415	0.0733031	-0.0242815	0.0126567	-0.138954	-0.0362804	-0.108787	0.211988	-0.155772	-0.306161
TCGA-ZS-A9CE-01A	-1540.65	-890.233	-2430.88	0.969366	0.248162	-0.256031	-0.13248	0.121311	-0.167062	-0.102158	0.000930126	-0.081735	0.0212622	-0.239919	-0.103035	-0.093851	-0.0750743	0.000109007	0.0871189	-0.296241	0.059528	-0.0443405	0.019569	-0.109006	-0.0675537	-0.162	0.279299	-0.0721522	0.477209
TCGA-ZS-A9CF-01A	-1199.65	-42.2196	-1241.87	0.911987	0.422696	-0.12073	-0.191694	0.188806	-0.00966358	0.0167673	-0.00834149	-0.0412131	0.00850492	-0.198075	-0.109002	-0.194761	-0.0679799	0.0216805	0.30795	-0.148893	0.124202	0.0163809	0.019866	-0.163751	-0.0730112	-0.140267	0.236404	-0.000706964	-0.287726
TCGA-ZS-A9CF-02A	-1233.15	-299.001	-1532.15	0.928633	0.380085	-0.120419	-0.227453	0.191103	-0.0564363	0.0495296	-0.0228829	-0.0495754	-0.0128721	-0.248023	-0.107079	-0.172029	-0.0437326	0.0324538	0.188472	-0.171468	0.144707	0.039645	0.031546	-0.147275	-0.0770949	-0.193922	0.278679	-0.00160662	-0.236077
TCGA-ZS-A9CG-01A	-1100.53	-332.036	-1432.56	0.923111	0.394703	-0.0301149	-0.237443	0.16425	-0.0407102	-0.0522216	0.00299924	0.0140939	0.0411304	-0.167419	-0.0330195	-0.115846	-0.0448882	0.0342288	0.17766	-0.232257	0.0896606	0.00252929	0.00711873	-0.0945031	-0.043191	-0.0454812	0.274539	-0.165846	-0.236621
