# Supplementary material for: Tumor purity–associated genes influence hepatocellular carcinoma prognosis and tumor microenvironment
Source: Front Oncol. 2023 Jun 26;13:1197898. doi: 10.3389/fonc.2023.1197898 (PMC10330704; doi:10.3389/fonc.2023.1197898)
Supplement: Supplementary Table 3 — Differentially expressed genes (DEGs) between HCC samples and normal samples. [file Table_3.xlsx]

## Sheet: TCGA_DEG
	logFC	AveExpr	t	P.Value	adj.P.Val	B	change
CLEC1B	-2.05759	0.373711	-33.3292	1.63876e-120	2.58465e-116	263.721	DOWN
CLEC4G	-4.29584	0.960935	-32.8643	1.20581e-118	9.50903e-115	259.48	DOWN
STAB2	-1.5516	0.322684	-31.746	4.15183e-114	2.18275e-110	249.168	DOWN
BMPER	-1.14449	0.249264	-29.596	3.34495e-105	1.31891e-101	228.908	DOWN
FCN2	-4.38376	1.3729	-25.8479	3.82891e-89	1.20779e-85	192.325	DOWN
CRHBP	-3.512	1.10086	-25.2271	1.99362e-86	5.24056e-83	186.13	DOWN
MARCO	-4.03063	1.2448	-24.0268	3.89111e-81	8.76722e-78	174.063	DOWN
PLVAP	3.05683	4.8903	23.6234	2.38865e-79	4.70922e-76	169.983	UP
COLEC10	-2.92819	1.06604	-23.4456	1.46997e-78	2.57604e-75	168.183	DOWN
VIPR1	-1.55468	0.583712	-23.2564	1.01912e-77	1.60735e-74	166.264	DOWN
NTF3	-1.01888	0.341312	-23.0057	1.33009e-76	1.9071e-73	163.718	DOWN
FCN3	-4.02564	1.86411	-21.2128	1.36274e-68	1.79109e-65	145.432	DOWN
CFP	-1.98053	0.973487	-20.9943	1.29785e-67	1.5746e-64	143.197	DOWN
ANGPTL6	-1.93235	1.3381	-20.925	2.65327e-67	2.9891e-64	142.488	DOWN
ADAMTS13	-1.56125	1.16494	-20.5152	1.82129e-65	1.91503e-62	138.294	DOWN
PTH1R	-2.03796	1.07258	-19.5461	3.99976e-61	3.94276e-58	128.379	DOWN
CXCL14	-3.15744	1.10794	-18.9678	1.54464e-58	1.43306e-55	122.471	DOWN
TOMM40L	1.79273	3.17242	18.8266	6.59816e-58	5.78146e-55	121.031	UP
GPR182	-0.947514	0.330546	-18.5307	1.37978e-56	1.14536e-53	118.015	DOWN
CCBE1	-0.880108	0.261972	-18.1156	9.74986e-55	7.68874e-52	113.792	DOWN
OIT3	-2.57846	2.48721	-18.0632	1.66749e-54	1.25237e-51	113.259	DOWN
CCL23	-1.0241	0.551847	-17.9965	3.29896e-54	2.36506e-51	112.583	DOWN
ECM1	-2.29163	1.73774	-17.5843	2.22634e-52	1.52669e-49	108.405	DOWN
LRAT	-0.758371	0.359491	-17.3854	1.6912e-51	1.1114e-48	106.393	DOWN
PVALB	-0.83649	0.239091	-17.3314	2.93104e-51	1.84913e-48	105.848	DOWN
KCNN2	-1.53965	0.536229	-17.0959	3.21109e-50	1.9479e-47	103.473	DOWN
SCAMP3	1.70021	5.1491	16.9265	1.79117e-49	1.04631e-46	101.768	UP
VPS45	1.20474	2.2988	16.8386	4.36184e-49	2.45696e-46	100.885	UP
DNAJB11	1.315	4.05189	16.811	5.76949e-49	3.13781e-46	100.608	UP
DDX41	1.12906	3.81591	16.7952	6.76559e-49	3.54874e-46	100.45	UP
CCT3	1.63617	6.13967	16.7922	6.97507e-49	3.54874e-46	100.42	UP
USF1	1.28157	4.32443	16.6733	2.32293e-48	1.14491e-45	99.2263	UP
BCO2	-1.76709	0.897847	-16.5495	8.10817e-48	3.87521e-45	97.9864	DOWN
LRRC14	1.35619	2.2377	16.4915	1.45597e-47	6.754e-45	97.4057	UP
FLAD1	1.35378	3.59501	16.3626	5.33106e-47	2.40233e-44	96.1184	UP
CD34	1.60581	2.1857	16.311	8.96547e-47	3.92787e-44	95.6028	UP
DBH	-2.18393	1.37652	-16.2812	1.20943e-46	5.15544e-44	95.3058	DOWN
CDK5RAP1	0.830848	2.45746	16.2705	1.34738e-46	5.59233e-44	95.1987	UP
ADRA1A	-1.82125	0.898767	-16.2406	1.81898e-46	7.35616e-44	94.901	DOWN
GPM6A	-0.813146	0.28666	-16.2063	2.56654e-46	1.01199e-43	94.5596	DOWN
PCGF1	0.923197	2.50785	16.1519	4.4335e-46	1.69928e-43	94.0174	UP
PCNXL3	1.234	2.7176	16.1499	4.52509e-46	1.69928e-43	93.9971	UP
LIFR	-1.52456	0.973016	-16.1012	7.37249e-46	2.70416e-43	93.513	DOWN
SMG5	1.75068	4.43061	16.0463	1.27888e-45	4.5842e-43	92.9666	UP
TBCE	1.42047	3.56914	15.9917	2.20962e-45	7.74446e-43	92.4243	UP
HHIP	-0.895764	0.257479	-15.9784	2.52531e-45	8.65852e-43	92.2918	DOWN
LYVE1	-1.93604	1.10101	-15.9555	3.1747e-45	1.06535e-42	92.0648	DOWN
CDC37	1.05827	5.21961	15.9528	3.26202e-45	1.07184e-42	92.0379	UP
AADAT	-2.07929	1.69014	-15.9369	3.82469e-45	1.23108e-42	91.8801	DOWN
IP6K1	1.20722	2.97541	15.8587	8.35467e-45	2.6354e-42	91.1051	UP
TAZ	1.18345	2.46691	15.8567	8.52863e-45	2.63752e-42	91.0847	UP
KAT2A	1.73575	3.61452	15.8513	8.99904e-45	2.72948e-42	91.0315	UP
FAM189B	1.61311	2.64936	15.8229	1.19521e-44	3.55677e-42	90.75	UP
PPOX	1.157	2.14748	15.8143	1.30236e-44	3.80387e-42	90.6648	UP
HAMP	-4.76641	2.41347	-15.8037	1.44853e-44	4.15387e-42	90.5593	DOWN
PRCC	1.33957	3.96233	15.765	2.131e-44	6.00181e-42	90.1765	UP
MSTO1	1.25637	1.80142	15.7489	2.50246e-44	6.92434e-42	90.0171	UP
PYGO2	1.54878	3.68209	15.7252	3.16752e-44	8.61347e-42	89.7834	UP
PZP	-2.40868	0.749105	-15.6841	4.77412e-44	1.27623e-41	89.3765	DOWN
DAP3	1.19579	4.51908	15.6638	5.84346e-44	1.53605e-41	89.176	UP
NPLOC4	1.26319	3.5757	15.5981	1.1236e-43	2.90516e-41	88.5276	UP
DCTN2	1.14548	4.01665	15.5682	1.51393e-43	3.85125e-41	88.2319	UP
MCRS1	1.20899	3.56753	15.5655	1.55449e-43	3.89166e-41	88.2057	UP
UBE2T	2.33055	2.6799	15.4734	3.8813e-43	9.56499e-41	87.2982	UP
SNAPIN	1.16265	4.1119	15.4499	4.90373e-43	1.18987e-40	87.0663	UP
MT1H	-4.83666	2.20703	-15.4189	6.66794e-43	1.59343e-40	86.7616	DOWN
HMGXB3	1.10882	2.5019	15.4128	7.08318e-43	1.6674e-40	86.7016	UP
SEMA3F	1.21842	2.18195	15.3738	1.04267e-42	2.41837e-40	86.3182	UP
ILF2	1.47377	5.5286	15.3689	1.09459e-42	2.50201e-40	86.27	UP
COA6	1.60538	4.42342	15.356	1.24385e-42	2.80257e-40	86.1432	UP
NR2C2AP	1.50864	3.0792	15.3472	1.35805e-42	3.01679e-40	86.0561	UP
CXorf36	0.977194	1.13459	15.3419	1.43124e-42	3.13521e-40	86.0041	UP
ATP6AP1	1.26129	4.66097	15.3221	1.74006e-42	3.75949e-40	85.8103	UP
PRKRIP1	1.09714	2.5465	15.2783	2.68593e-42	5.72467e-40	85.3798	UP
SLC25A39	1.27402	5.4103	15.2462	3.68788e-42	7.75537e-40	85.0654	UP
KRTCAP2	1.33758	2.92054	15.2363	4.07018e-42	8.4467e-40	84.9676	UP
DEDD	1.06459	3.60283	15.221	4.73536e-42	9.69949e-40	84.8175	UP
ANAPC7	1.10704	2.50926	15.1913	6.34744e-42	1.28349e-39	84.527	UP
GPAA1	1.76166	5.72272	15.187	6.62154e-42	1.32196e-39	84.485	UP
AP5Z1	1.23133	2.46642	15.1671	8.05809e-42	1.58865e-39	84.2903	UP
PLOD3	1.44239	4.29692	15.156	8.9924e-42	1.75097e-39	84.1815	UP
SNRNP70	1.32513	4.69512	15.1373	1.08178e-41	2.08071e-39	83.9983	UP
SLC26A6	1.60102	1.88949	15.1241	1.23277e-41	2.34255e-39	83.8687	UP
PSMC4	1.1704	5.24049	15.101	1.54821e-41	2.90694e-39	83.6428	UP
PEA15	1.63106	5.08292	15.0989	1.57996e-41	2.93166e-39	83.6226	UP
SNRPE	1.58154	4.94322	15.0878	1.76308e-41	3.23341e-39	83.5139	UP
PIGU	1.38955	3.20633	15.0313	3.0756e-41	5.46284e-39	82.9621	UP
DNASE1L3	-2.56863	2.29337	-15.0308	3.09103e-41	5.46284e-39	82.9572	DOWN
UFD1L	1.00044	2.83718	15.0304	3.10451e-41	5.46284e-39	82.9528	UP
RABIF	1.12981	2.70664	15.03	3.11727e-41	5.46284e-39	82.9488	UP
POLR2K	1.34201	4.65221	15.0061	3.94145e-41	6.83128e-39	82.7161	UP
NECAB3	1.55513	3.10873	14.9664	5.82692e-41	9.98936e-39	82.3285	UP
PSMD4	1.51862	6.10166	14.9401	7.54499e-41	1.27957e-38	82.0723	UP
NAT9	1.33897	2.70192	14.9313	8.22954e-41	1.38081e-38	81.9861	UP
ZNF692	1.49293	2.35456	14.9243	8.81638e-41	1.4637e-38	81.9178	UP
DDX49	1.23518	3.98405	14.907	1.04473e-40	1.71641e-38	81.7495	UP
PSMB4	1.26955	6.86802	14.8936	1.19137e-40	1.93715e-38	81.6193	UP
SUGP1	0.791827	2.40935	14.8894	1.24154e-40	1.99812e-38	81.5784	UP
GBA	1.66712	4.16368	14.8884	1.2543e-40	1.99826e-38	81.5683	UP
CNDP1	-2.019	0.846816	-14.8803	1.35858e-40	2.14276e-38	81.4891	DOWN
CYP26A1	-1.76738	0.669124	-14.8628	1.61227e-40	2.51769e-38	81.3193	DOWN
MANBAL	1.16831	4.14548	14.8586	1.68093e-40	2.59919e-38	81.278	UP
AKIP1	1.08009	2.71406	14.8546	1.74862e-40	2.65434e-38	81.2388	UP
MEA1	1.28792	5.69899	14.8545	1.75026e-40	2.65434e-38	81.2379	UP
STX10	1.3066	4.22444	14.8511	1.80975e-40	2.71842e-38	81.2047	UP
UBE2Q1	1.22816	4.35565	14.8403	2.01096e-40	2.99216e-38	81.1002	UP
NSUN5	1.17241	2.89186	14.8258	2.31823e-40	3.41712e-38	80.9592	UP
IK	0.941745	4.29548	14.8226	2.39285e-40	3.49444e-38	80.9278	UP
QARS	1.13957	4.85709	14.8139	2.60536e-40	3.76988e-38	80.8434	UP
SSR2	1.59027	5.03359	14.7653	4.19504e-40	5.97018e-38	80.3711	UP
PYCR2	1.24742	3.75253	14.7651	4.20169e-40	5.97018e-38	80.3696	UP
PPIA	1.18494	5.90584	14.719	6.59858e-40	9.22129e-38	79.922	UP
NSMCE2	1.44656	2.76631	14.7189	6.60668e-40	9.22129e-38	79.9208	UP
UFC1	1.26095	5.12289	14.7123	7.04558e-40	9.74763e-38	79.857	UP
THY1	2.08399	2.71928	14.6554	1.22892e-39	1.68543e-37	79.3054	UP
C1orf35	1.25968	2.22486	14.6479	1.32355e-39	1.79958e-37	79.2319	UP
GPR128	-1.40219	0.824587	-14.6458	1.34976e-39	1.81953e-37	79.2124	DOWN
VPS72	1.31776	3.03672	14.6351	1.49921e-39	2.00386e-37	79.1083	UP
CYP1A2	-5.03163	2.5547	-14.6016	2.07965e-39	2.75632e-37	78.7838	DOWN
NELFE	1.69272	4.40164	14.5742	2.71534e-39	3.54007e-37	78.5194	UP
CETP	-1.9474	1.73025	-14.5742	2.71588e-39	3.54007e-37	78.5192	DOWN
NABP2	1.28683	3.53209	14.5717	2.78437e-39	3.59959e-37	78.4945	UP
PPM1F	0.961185	1.76679	14.5636	3.01211e-39	3.86236e-37	78.4165	UP
AKAP8L	1.08778	2.77007	14.5598	3.12768e-39	3.97821e-37	78.3792	UP
EHMT2	1.45078	2.78611	14.5473	3.53076e-39	4.45497e-37	78.259	UP
CCT6A	1.33884	4.93952	14.5449	3.61499e-39	4.52506e-37	78.2356	UP
PIGT	1.21666	5.60337	14.5204	4.58941e-39	5.69954e-37	77.999	UP
LPPR2	1.38262	2.9792	14.5073	5.21268e-39	6.423e-37	77.8728	UP
OXA1L	0.842922	4.69523	14.496	5.82159e-39	7.11769e-37	77.7632	UP
ANKZF1	1.05189	2.32376	14.477	7.00393e-39	8.49739e-37	77.5799	UP
PIGC	1.23631	2.62179	14.4727	7.30085e-39	8.79e-37	77.5387	UP
LIN37	0.664114	1.07427	14.4677	7.66971e-39	9.15053e-37	77.4899	UP
ALG3	1.1044	4.36472	14.4671	7.71634e-39	9.15053e-37	77.4839	UP
SLC41A3	1.06519	2.4651	14.4564	8.56134e-39	1.00768e-36	77.3808	UP
PSMB5	0.938448	5.74255	14.4525	8.88682e-39	1.03824e-36	77.3439	UP
LARS	1.05338	2.97267	14.4472	9.36385e-39	1.08593e-36	77.292	UP
BLOC1S3	1.15939	2.52892	14.4423	9.81977e-39	1.12232e-36	77.2449	UP
MT1F	-3.8829	2.58117	-14.4423	9.81999e-39	1.12232e-36	77.2449	DOWN
TMCO1	1.07935	4.70394	14.4268	1.14142e-38	1.29514e-36	77.0957	UP
ELOVL1	1.27419	4.24832	14.3942	1.56675e-38	1.76506e-36	76.7817	UP
SCNM1	1.45262	2.85361	14.3801	1.79721e-38	2.01032e-36	76.6456	UP
EIF2B1	0.883183	3.48044	14.3773	1.84704e-38	2.05152e-36	76.6185	UP
POLM	0.924455	2.05983	14.3715	1.95353e-38	2.15462e-36	76.563	UP
GMNN	2.12527	3.53481	14.359	2.20609e-38	2.41628e-36	76.4424	UP
C8orf33	1.52798	3.74245	14.357	2.24947e-38	2.4468e-36	76.4231	UP
RIC8A	0.987012	3.44414	14.3505	2.39504e-38	2.5873e-36	76.3609	UP
TMEM79	0.89076	1.49054	14.3476	2.46414e-38	2.64384e-36	76.3327	UP
SNRPC	1.36146	5.77614	14.3446	2.53691e-38	2.70352e-36	76.3039	UP
FASTK	1.17194	4.40147	14.3371	2.7282e-38	2.88786e-36	76.2318	UP
KLHL12	1.17785	3.18002	14.32	3.22088e-38	3.38665e-36	76.0672	UP
TTC13	1.22994	2.01217	14.2979	3.99067e-38	4.16827e-36	75.8548	UP
POLR2G	1.09627	4.18866	14.2748	4.99203e-38	5.17989e-36	75.6328	UP
RECQL5	0.961292	1.91845	14.2738	5.03808e-38	5.1935e-36	75.6237	UP
CHTOP	1.03645	3.46649	14.2589	5.82162e-38	5.96224e-36	75.4804	UP
TMEM120B	0.699443	1.01395	14.2489	6.41251e-38	6.52504e-36	75.3846	UP
ZNF335	0.844534	1.72915	14.2455	6.62521e-38	6.69825e-36	75.3522	UP
HARS2	0.975648	2.97076	14.2394	7.03157e-38	7.06382e-36	75.2932	UP
KXD1	0.932802	3.55061	14.2345	7.37557e-38	7.3625e-36	75.2459	UP
SF3B4	1.51481	4.85662	14.2308	7.64259e-38	7.58106e-36	75.2106	UP
TRMT1	1.21566	3.16253	14.2222	8.30427e-38	8.18594e-36	75.1283	UP
GNPAT	1.29905	4.31084	14.1935	1.09635e-37	1.07402e-35	74.8529	UP
RCAN1	-1.75538	2.86129	-14.1905	1.12816e-37	1.09836e-35	74.8245	DOWN
SH3BP5L	1.10546	2.53696	14.1838	1.20439e-37	1.16538e-35	74.7597	UP
MRGBP	1.14298	2.75036	14.1783	1.27023e-37	1.21858e-35	74.707	UP
EIF2D	1.03093	2.8782	14.1779	1.27483e-37	1.21858e-35	74.7034	UP
DDX39A	1.65054	3.57938	14.171	1.36206e-37	1.29412e-35	74.6378	UP
EDC3	0.952793	2.20509	14.1583	1.54087e-37	1.45525e-35	74.5155	UP
CSRNP1	-1.59854	3.26404	-14.1451	1.74903e-37	1.64201e-35	74.3899	DOWN
PDZD11	1.14401	4.21213	14.1359	1.9122e-37	1.78457e-35	74.3015	UP
B4GALT7	1.04414	2.67302	14.1278	2.06773e-37	1.91837e-35	74.2239	UP
ZNF174	0.783754	1.68102	14.1251	2.12344e-37	1.95854e-35	74.1976	UP
FIBP	0.984555	3.47867	14.1109	2.43371e-37	2.23166e-35	74.0624	UP
TBC1D16	1.37821	2.02989	14.1046	2.58588e-37	2.35748e-35	74.0023	UP
CPEB3	-1.21183	1.21337	-14.0901	2.97651e-37	2.69802e-35	73.8628	DOWN
SPTAN1	1.14598	3.83608	14.0834	3.17447e-37	2.86102e-35	73.799	UP
ILF3	1.25409	3.5328	14.0649	3.79325e-37	3.39927e-35	73.6224	UP
COPZ1	0.90515	4.97343	14.0583	4.04116e-37	3.60097e-35	73.5597	UP
ZNF526	0.745168	1.56818	14.0536	4.22777e-37	3.74609e-35	73.5149	UP
STIP1	1.36777	4.40553	14.0491	4.41511e-37	3.89023e-35	73.472	UP
CPSF3	0.920457	2.99302	14.0326	5.17596e-37	4.53529e-35	73.3144	UP
ARPC5	1.14243	3.74272	14.0207	5.8046e-37	5.05802e-35	73.2007	UP
REPIN1	1.25061	4.62964	14.0187	5.9218e-37	5.13179e-35	73.1809	UP
IRGQ	0.85954	1.61285	14.0114	6.35188e-37	5.47442e-35	73.1114	UP
RPN2	1.05907	6.86588	14.0061	6.68545e-37	5.73059e-35	73.0607	UP
HDGFRP2	1.11914	3.59244	14.0022	6.94125e-37	5.9177e-35	73.0235	UP
DIRAS3	-1.317	0.668886	-13.9993	7.13184e-37	6.0475e-35	72.9966	DOWN
IRAK1	1.67497	4.5523	13.987	8.02846e-37	6.77138e-35	72.8792	UP
LMNA	1.39644	5.5811	13.9827	8.37176e-37	7.02337e-35	72.8377	UP
LEMD2	1.05453	2.65825	13.9624	1.01727e-36	8.48909e-35	72.6446	UP
HM13	1.1113	4.26762	13.9577	1.06469e-36	8.81187e-35	72.5994	UP
MARK4	1.15998	2.71437	13.9574	1.06712e-36	8.81187e-35	72.5972	UP
ZNF282	1.07079	2.89717	13.9553	1.0897e-36	8.95143e-35	72.5764	UP
TIMD4	-1.36778	0.570512	-13.954	1.10319e-36	9.01528e-35	72.5642	DOWN
CEP131	1.37062	1.95803	13.9487	1.16079e-36	9.39473e-35	72.5138	UP
TSPAN17	1.13575	2.81858	13.9486	1.16153e-36	9.39473e-35	72.5131	UP
INO80E	0.967792	2.4361	13.9432	1.22397e-36	9.84925e-35	72.4612	UP
DHX34	1.15935	2.16845	13.9394	1.26949e-36	1.01636e-34	72.425	UP
STX4	0.966094	3.32716	13.9352	1.32166e-36	1.05279e-34	72.3851	UP
LAMTOR1	0.995559	4.57676	13.926	1.44344e-36	1.14402e-34	72.2977	UP
TAOK2	0.991579	2.50805	13.9217	1.50381e-36	1.1859e-34	72.2571	UP
CDK5RAP3	1.19334	4.02633	13.9164	1.5829e-36	1.24206e-34	72.2063	UP
RNASEH2A	1.79509	3.02157	13.9094	1.69255e-36	1.32153e-34	72.1399	UP
NAT2	-2.85696	2.10971	-13.9005	1.84359e-36	1.43237e-34	72.0552	DOWN
MRPL53	0.880687	1.53133	13.8978	1.89282e-36	1.46341e-34	72.0291	UP
CNIH4	1.25977	2.77295	13.8911	2.01844e-36	1.55292e-34	71.9654	UP
MUS81	0.836948	2.21071	13.8894	2.05181e-36	1.57093e-34	71.9491	UP
TELO2	1.03368	2.88879	13.8772	2.30534e-36	1.75651e-34	71.8336	UP
SNRPB	1.6175	6.45059	13.8716	2.43317e-36	1.84499e-34	71.7802	UP
ORMDL2	1.03872	3.33411	13.87	2.46994e-36	1.85578e-34	71.7653	UP
ZNF219	1.22877	2.13502	13.87	2.47092e-36	1.85578e-34	71.7649	UP
DYNLL1	1.17744	5.24101	13.8675	2.53158e-36	1.89233e-34	71.7409	UP
FOSB	-2.65717	1.70847	-13.8596	2.72884e-36	2.03015e-34	71.6665	DOWN
NOL7	1.12591	4.41516	13.8558	2.83209e-36	2.09707e-34	71.6297	UP
PDAP1	0.924844	4.80479	13.8472	3.07502e-36	2.26632e-34	71.5481	UP
VPS16	0.930911	3.26806	13.8388	3.33177e-36	2.44412e-34	71.4686	UP
RFWD2	1.08181	3.43355	13.82	3.98932e-36	2.91294e-34	71.2901	UP
ASNA1	1.11193	4.77833	13.8097	4.40325e-36	3.20037e-34	71.1922	UP
PPM1G	1.09325	4.38972	13.808	4.47649e-36	3.23868e-34	71.1759	UP
CUL7	1.31949	2.73375	13.8064	4.54582e-36	3.27382e-34	71.1607	UP
AURKA	1.94109	2.39798	13.8041	4.64758e-36	3.33189e-34	71.1387	UP
SCRIB	1.58316	3.71321	13.8024	4.72183e-36	3.3698e-34	71.123	UP
USP21	1.18281	2.16726	13.7917	5.23097e-36	3.71634e-34	71.0215	UP
UBAP2L	1.37975	3.67931	13.7762	6.06867e-36	4.29215e-34	70.8743	UP
HSPA4	1.08649	4.43559	13.7738	6.21056e-36	4.3729e-34	70.8514	UP
CDK5	1.11211	2.60923	13.7724	6.28939e-36	4.40873e-34	70.8389	UP
NHP2	1.23107	4.61769	13.7719	6.32155e-36	4.41166e-34	70.8338	UP
C14orf93	0.768161	1.45871	13.7693	6.47812e-36	4.50101e-34	70.8096	UP
LHX4-AS1	1.11329	2.15219	13.7496	7.82273e-36	5.41141e-34	70.6226	UP
DXO	1.18311	2.85111	13.7466	8.05316e-36	5.54648e-34	70.5938	UP
DAXX	1.11287	3.75308	13.7268	9.73e-36	6.67224e-34	70.4064	UP
JMJD4	1.07662	2.36696	13.7219	1.01933e-35	6.95967e-34	70.3603	UP
BANF1	1.0721	5.75753	13.7206	1.03197e-35	7.01559e-34	70.3481	UP
SART1	0.924865	3.91315	13.7188	1.05023e-35	7.1091e-34	70.3307	UP
ARPC1A	1.08884	5.21873	13.7175	1.06281e-35	7.14217e-34	70.3189	UP
PPP1R35	1.37723	3.61594	13.7174	1.06417e-35	7.14217e-34	70.3176	UP
TRAF2	1.32635	2.8018	13.6962	1.30261e-35	8.70544e-34	70.1172	UP
PDCD6	0.880838	2.80895	13.6881	1.40748e-35	9.36656e-34	70.0405	UP
MT1M	-4.02592	2.34996	-13.6821	1.49049e-35	9.87734e-34	69.9837	DOWN
RAB24	1.11385	2.19526	13.677	1.56442e-35	1.03239e-33	69.9357	UP
UCK2	1.41967	2.21854	13.6696	1.67965e-35	1.10041e-33	69.8653	UP
CLN6	1.18213	3.35657	13.6695	1.68146e-35	1.10041e-33	69.8642	UP
AAAS	0.84793	3.10136	13.6636	1.77895e-35	1.1594e-33	69.8083	UP
FAM220A	1.01087	2.40069	13.6588	1.86113e-35	1.20797e-33	69.7636	UP
PFDN6	1.37459	4.04074	13.6531	1.9656e-35	1.27055e-33	69.7095	UP
LSM4	1.39127	4.78382	13.6472	2.08044e-35	1.33929e-33	69.6532	UP
CCHCR1	1.40209	2.54061	13.6376	2.27777e-35	1.46037e-33	69.5634	UP
XRCC1	1.09296	2.88865	13.6366	2.29959e-35	1.46839e-33	69.5539	UP
GLI4	1.35333	2.24306	13.6333	2.3735e-35	1.50947e-33	69.5226	UP
FEN1	1.72433	3.28895	13.6289	2.47651e-35	1.56865e-33	69.4805	UP
DTYMK	1.4992	3.21739	13.6257	2.55193e-35	1.60996e-33	69.4507	UP
SAC3D1	1.42681	2.97841	13.6091	2.99021e-35	1.87895e-33	69.2936	UP
HIGD1B	0.986347	1.0032	13.6082	3.01406e-35	1.88642e-33	69.2858	UP
CLK2	1.29629	3.00083	13.6068	3.05482e-35	1.90438e-33	69.2725	UP
DUSP12	1.14421	2.56605	13.6044	3.12648e-35	1.94137e-33	69.2495	UP
RBM3	1.47717	4.78268	13.5825	3.85132e-35	2.38208e-33	69.0428	UP
CLN3	1.25518	2.86392	13.5723	4.24169e-35	2.61328e-33	68.9471	UP
AATF	1.0544	3.41162	13.5665	4.48301e-35	2.75121e-33	68.8923	UP
MRPS21	1.37194	5.28855	13.5627	4.65106e-35	2.84328e-33	68.8558	UP
ENTHD2	0.843026	1.61543	13.5582	4.85312e-35	2.95535e-33	68.8137	UP
SLC39A7	1.31978	5.84314	13.5561	4.9513e-35	3.00354e-33	68.7938	UP
ZC3H3	1.3474	3.10141	13.5442	5.541e-35	3.34838e-33	68.6823	UP
COMMD4	1.13757	3.42829	13.5291	6.39573e-35	3.85013e-33	68.5402	UP
PDCD5	1.24665	4.22093	13.5271	6.51913e-35	3.9095e-33	68.5212	UP
ARFGAP1	1.07671	3.24321	13.5219	6.84887e-35	4.09168e-33	68.4723	UP
HSP90AB1	1.47585	8.11249	13.5213	6.89125e-35	4.10146e-33	68.4662	UP
RHEB	1.03946	3.86342	13.5195	7.01232e-35	4.15783e-33	68.4489	UP
VPS33A	0.819405	1.73856	13.5108	7.615e-35	4.49827e-33	68.3672	UP
SLC39A13	1.02846	2.80239	13.5072	7.87868e-35	4.63666e-33	68.3335	UP
ABHD12	1.20524	4.23093	13.4985	8.55777e-35	5.01759e-33	68.2516	UP
PTGES3	0.985014	5.99283	13.465	1.17588e-34	6.86889e-33	67.9366	UP
SAMD1	1.31231	3.70315	13.4602	1.23096e-34	7.16409e-33	67.8913	UP
RNPEPL1	1.04472	3.55042	13.4456	1.41283e-34	8.19231e-33	67.7547	UP
RRP36	1.02715	3.84144	13.439	1.50364e-34	8.68698e-33	67.693	UP
TIGD6	0.519432	1.0882	13.4195	1.80903e-34	1.04131e-32	67.5098	UP
CUL9	0.822891	1.58094	13.419	1.81834e-34	1.04287e-32	67.5047	UP
CPSF4	1.05061	2.47953	13.4177	1.8415e-34	1.05233e-32	67.4921	UP
B4GALT3	1.13386	3.18875	13.4171	1.85169e-34	1.05432e-32	67.4867	UP
C12orf73	0.825449	1.64399	13.4142	1.90204e-34	1.0791e-32	67.4601	UP
RFXANK	1.3573	3.39252	13.4128	1.92753e-34	1.08964e-32	67.4469	UP
TMEM106C	1.72082	3.89726	13.4088	2.0024e-34	1.12793e-32	67.4091	UP
DENND4B	1.18459	2.37011	13.4076	2.02466e-34	1.1364e-32	67.3982	UP
ABCF2	1.05132	2.99613	13.4069	2.03843e-34	1.14008e-32	67.3914	UP
ZBTB45	0.88455	1.80514	13.3874	2.45259e-34	1.36687e-32	67.2081	UP
KIAA0100	1.24593	2.8788	13.3857	2.49152e-34	1.38367e-32	67.1925	UP
SCAF1	0.963482	3.89461	13.3757	2.73782e-34	1.51512e-32	67.0991	UP
CCNB1	2.2638	2.62158	13.3654	3.02011e-34	1.6655e-32	67.0019	UP
TFG	0.880699	4.54913	13.3557	3.31006e-34	1.81903e-32	66.911	UP
DUSP28	0.427888	0.754073	13.346	3.62717e-34	1.98638e-32	66.8204	NOT
CKS1B	1.42666	3.20516	13.3442	3.68772e-34	2.01255e-32	66.804	UP
CRTC2	1.03984	3.70237	13.3312	4.17325e-34	2.26967e-32	66.6814	UP
SRP14	0.883597	6.29772	13.3235	4.48411e-34	2.43036e-32	66.6102	UP
NVL	0.9367	1.72938	13.312	4.99944e-34	2.70038e-32	66.5024	UP
GRK6	1.08093	2.68208	13.3077	5.20588e-34	2.80229e-32	66.4623	UP
AARS2	1.01757	2.35835	13.3038	5.40315e-34	2.89859e-32	66.4255	UP
GMEB2	0.878005	2.15113	13.3026	5.46198e-34	2.9187e-32	66.4147	UP
APOA1BP	1.25477	5.77478	13.3023	5.47765e-34	2.9187e-32	66.4119	UP
HDAC11	1.41064	2.12438	13.2893	6.19533e-34	3.28407e-32	66.2899	UP
SPSB2	1.29195	2.05671	13.2891	6.20501e-34	3.28407e-32	66.2883	UP
CCDC137	1.24615	2.92232	13.285	6.4505e-34	3.40259e-32	66.2499	UP
MRPS23	1.03364	2.5577	13.2838	6.52744e-34	3.43169e-32	66.2382	UP
WDR46	1.13995	3.84816	13.2803	6.74399e-34	3.53376e-32	66.2058	UP
ARL16	1.32362	2.87972	13.2784	6.86792e-34	3.58678e-32	66.1878	UP
EFNA4	1.55751	2.80155	13.2708	7.37899e-34	3.83327e-32	66.1166	UP
MAVS	1.14366	2.63804	13.2706	7.3885e-34	3.83327e-32	66.1154	UP
SMARCA4	1.19191	2.76616	13.2692	7.48745e-34	3.87187e-32	66.1022	UP
CACYBP	1.34949	3.43239	13.2658	7.73155e-34	3.98503e-32	66.0704	UP
GOLGA3	0.942188	2.49954	13.2502	8.95517e-34	4.60068e-32	65.9248	UP
NISCH	0.877774	2.67927	13.2484	9.10815e-34	4.66408e-32	65.908	UP
ESR1	-1.11129	0.61937	-13.2428	9.60165e-34	4.90088e-32	65.8557	DOWN
MAPK3	1.08994	3.14896	13.2417	9.70785e-34	4.9391e-32	65.8448	UP
IL3RA	1.16621	2.03557	13.2371	1.01351e-33	5.13988e-32	65.8022	UP
FTSJ3	1.01258	3.31803	13.2279	1.10465e-33	5.58415e-32	65.7168	UP
TRIM11	0.964998	1.6505	13.2256	1.12937e-33	5.69085e-32	65.6949	UP
CDKN2AIPNL	1.27018	3.47389	13.2249	1.13627e-33	5.70739e-32	65.6889	UP
CD5L	-2.89506	1.85804	-13.2181	1.21139e-33	6.0654e-32	65.6254	DOWN
MXD3	1.20697	1.33015	13.2167	1.22808e-33	6.12953e-32	65.6119	UP
SAE1	1.27748	4.14485	13.214	1.25907e-33	6.26437e-32	65.5872	UP
UBE2A	1.02319	3.01329	13.2074	1.34086e-33	6.6503e-32	65.5248	UP
NSF	0.916814	2.67469	13.2053	1.36655e-33	6.75648e-32	65.506	UP
ZKSCAN5	0.677444	1.43699	13.2021	1.40843e-33	6.94181e-32	65.4761	UP
KRI1	0.88984	2.56871	13.1974	1.47313e-33	7.23805e-32	65.4316	UP
RBM19	0.844392	2.31388	13.1967	1.48223e-33	7.26019e-32	65.4255	UP
TMED9	1.08164	6.48096	13.1928	1.53689e-33	7.50461e-32	65.3896	UP
MDK	3.42731	4.93754	13.1806	1.72377e-33	8.39113e-32	65.2759	UP
ACLY	1.4499	3.99164	13.1726	1.85981e-33	9.0255e-32	65.2007	UP
MAP2K2	1.13217	4.32672	13.1702	1.90204e-33	9.20214e-32	65.1784	UP
PRKCSH	0.845942	6.02718	13.1621	2.0521e-33	9.87472e-32	65.1032	UP
SAMD4B	0.990271	2.93602	13.162	2.05358e-33	9.87472e-32	65.1025	UP
RMND5B	0.729122	2.27042	13.1604	2.08488e-33	9.99473e-32	65.0875	UP
YIPF3	1.02293	5.46915	13.1596	2.10039e-33	1.00386e-31	65.0801	UP
TMEM101	1.22141	3.45793	13.1565	2.16322e-33	1.03077e-31	65.0509	UP
MFSD5	1.06495	3.25504	13.1539	2.21565e-33	1.05257e-31	65.0272	UP
POLR1A	0.861161	1.71019	13.1497	2.30537e-33	1.09035e-31	64.9879	UP
TAF10	0.987552	3.24732	13.1495	2.309e-33	1.09035e-31	64.9863	UP
MLEC	1.23854	4.87301	13.1405	2.51386e-33	1.18354e-31	64.9021	UP
AP1S1	1.08231	4.85671	13.1322	2.71864e-33	1.27614e-31	64.8245	UP
CTSA	1.37651	5.45501	13.1298	2.77922e-33	1.30071e-31	64.8026	UP
PSKH1	1.11953	2.74106	13.1292	2.79596e-33	1.30467e-31	64.7967	UP
TSEN54	1.26331	2.89855	13.1229	2.96642e-33	1.38013e-31	64.7381	UP
SLC35B1	0.849649	3.5817	13.1217	3.00007e-33	1.39168e-31	64.7269	UP
RABGGTA	0.742671	2.78254	13.1153	3.18425e-33	1.47279e-31	64.6679	UP
CORO1B	1.10628	3.85674	13.1142	3.21724e-33	1.48369e-31	64.6576	UP
ATP6V1E1	0.9593	4.59475	13.1129	3.25568e-33	1.49704e-31	64.6459	UP
PI4KB	1.17186	3.35513	13.1085	3.39358e-33	1.55591e-31	64.6048	UP
TARBP1	1.39711	2.03507	13.1023	3.59679e-33	1.64431e-31	64.5471	UP
TPD52L2	1.20202	3.84027	13.1014	3.62827e-33	1.6539e-31	64.5385	UP
GPBP1	0.826834	3.2296	13.1007	3.65068e-33	1.65932e-31	64.5324	UP
S100A12	-0.778321	0.36816	-13.0971	3.77762e-33	1.71209e-31	64.4985	DOWN
TMEM104	1.12681	2.70028	13.0956	3.82945e-33	1.73061e-31	64.485	UP
MTX1	0.956282	2.61581	13.0853	4.21947e-33	1.90141e-31	64.3889	UP
SNRPA	1.19204	4.03888	13.0828	4.31942e-33	1.94091e-31	64.3658	UP
GIGYF1	1.03983	2.84934	13.08	4.4361e-33	1.98768e-31	64.3393	UP
ZNF517	1.19476	1.71929	13.0737	4.70617e-33	2.10271e-31	64.2808	UP
ATP13A1	0.985632	2.96914	13.0676	4.98238e-33	2.21983e-31	64.2243	UP
NAA20	1.12317	4.68366	13.0606	5.31624e-33	2.36191e-31	64.16	UP
SGSM3	0.91399	3.27261	13.0571	5.49403e-33	2.43404e-31	64.1274	UP
SSR3	0.950485	4.93928	13.0552	5.59193e-33	2.47047e-31	64.1099	UP
MARS	1.06053	3.26963	13.0504	5.85194e-33	2.57812e-31	64.0649	UP
COL6A6	-0.159949	0.0481532	-13.0376	6.59545e-33	2.89759e-31	63.9464	NOT
USP39	0.90028	3.03611	13.036	6.6984e-33	2.93464e-31	63.931	UP
TUBG1	1.41719	3.68907	13.0352	6.7479e-33	2.94814e-31	63.9238	UP
TMEM81	0.922815	1.64728	13.0339	6.82852e-33	2.97512e-31	63.912	UP
NCKIPSD	0.956159	3.02903	13.0308	7.03231e-33	3.05547e-31	63.8829	UP
PDRG1	1.13855	3.16395	13.0237	7.51553e-33	3.25645e-31	63.817	UP
GABRD	1.34233	1.2661	13.023	7.56169e-33	3.26748e-31	63.8109	UP
STK25	0.919098	3.17968	13.0225	7.5958e-33	3.27325e-31	63.8065	UP
NEU1	1.47631	4.37613	13.022	7.63092e-33	3.27943e-31	63.8019	UP
NXF3	-0.239925	0.0887864	-13.019	7.85353e-33	3.36592e-31	63.7734	NOT
STMN1	1.97456	3.21484	13.0139	8.23529e-33	3.51997e-31	63.7264	UP
TK1	2.24387	3.66095	13.0099	8.54736e-33	3.64348e-31	63.6895	UP
YKT6	1.18289	3.52677	12.9974	9.60369e-33	4.08273e-31	63.5741	UP
ATG13	0.744563	3.32514	12.9809	1.12072e-32	4.75163e-31	63.4211	UP
CCDC107	1.06522	2.6819	12.9806	1.12397e-32	4.7526e-31	63.4183	UP
UBL7	0.982252	4.07239	12.9701	1.24045e-32	5.23112e-31	63.3206	UP
CFL1	1.05961	6.20476	12.9661	1.28771e-32	5.41593e-31	63.2835	UP
TRIM27	0.949765	3.19454	12.9645	1.30686e-32	5.48188e-31	63.2689	UP
ENTPD6	1.22088	3.59491	12.9548	1.43084e-32	5.98598e-31	63.1791	UP
VPS11	0.926157	2.58131	12.9488	1.51236e-32	6.31028e-31	63.1242	UP
ZNF3	0.769836	2.35744	12.9425	1.60472e-32	6.66783e-31	63.0655	UP
UBE2O	0.94879	2.24867	12.9424	1.6065e-32	6.66783e-31	63.0644	UP
COG2	0.873936	1.54955	12.9329	1.75482e-32	7.26431e-31	62.9769	UP
NUPL2	0.84547	2.1855	12.9298	1.80613e-32	7.45716e-31	62.9483	UP
TAF11	1.01429	3.93444	12.9257	1.87718e-32	7.73025e-31	62.9101	UP
ADRA2B	-0.764299	0.659516	-12.9243	1.90108e-32	7.80829e-31	62.8976	DOWN
LARP1	1.13747	4.10368	12.9205	1.96902e-32	8.06632e-31	62.8628	UP
NKIRAS2	0.905342	2.88787	12.9119	2.13367e-32	8.71819e-31	62.7832	UP
CCDC97	1.0746	2.7419	12.9061	2.25209e-32	9.17828e-31	62.7297	UP
BRAT1	0.920581	3.05163	12.9027	2.32559e-32	9.45339e-31	62.6979	UP
AGPAT1	1.14505	4.1472	12.9017	2.34658e-32	9.51419e-31	62.689	UP
DOCK6	0.843532	1.67529	12.8979	2.43284e-32	9.83865e-31	62.6532	UP
ADCY6	1.13814	2.00979	12.895	2.49931e-32	1.00816e-30	62.6265	UP
PUF60	1.29849	4.95688	12.8875	2.68052e-32	1.0785e-30	62.5572	UP
METTL5	0.921498	3.0073	12.8842	2.76346e-32	1.10904e-30	62.527	UP
C1orf43	0.9094	6.58356	12.8825	2.8064e-32	1.12276e-30	62.5117	UP
SHC1	1.32438	4.85529	12.8823	2.81187e-32	1.12276e-30	62.5098	UP
KIAA0195	1.00099	2.76822	12.8797	2.88078e-32	1.14223e-30	62.4858	UP
CXCL12	-2.4674	2.69179	-12.8797	2.8822e-32	1.14223e-30	62.4853	DOWN
E4F1	0.903985	2.10043	12.8797	2.88236e-32	1.14223e-30	62.4853	UP
COMMD5	1.19932	3.30425	12.8784	2.91613e-32	1.15204e-30	62.4737	UP
PACS2	0.833673	1.72367	12.8782	2.92174e-32	1.15204e-30	62.4718	UP
MEN1	0.811498	3.13658	12.8747	3.01786e-32	1.18698e-30	62.4398	UP
ZNF740	0.852229	1.64164	12.8719	3.09688e-32	1.21502e-30	62.4142	UP
BOD1	1.00888	3.76136	12.8678	3.21971e-32	1.26008e-30	62.3756	UP
DAD1	0.904719	7.02184	12.8625	3.38014e-32	1.31959e-30	62.3275	UP
CTNNA1	1.01292	4.67468	12.8509	3.76623e-32	1.46669e-30	62.2203	UP
RBM45	0.506605	1.19841	12.8506	3.778e-32	1.46765e-30	62.2172	UP
HAX1	1.02602	5.39969	12.8431	4.05207e-32	1.57025e-30	62.1478	UP
TSEN15	1.00377	3.06845	12.8423	4.08232e-32	1.5781e-30	62.1405	UP
GRPEL2	0.811137	1.85699	12.8409	4.13466e-32	1.59442e-30	62.1279	UP
PTTG1	2.30625	2.52028	12.8372	4.27729e-32	1.64199e-30	62.0943	UP
TMEM55B	0.879925	2.7009	12.8372	4.27883e-32	1.64199e-30	62.0939	UP
DIS3L2	0.538483	1.38513	12.8344	4.39162e-32	1.67866e-30	62.0681	UP
CPSF1	1.21013	3.68561	12.8343	4.39569e-32	1.67866e-30	62.0672	UP
BRMS1	1.13583	3.96022	12.8314	4.51593e-32	1.72042e-30	62.0405	UP
SHARPIN	1.32205	4.59583	12.83	4.57497e-32	1.73871e-30	62.0276	UP
LZTR1	0.860437	2.59568	12.8291	4.61407e-32	1.74935e-30	62.0192	UP
C7orf55-LUC7L2	0.66041	2.19956	12.8287	4.62935e-32	1.75094e-30	62.0159	UP
TMEM199	0.724047	2.00616	12.8229	4.88748e-32	1.84415e-30	61.9621	UP
DSN1	1.33688	2.59584	12.8226	4.90178e-32	1.84513e-30	61.9593	UP
ADAM15	1.50841	3.41941	12.8203	5.00831e-32	1.88074e-30	61.938	UP
DBNL	0.832109	2.75016	12.815	5.25991e-32	1.97053e-30	61.8894	UP
TBCC	1.11608	3.33847	12.8127	5.37479e-32	2.00879e-30	61.868	UP
RRP9	1.16288	3.52659	12.8106	5.48023e-32	2.04336e-30	61.8488	UP
PRPF3	1.18595	2.62656	12.8061	5.71163e-32	2.12462e-30	61.8078	UP
ENSA	1.06435	4.74777	12.7969	6.22484e-32	2.31008e-30	61.7225	UP
C22orf29	0.896194	1.48241	12.7945	6.36111e-32	2.3551e-30	61.7011	UP
RBM8A	0.955083	3.82541	12.7925	6.48046e-32	2.38641e-30	61.6827	UP
OXLD1	1.28184	3.45009	12.7924	6.48624e-32	2.38641e-30	61.6818	UP
DNAJC5	1.15359	3.3601	12.7924	6.49106e-32	2.38641e-30	61.6811	UP
BOLA1	1.17914	3.63166	12.7893	6.67907e-32	2.44982e-30	61.6528	UP
BSG	1.43456	6.51828	12.7835	7.04765e-32	2.57902e-30	61.5996	UP
AAGAB	0.854878	2.85607	12.783	7.07846e-32	2.58211e-30	61.5952	UP
COPS5	0.917256	2.99051	12.7829	7.08884e-32	2.58211e-30	61.5938	UP
UBQLN4	1.24057	3.36962	12.7777	7.43759e-32	2.7029e-30	61.5462	UP
DRAP1	1.0563	5.25406	12.7742	7.68426e-32	2.78612e-30	61.5139	UP
NOL10	0.763424	2.81981	12.7712	7.9002e-32	2.85784e-30	61.4864	UP
RUFY1	0.893541	2.86485	12.7692	8.0496e-32	2.90523e-30	61.4679	UP
UXS1	1.06261	2.26986	12.7683	8.11794e-32	2.9232e-30	61.4595	UP
SLC50A1	1.56998	4.75917	12.7671	8.20425e-32	2.94755e-30	61.449	UP
UBL4A	1.16988	4.00392	12.7662	8.27151e-32	2.96496e-30	61.4409	UP
EPRS	1.21762	4.00772	12.7615	8.64544e-32	3.09197e-30	61.3971	UP
RPTOR	0.867717	2.10916	12.7565	9.04962e-32	3.2292e-30	61.3519	UP
RFX5	1.36182	2.80647	12.7561	9.09032e-32	3.2364e-30	61.3474	UP
PRPF6	1.02869	5.20714	12.7547	9.20445e-32	3.26965e-30	61.3351	UP
PSMD10	1.09141	3.45011	12.7526	9.3893e-32	3.32782e-30	61.3154	UP
FTSJ2	0.809985	3.12016	12.7501	9.60338e-32	3.39606e-30	61.2931	UP
EIF1AD	0.703339	2.647	12.7464	9.9415e-32	3.50777e-30	61.2588	UP
SFSWAP	0.803184	1.75365	12.7445	1.01147e-31	3.56093e-30	61.2417	UP
COPS6	0.966242	4.85412	12.7426	1.02998e-31	3.61801e-30	61.2237	UP
ARFRP1	0.927482	2.57631	12.7354	1.10121e-31	3.85962e-30	61.1575	UP
TCOF1	1.04416	1.96605	12.7256	1.20531e-31	4.21146e-30	61.068	UP
PHF14	0.739843	2.0956	12.7255	1.20694e-31	4.21146e-30	61.0667	UP
METTL18	1.00859	2.16617	12.7247	1.21516e-31	4.2308e-30	61.0599	UP
TMEM115	0.846369	4.46292	12.7228	1.23741e-31	4.29876e-30	61.042	UP
LAS1L	0.857883	2.95644	12.7182	1.29111e-31	4.47549e-30	60.9999	UP
RALY	1.15386	3.72032	12.7167	1.30867e-31	4.52639e-30	60.9865	UP
PRKAG1	0.75192	3.17124	12.7111	1.37837e-31	4.75703e-30	60.9351	UP
ZNF251	1.00919	1.6583	12.7082	1.41665e-31	4.87848e-30	60.908	UP
ZSCAN2	0.777148	1.32138	12.7079	1.42066e-31	4.88162e-30	60.9052	UP
E2F1	2.29204	2.48605	12.7032	1.48345e-31	5.0863e-30	60.8623	UP
GPS1	1.00672	4.25569	12.6989	1.54316e-31	5.27955e-30	60.8232	UP
EIF2B4	0.804347	2.74512	12.6966	1.5766e-31	5.38228e-30	60.802	UP
CDKN3	1.9575	1.99405	12.6947	1.6046e-31	5.46603e-30	60.7846	UP
COX4I2	1.41634	1.57829	12.6922	1.64329e-31	5.58577e-30	60.761	UP
RRM2	1.98942	2.23933	12.6919	1.64779e-31	5.58901e-30	60.7583	UP
TIPRL	0.938236	3.65426	12.6914	1.65476e-31	5.60062e-30	60.7541	UP
VARS	1.19186	4.01079	12.6906	1.66674e-31	5.62908e-30	60.7469	UP
RASSF1	0.934195	2.50673	12.6843	1.76787e-31	5.95786e-30	60.6886	UP
PRKD2	0.926973	2.7908	12.6836	1.77889e-31	5.98224e-30	60.6824	UP
POP4	0.767214	2.32939	12.682	1.80509e-31	6.05743e-30	60.6679	UP
WDR70	0.670491	1.76217	12.6804	1.83254e-31	6.13647e-30	60.653	UP
INTS1	1.00452	3.52301	12.68	1.83808e-31	6.14201e-30	60.65	UP
METTL6	0.579153	1.02224	12.6773	1.88444e-31	6.2836e-30	60.6253	UP
ANKRD52	1.24228	1.98425	12.6715	1.98946e-31	6.61979e-30	60.5716	UP
IGFALS	-3.31878	2.62884	-12.6693	2.03065e-31	6.74261e-30	60.5513	DOWN
RARS	0.88515	3.81081	12.6683	2.04819e-31	6.78657e-30	60.5428	UP
PPIB	1.02329	7.21835	12.6664	2.08589e-31	6.89699e-30	60.5247	UP
CASC3	1.03329	3.13706	12.6536	2.34615e-31	7.74132e-30	60.4083	UP
ZNF76	0.851196	2.28214	12.6529	2.36157e-31	7.77594e-30	60.4018	UP
LCAT	-2.53485	3.81335	-12.6526	2.36949e-31	7.78574e-30	60.3985	DOWN
TIGD5	1.08923	1.58536	12.651	2.40329e-31	7.8804e-30	60.3844	UP
POLRMT	0.92483	3.71467	12.65	2.42648e-31	7.93992e-30	60.3749	UP
TRMT2A	0.930847	3.25341	12.6458	2.52307e-31	8.23891e-30	60.3362	UP
RNF215	0.60139	1.10818	12.6428	2.59397e-31	8.4529e-30	60.3088	UP
UBE2C	2.61144	2.79204	12.6398	2.66662e-31	8.67174e-30	60.2814	UP
SPC24	1.76877	1.86161	12.6343	2.80472e-31	9.10207e-30	60.2314	UP
MRPL9	1.11748	4.23912	12.6331	2.83539e-31	9.1827e-30	60.2207	UP
PSMD2	1.01614	4.64566	12.6295	2.93128e-31	9.47379e-30	60.1877	UP
ATP6V1F	1.22813	5.99409	12.6274	2.99122e-31	9.64775e-30	60.1677	UP
CDAN1	0.739846	1.57485	12.6215	3.15721e-31	1.01624e-29	60.1142	UP
GDI1	1.00986	3.95785	12.6152	3.34596e-31	1.07479e-29	60.0567	UP
PA2G4	0.997034	4.65929	12.6148	3.35985e-31	1.07706e-29	60.0525	UP
CYHR1	1.09712	2.7465	12.6113	3.47044e-31	1.1095e-29	60.0205	UP
RBM10	0.769248	3.79003	12.6111	3.47511e-31	1.1095e-29	60.0191	UP
LMAN2	0.977536	6.96565	12.607	3.60766e-31	1.14936e-29	59.9821	UP
BUD13	0.83757	2.64716	12.6068	3.61452e-31	1.14936e-29	59.9802	UP
DAZAP1	0.818076	3.11313	12.603	3.74546e-31	1.1886e-29	59.9449	UP
CCDC174	0.662538	2.21279	12.6017	3.79036e-31	1.20043e-29	59.9331	UP
NXF1	0.839117	3.08557	12.5981	3.9164e-31	1.23787e-29	59.9007	UP
UQCC2	1.21002	3.04059	12.5938	4.07552e-31	1.28558e-29	59.8613	UP
MCM3	1.76042	3.92147	12.5873	4.32838e-31	1.36262e-29	59.8017	UP
RNF187	1.24058	5.40878	12.5862	4.37096e-31	1.37328e-29	59.792	UP
PTCD1	0.627716	1.17432	12.5853	4.40795e-31	1.38215e-29	59.7836	UP
ZNF205	0.957253	2.4745	12.582	4.54362e-31	1.42187e-29	59.7536	UP
MT1G	-5.43982	4.89058	-12.581	4.5871e-31	1.43263e-29	59.7442	DOWN
CHAF1A	1.2797	2.05766	12.5722	4.9751e-31	1.55074e-29	59.6637	UP
MCM7	1.66535	3.91643	12.5683	5.15687e-31	1.60422e-29	59.6282	UP
TTL	0.719483	1.32893	12.5671	5.21557e-31	1.61929e-29	59.617	UP
ELMOD3	0.614414	1.45988	12.5629	5.41763e-31	1.67872e-29	59.5793	UP
CYP2R1	0.759075	1.58115	12.5599	5.57006e-31	1.72257e-29	59.5519	UP
KIAA0907	1.27315	2.26955	12.5559	5.78142e-31	1.78443e-29	59.515	UP
IPO13	0.855637	2.73326	12.5524	5.96825e-31	1.8385e-29	59.4835	UP
TOMM20	1.15205	5.64989	12.5507	6.06618e-31	1.86503e-29	59.4673	UP
FAM21A	1.00629	2.52832	12.5504	6.08145e-31	1.86608e-29	59.4649	UP
SAFB2	0.798753	2.86463	12.549	6.16094e-31	1.8868e-29	59.452	UP
ENGASE	1.01073	1.96514	12.5477	6.23499e-31	1.90578e-29	59.4402	UP
NCAPH2	1.22618	3.60409	12.5403	6.67471e-31	2.03624e-29	59.3727	UP
MYPOP	0.906445	2.1137	12.5399	6.69897e-31	2.03969e-29	59.3691	UP
DUS1L	1.02302	4.38354	12.5391	6.74943e-31	2.0511e-29	59.3616	UP
CENPT	0.839567	2.04119	12.5361	6.93562e-31	2.10009e-29	59.3347	UP
GIT1	1.13646	2.47585	12.5361	6.93728e-31	2.10009e-29	59.3345	UP
TPRKB	0.929866	2.88044	12.5309	7.27658e-31	2.19859e-29	59.2872	UP
PARP2	0.879119	2.16051	12.5242	7.74073e-31	2.33436e-29	59.2259	UP
BCAP31	1.2757	6.62696	12.523	7.82656e-31	2.35208e-29	59.215	UP
RBM22	0.752469	3.23371	12.5229	7.82933e-31	2.35208e-29	59.2146	UP
ITGB1BP1	0.992782	2.10569	12.5226	7.85153e-31	2.35426e-29	59.2118	UP
TTC36	-3.5026	2.744	-12.5205	8.00863e-31	2.39681e-29	59.1922	DOWN
CAMLG	0.900422	3.67934	12.5192	8.1017e-31	2.42007e-29	59.1808	UP
C19orf25	1.01511	2.3613	12.5176	8.22495e-31	2.45225e-29	59.1658	UP
PWP1	0.778911	3.63323	12.5163	8.32617e-31	2.47774e-29	59.1537	UP
TMEM9	1.22141	4.63066	12.5078	8.99664e-31	2.67222e-29	59.077	UP
TATDN2	0.860933	2.00651	12.5063	9.12171e-31	2.70428e-29	59.0633	UP
XPO5	1.05664	2.20968	12.506	9.14627e-31	2.70647e-29	59.0607	UP
TJAP1	0.921935	2.21848	12.5049	9.24608e-31	2.73088e-29	59.0499	UP
ALKBH4	0.74409	2.27307	12.5025	9.45179e-31	2.78642e-29	59.0281	UP
H2AFZ	1.56007	5.07745	12.5012	9.5632e-31	2.81401e-29	59.0165	UP
RBCK1	1.24975	4.62266	12.4989	9.7707e-31	2.86971e-29	58.9953	UP
KPNA2	1.72356	3.87108	12.4973	9.91284e-31	2.90605e-29	58.981	UP
RFC4	1.47608	2.30293	12.4939	1.02247e-30	2.9919e-29	58.9503	UP
MORC2	0.924764	2.63126	12.4883	1.07642e-30	3.14393e-29	58.8994	UP
RNF220	0.808186	2.33763	12.4835	1.12478e-30	3.27911e-29	58.8558	UP
PHPT1	1.53973	5.16147	12.4811	1.15043e-30	3.34771e-29	58.8335	UP
DHX57	0.733783	1.38455	12.475	1.21669e-30	3.53401e-29	58.778	UP
HCFC1	1.0358	2.74296	12.468	1.29697e-30	3.76026e-29	58.7147	UP
KIAA1522	1.67307	3.34856	12.4677	1.30138e-30	3.76612e-29	58.7114	UP
SEC13	0.883497	4.16377	12.4638	1.34765e-30	3.89289e-29	58.6768	UP
FLVCR1	1.21096	1.47848	12.4625	1.36386e-30	3.9323e-29	58.6649	UP
CCDC130	0.94125	2.58055	12.4624	1.36628e-30	3.9323e-29	58.6632	UP
TRIP4	0.757073	2.50184	12.458	1.42189e-30	4.08489e-29	58.6237	UP
SUPT5H	0.89303	3.71042	12.4566	1.4401e-30	4.12967e-29	58.6111	UP
PRR14	0.772782	2.73613	12.452	1.50188e-30	4.29902e-29	58.5695	UP
BUB3	0.87898	2.80375	12.4517	1.50693e-30	4.30567e-29	58.5662	UP
RND3	-1.83002	3.18134	-12.4448	1.6053e-30	4.57845e-29	58.5035	DOWN
ZNF7	0.72644	1.27493	12.4438	1.61945e-30	4.61046e-29	58.4948	UP
SNF8	0.998144	3.53564	12.4316	1.81112e-30	5.14685e-29	58.3841	UP
MANF	1.45712	5.17004	12.4287	1.86098e-30	5.27903e-29	58.3572	UP
SPATS2	1.11728	1.60354	12.4234	1.95354e-30	5.53164e-29	58.3091	UP
TTC9C	0.772916	2.28715	12.4205	2.00614e-30	5.6704e-29	58.2828	UP
AKR1C3	1.91342	5.81599	12.4181	2.04967e-30	5.78307e-29	58.2615	UP
UBE2M	1.09561	4.73853	12.4175	2.06111e-30	5.80498e-29	58.256	UP
EZH1	0.818164	1.84151	12.4127	2.15352e-30	6.05442e-29	58.2126	UP
C9orf69	1.05562	3.35017	12.4054	2.30253e-30	6.45978e-29	58.1463	UP
NUDCD3	0.781001	2.83964	12.4053	2.30589e-30	6.45978e-29	58.1449	UP
UNC45A	0.920997	2.93442	12.4047	2.3184e-30	6.4833e-29	58.1395	UP
DNAJB6	0.748298	1.95034	12.3994	2.43351e-30	6.79316e-29	58.0915	UP
TECPR1	0.845694	1.86736	12.3989	2.44373e-30	6.79887e-29	58.0874	UP
MAPKAP1	0.751425	3.19429	12.3989	2.44418e-30	6.79887e-29	58.0872	UP
ADCK1	0.615564	1.26642	12.3977	2.47053e-30	6.86006e-29	58.0766	UP
CCDC22	0.848871	3.07512	12.3957	2.51717e-30	6.97728e-29	58.058	UP
CBX8	1.00381	1.69033	12.3955	2.52283e-30	6.98072e-29	58.0558	UP
TOMM40	1.22689	4.00341	12.394	2.55608e-30	7.06034e-29	58.0429	UP
C19orf68	0.736475	1.52936	12.3932	2.57629e-30	7.10371e-29	58.0351	UP
DPY30	0.825726	3.52078	12.3904	2.64182e-30	7.27169e-29	58.0102	UP
HAUS5	0.946976	1.73949	12.3864	2.73965e-30	7.52783e-29	57.9742	UP
DGCR14	0.682564	1.68449	12.386	2.75128e-30	7.54664e-29	57.97	UP
COMMD3	0.824315	2.83078	12.3793	2.92548e-30	8.01054e-29	57.9092	UP
FAM20B	1.02223	3.22362	12.3702	3.17915e-30	8.69006e-29	57.8268	UP
TTC1	0.876433	4.36674	12.3683	3.23447e-30	8.82597e-29	57.8097	UP
C14orf169	0.805134	2.14938	12.3679	3.24754e-30	8.84633e-29	57.8057	UP
PSMA1	0.791308	3.95133	12.3633	3.38556e-30	9.20639e-29	57.7645	UP
NFKBIL1	1.15318	3.77352	12.3624	3.41347e-30	9.26631e-29	57.7564	UP
NAGPA	0.921126	2.10624	12.3589	3.52412e-30	9.55025e-29	57.7248	UP
MAGED2	1.22126	5.1413	12.3566	3.59925e-30	9.73712e-29	57.7039	UP
CDPF1	0.998746	2.24319	12.3556	3.63344e-30	9.81279e-29	57.6946	UP
PSMC2	0.801484	4.71769	12.3503	3.81193e-30	1.02772e-28	57.6471	UP
GMPPA	0.880909	3.46003	12.3478	3.90154e-30	1.05009e-28	57.6241	UP
MMS19	0.914238	2.63947	12.3433	4.0635e-30	1.09182e-28	57.5838	UP
HSPB1	1.94833	7.77981	12.3386	4.24347e-30	1.13808e-28	57.5409	UP
ZSWIM1	0.833258	1.82742	12.3384	4.25011e-30	1.13808e-28	57.5393	UP
PCBP4	1.25168	2.69036	12.3349	4.38966e-30	1.17345e-28	57.5073	UP
FARSB	0.969524	3.24104	12.3338	4.43398e-30	1.18329e-28	57.4974	UP
WFS1	1.22958	3.04195	12.3208	4.9941e-30	1.33052e-28	57.3796	UP
PCNA	1.4949	5.17638	12.318	5.12239e-30	1.3624e-28	57.3545	UP
CLASRP	0.965448	2.60895	12.3143	5.29643e-30	1.40632e-28	57.3214	UP
GGA3	0.914269	2.12156	12.3104	5.48883e-30	1.45495e-28	57.286	UP
OSER1	0.872902	3.96139	12.3082	5.59952e-30	1.48181e-28	57.2663	UP
RAD9A	0.961756	1.86404	12.3059	5.71971e-30	1.51108e-28	57.2452	UP
ZWINT	1.91945	2.51339	12.3055	5.74034e-30	1.51399e-28	57.2417	UP
EIF2B5	0.690044	2.90591	12.302	5.93021e-30	1.56146e-28	57.2094	UP
GBA2	0.954837	3.29605	12.2987	6.10954e-30	1.606e-28	57.1799	UP
NEDD8	0.854927	3.8467	12.2974	6.18296e-30	1.62259e-28	57.1681	UP
GPATCH1	0.719462	1.55569	12.2894	6.64678e-30	1.73939e-28	57.0965	UP
DPF2	0.814586	1.94944	12.2894	6.65007e-30	1.73939e-28	57.096	UP
U2AF2	0.961587	4.48999	12.2856	6.88238e-30	1.79717e-28	57.062	UP
TRIM65	1.0706	2.06172	12.2805	7.2115e-30	1.88e-28	57.0157	UP
NDUFA4L2	1.98555	2.64169	12.2778	7.39083e-30	1.92357e-28	56.9914	UP
DHX30	0.745777	3.15194	12.2705	7.90387e-30	2.05349e-28	56.925	UP
GPATCH4	1.13289	2.95075	12.2703	7.91605e-30	2.05349e-28	56.9234	UP
CBX3	1.04587	4.25299	12.2681	8.07333e-30	2.09085e-28	56.9039	UP
FAM134A	0.844477	4.34738	12.2656	8.25909e-30	2.13545e-28	56.8814	UP
GOLPH3L	1.17122	2.81277	12.2635	8.41951e-30	2.17336e-28	56.8624	UP
MRO	-0.676153	0.486108	-12.2613	8.588e-30	2.21323e-28	56.8428	DOWN
TBRG4	0.810497	3.42591	12.259	8.77575e-30	2.25793e-28	56.8213	UP
DGKZ	0.84347	1.89197	12.2544	9.15175e-30	2.35084e-28	56.7798	UP
ZNF696	0.863246	1.37661	12.2506	9.47292e-30	2.42938e-28	56.7456	UP
RFT1	0.667578	2.05601	12.2499	9.52857e-30	2.43969e-28	56.7398	UP
TMEM183A	0.812463	2.83397	12.2495	9.56858e-30	2.44596e-28	56.7357	UP
COPS7B	0.874613	2.1512	12.2488	9.62324e-30	2.45595e-28	56.73	UP
RBMX	0.973618	3.64841	12.2477	9.72069e-30	2.47681e-28	56.7201	UP
CEP250	0.767598	1.22261	12.2469	9.79686e-30	2.49219e-28	56.7123	UP
BAG6	0.949363	5.43037	12.2427	1.0173e-29	2.58371e-28	56.675	UP
POLR3F	0.717781	1.81602	12.2418	1.02604e-29	2.60171e-28	56.6666	UP
AP3B1	0.892903	2.37933	12.2382	1.06064e-29	2.68323e-28	56.6337	UP
SLC39A1	1.22809	5.26028	12.2381	1.06159e-29	2.68323e-28	56.6328	UP
ZNHIT3	0.706172	1.95957	12.2365	1.07637e-29	2.71623e-28	56.6192	UP
FAM193B	1.00702	2.30427	12.2314	1.12769e-29	2.84119e-28	56.573	UP
CAP2	1.85047	2.70053	12.2221	1.22785e-29	3.08862e-28	56.4888	UP
RBM42	1.07756	5.07025	12.2168	1.28763e-29	3.23385e-28	56.4417	UP
ZFP41	0.919516	1.1431	12.2118	1.34758e-29	3.37901e-28	56.3966	UP
IPO9	1.00968	2.55103	12.2079	1.3974e-29	3.49837e-28	56.3607	UP
MED25	0.885961	2.47265	12.2062	1.4189e-29	3.54656e-28	56.3456	UP
TBC1D7	0.750446	1.45725	12.2054	1.4293e-29	3.56692e-28	56.3383	UP
MSH2	1.17927	2.00052	12.2029	1.46137e-29	3.64118e-28	56.3164	UP
TRIM39	0.750353	1.79178	12.2015	1.47982e-29	3.68134e-28	56.3039	UP
GOLT1B	0.930632	3.13854	12.2002	1.49858e-29	3.72215e-28	56.2915	UP
FAM180A	-1.23791	0.626996	-12.1999	1.50173e-29	3.7241e-28	56.2894	DOWN
RACGAP1	1.48607	1.79295	12.1986	1.51936e-29	3.76191e-28	56.2778	UP
SUV420H2	0.93738	1.32538	12.197	1.54248e-29	3.81317e-28	56.2629	UP
SLC35A4	0.803267	4.16954	12.1948	1.57398e-29	3.88496e-28	56.2429	UP
FOS	-2.81147	3.84722	-12.1898	1.64718e-29	4.05928e-28	56.1979	DOWN
MAST2	1.07209	2.04115	12.1895	1.65155e-29	4.0637e-28	56.1952	UP
SPRYD3	0.911802	3.50631	12.189	1.65889e-29	4.07415e-28	56.1908	UP
FAM219A	0.910925	1.99023	12.1888	1.66097e-29	4.07415e-28	56.1896	UP
SUV39H1	1.03551	2.29224	12.1854	1.71335e-29	4.19612e-28	56.1589	UP
TSLP	-0.79274	0.502713	-12.1837	1.73997e-29	4.25469e-28	56.1436	DOWN
ZPR1	0.885381	2.56241	12.1813	1.77807e-29	4.34112e-28	56.1221	UP
ANKRD39	0.730057	1.6899	12.1804	1.79261e-29	4.36986e-28	56.1141	UP
DYNLRB1	1.15444	4.91186	12.1799	1.80157e-29	4.38493e-28	56.1091	UP
SKIV2L	0.932317	3.43674	12.1792	1.81313e-29	4.40429e-28	56.1028	UP
C11orf68	0.868734	3.97648	12.1791	1.81511e-29	4.40429e-28	56.1017	UP
SLC12A7	1.20516	4.2655	12.1713	1.94814e-29	4.71982e-28	56.0317	UP
PSMD1	0.781564	4.06697	12.1698	1.97473e-29	4.7769e-28	56.0183	UP
VPS33B	0.656098	1.85453	12.1672	2.02151e-29	4.88258e-28	55.9951	UP
ZFP62	0.949478	1.7733	12.167	2.02619e-29	4.88411e-28	55.9928	UP
DOLK	0.855346	3.33903	12.1668	2.02833e-29	4.88411e-28	55.9918	UP
INTS4	0.677416	1.59084	12.1656	2.05154e-29	4.93246e-28	55.9805	UP
APEX1	0.937645	5.65988	12.1635	2.09063e-29	5.01877e-28	55.9618	UP
TBC1D13	1.15948	2.94206	12.1608	2.14216e-29	5.13466e-28	55.9377	UP
C2orf44	0.739337	1.519	12.1527	2.30563e-29	5.51812e-28	55.8649	UP
CD2BP2	1.01525	3.57648	12.1516	2.32993e-29	5.56784e-28	55.8545	UP
CANT1	1.07977	3.28199	12.1484	2.39688e-29	5.71473e-28	55.8264	UP
LPA	-1.8899	1.95519	-12.1484	2.39865e-29	5.71473e-28	55.8257	DOWN
ZNF706	1.10076	3.07809	12.1458	2.45501e-29	5.84018e-28	55.8027	UP
MCM6	1.63884	2.69663	12.1435	2.50568e-29	5.95176e-28	55.7825	UP
EMC4	0.670627	3.78757	12.1423	2.5332e-29	6.00806e-28	55.7717	UP
IRF3	1.13279	3.79582	12.1412	2.55916e-29	6.06052e-28	55.7616	UP
MAST3	1.00552	2.07264	12.1393	2.60373e-29	6.15683e-28	55.7445	UP
ZNF581	1.29905	2.76454	12.1386	2.62095e-29	6.18828e-28	55.738	UP
EIF3B	1.04894	4.25018	12.1384	2.62529e-29	6.18926e-28	55.7363	UP
MOGS	0.809746	4.38079	12.1313	2.80124e-29	6.59419e-28	55.6721	UP
SH2B1	0.878491	2.45739	12.1295	2.84494e-29	6.6871e-28	55.6568	UP
FAM200A	0.663506	1.42636	12.1291	2.85696e-29	6.70535e-28	55.6526	UP
CSNK1D	0.921925	3.27315	12.1285	2.8733e-29	6.73369e-28	55.6469	UP
NAT10	0.807945	2.81481	12.1267	2.91962e-29	6.83209e-28	55.6311	UP
PSMG3	1.29841	3.49459	12.1252	2.96024e-29	6.91687e-28	55.6174	UP
CSE1L	1.0844	4.02811	12.1237	2.99877e-29	6.99654e-28	55.6046	UP
BPGM	0.930115	2.52876	12.1234	3.00757e-29	6.99654e-28	55.6017	UP
KDM8	-1.92173	2.15235	-12.1234	3.00764e-29	6.99654e-28	55.6017	DOWN
FTSJ1	0.909841	2.77546	12.1216	3.05761e-29	7.10229e-28	55.5854	UP
UBE2D2	0.767396	3.9467	12.1213	3.06541e-29	7.10995e-28	55.5829	UP
ZMYND19	0.985887	2.66604	12.1202	3.09586e-29	7.17004e-28	55.5731	UP
RCCD1	0.804583	1.66689	12.1175	3.17379e-29	7.33974e-28	55.5485	UP
RHOT2	0.89331	3.43516	12.115	3.24556e-29	7.49473e-28	55.5263	UP
NME6	0.715969	1.65931	12.1138	3.28263e-29	7.56924e-28	55.5151	UP
PTBP1	0.862451	4.71988	12.113	3.30551e-29	7.61087e-28	55.5082	UP
THOC5	0.840574	1.80829	12.109	3.42685e-29	7.87266e-28	55.4725	UP
PCED1A	1.1969	3.49112	12.1089	3.42919e-29	7.87266e-28	55.4718	UP
STK19	0.781983	1.66959	12.1044	3.57148e-29	8.18741e-28	55.4316	UP
ZNF207	0.83846	2.39184	12.0984	3.77112e-29	8.63253e-28	55.3777	UP
DPH2	1.07534	2.80363	12.0956	3.87029e-29	8.8467e-28	55.352	UP
FAM192A	0.802928	3.25083	12.0902	4.06228e-29	9.27212e-28	55.3041	UP
EZH2	1.34182	1.59531	12.0896	4.08585e-29	9.31243e-28	55.2984	UP
BCS1L	0.797751	2.76655	12.0882	4.13557e-29	9.41215e-28	55.2864	UP
BAX	1.30033	4.11667	12.0832	4.33012e-29	9.84074e-28	55.2409	UP
CTTN	1.06162	4.14011	12.0801	4.45048e-29	1.00997e-27	55.2137	UP
DACH1	-0.321644	0.1612	-12.0791	4.49125e-29	1.01776e-27	55.2047	NOT
ZC3H10	0.423434	0.904453	12.0778	4.54556e-29	1.02859e-27	55.1928	NOT
KCMF1	0.645496	2.66513	12.0763	4.60584e-29	1.04074e-27	55.1798	UP
CHCHD4	0.74984	3.11666	12.0761	4.61708e-29	1.04178e-27	55.1773	UP
GOSR2	0.730849	1.98724	12.0741	4.70139e-29	1.05929e-27	55.1594	UP
ZNF865	0.876381	2.02295	12.0734	4.73006e-29	1.06423e-27	55.1534	UP
CYP2C19	-1.1772	0.406034	-12.0732	4.74023e-29	1.065e-27	55.1513	DOWN
CENPB	0.928328	4.77041	12.0708	4.84389e-29	1.08674e-27	55.1299	UP
FKBPL	1.05424	2.45159	12.0662	5.04932e-29	1.13122e-27	55.0887	UP
DDB1	0.779205	3.67637	12.0605	5.31344e-29	1.1887e-27	55.0383	UP
ATP6V1C1	1.28132	3.46143	12.0581	5.43003e-29	1.21307e-27	55.0168	UP
SMG7	0.943101	3.1575	12.0558	5.5448e-29	1.23695e-27	54.9961	UP
EEF2KMT	0.762473	1.74092	12.0549	5.59351e-29	1.24606e-27	54.9874	UP
RUSC1	1.23556	2.08466	12.0524	5.72086e-29	1.27263e-27	54.9651	UP
EFTUD2	0.909605	2.89071	12.0509	5.79567e-29	1.28746e-27	54.9523	UP
SMG9	0.979392	1.71046	12.0506	5.8137e-29	1.28964e-27	54.9492	UP
DEF8	0.850954	2.15608	12.0485	5.92478e-29	1.31244e-27	54.9304	UP
CENPW	1.9195	2.54623	12.0453	6.09975e-29	1.3493e-27	54.9016	UP
ABCF3	0.625765	3.36639	12.0384	6.48995e-29	1.43361e-27	54.8402	UP
MPV17	1.05818	2.26425	12.0378	6.52409e-29	1.43913e-27	54.835	UP
BOLA3	0.968226	2.32721	12.0313	6.91876e-29	1.52406e-27	54.7769	UP
SF3A2	1.28819	3.84742	12.0304	6.97586e-29	1.53449e-27	54.7688	UP
IP6K2	0.96682	2.82973	12.0281	7.12179e-29	1.56441e-27	54.7483	UP
TMEM27	-2.04974	1.64089	-12.027	7.19196e-29	1.57717e-27	54.7386	DOWN
PYGB	1.60115	3.77062	12.0269	7.19988e-29	1.57717e-27	54.7375	UP
ARF1	0.953601	6.97597	12.0263	7.24199e-29	1.58248e-27	54.7317	UP
CAD	1.18938	2.07379	12.0262	7.24415e-29	1.58248e-27	54.7314	UP
SUB1	1.06774	3.80609	12.0248	7.33626e-29	1.60038e-27	54.7189	UP
SNAPC2	0.87445	2.57029	12.0246	7.35476e-29	1.6022e-27	54.7164	UP
TRMT61A	0.96683	2.80686	12.024	7.39267e-29	1.60824e-27	54.7113	UP
MEPCE	0.784682	4.0293	12.0186	7.75875e-29	1.68555e-27	54.6635	UP
TCEB1	1.11084	3.23457	12.0162	7.93064e-29	1.72052e-27	54.6418	UP
LSM2	1.28022	4.46368	12.0148	8.03386e-29	1.74052e-27	54.629	UP
BIRC5	2.14273	2.19375	12.0107	8.33343e-29	1.80295e-27	54.5927	UP
MIEN1	0.988606	4.1997	12.0102	8.37185e-29	1.80878e-27	54.5882	UP
DDX56	0.814286	4.01417	12.0098	8.40109e-29	1.81261e-27	54.5847	UP
SNX11	0.773271	2.55507	12.0081	8.53334e-29	1.83863e-27	54.5692	UP
RECQL4	1.69111	2.07703	12.0074	8.58307e-29	1.84467e-27	54.5635	UP
METTL13	0.953375	3.19159	12.0074	8.58475e-29	1.84467e-27	54.5633	UP
MTMR14	0.70015	2.89674	12.0071	8.61283e-29	1.84819e-27	54.5601	UP
RPAP1	0.798746	2.11513	12.0064	8.66754e-29	1.8574e-27	54.5538	UP
GSK3A	0.849877	3.42124	12.0058	8.71415e-29	1.86485e-27	54.5485	UP
TRMT112	0.984305	5.87125	12.0025	8.97158e-29	1.91734e-27	54.5197	UP
GCN1L1	0.957489	3.12014	12	9.17821e-29	1.95885e-27	54.4971	UP
ARMC1	0.956293	3.29755	11.9975	9.38644e-29	2.00058e-27	54.4749	UP
MED24	0.954453	3.1184	11.9971	9.42056e-29	2.00514e-27	54.4713	UP
C8orf59	1.2475	3.41198	11.9956	9.54675e-29	2.02926e-27	54.4581	UP
TIMM9	0.891443	3.61129	11.9941	9.68265e-29	2.05538e-27	54.4442	UP
RPUSD1	0.982261	2.65492	11.9931	9.76388e-29	2.06984e-27	54.4359	UP
PIP4K2B	0.964102	2.91714	11.9926	9.8109e-29	2.07447e-27	54.4311	UP
GLMP	1.41538	4.55668	11.9926	9.81205e-29	2.07447e-27	54.431	UP
ZMIZ2	1.06461	2.96759	11.9907	9.9805e-29	2.10726e-27	54.4142	UP
UTP14A	0.885236	2.22097	11.9902	1.00301e-28	2.11491e-27	54.4092	UP
TPRA1	0.697252	3.45179	11.9862	1.03984e-28	2.18963e-27	54.3736	UP
DPH7	0.922835	1.77995	11.9823	1.07699e-28	2.26484e-27	54.3388	UP
HNRNPC	0.776605	5.00549	11.982	1.07983e-28	2.26779e-27	54.3362	UP
RBBP7	0.962147	3.32817	11.9812	1.08775e-28	2.28138e-27	54.329	UP
SF3B2	0.754404	3.96604	11.9796	1.10309e-28	2.31049e-27	54.3151	UP
PSME3	0.975705	3.65126	11.965	1.25817e-28	2.63021e-27	54.1849	UP
GPANK1	1.04793	2.91764	11.9649	1.25907e-28	2.63021e-27	54.1842	UP
CDC20	2.42273	2.50013	11.9631	1.27994e-28	2.67026e-27	54.1679	UP
SAP30BP	0.782299	2.58729	11.9618	1.29545e-28	2.69905e-27	54.156	UP
WDR53	0.714024	1.97358	11.961	1.30436e-28	2.71402e-27	54.1492	UP
CYP39A1	-2.36171	2.01623	-11.96	1.31583e-28	2.73428e-27	54.1405	DOWN
RHOA	0.80245	6.68796	11.9594	1.3234e-28	2.7464e-27	54.1348	UP
SKP1	0.743462	3.73751	11.9581	1.33836e-28	2.77379e-27	54.1237	UP
NAA10	1.13749	2.91174	11.9578	1.34264e-28	2.77902e-27	54.1205	UP
FAM98C	0.687479	1.97729	11.9557	1.36878e-28	2.82942e-27	54.1014	UP
PGP	1.25721	2.86346	11.9545	1.38258e-28	2.8542e-27	54.0915	UP
WDR83	0.811593	1.84092	11.9508	1.43009e-28	2.94841e-27	54.0581	UP
SLC39A3	0.835483	2.37218	11.9503	1.4364e-28	2.95756e-27	54.0537	UP
YY1AP1	0.970548	3.10851	11.9484	1.46109e-28	3.00447e-27	54.0368	UP
RXRB	0.948149	3.44297	11.9474	1.47398e-28	3.02704e-27	54.0281	UP
WBSCR22	0.816318	3.04866	11.9416	1.55265e-28	3.18445e-27	53.9767	UP
NF2	0.884019	2.11094	11.9395	1.58246e-28	3.24137e-27	53.9578	UP
TNFRSF4	1.15665	1.36224	11.9391	1.5887e-28	3.24994e-27	53.954	UP
TTC27	0.784703	2.33326	11.9313	1.70458e-28	3.48248e-27	53.8843	UP
SAP130	0.893439	2.33561	11.9303	1.72004e-28	3.50951e-27	53.8753	UP
NARF	1.07416	2.4379	11.9254	1.79689e-28	3.66156e-27	53.8321	UP
METTL3	0.859386	1.97888	11.9189	1.90479e-28	3.87642e-27	53.7743	UP
SUCO	1.16382	2.26187	11.9175	1.92902e-28	3.92069e-27	53.7618	UP
CACTIN	0.633389	1.7845	11.9168	1.94214e-28	3.94227e-27	53.7551	UP
PDCL3	0.90518	2.75873	11.9163	1.95093e-28	3.95502e-27	53.7506	UP
TPM3	1.0893	4.51375	11.9153	1.96783e-28	3.98415e-27	53.7421	UP
TSNAX	0.807441	2.52011	11.915	1.97283e-28	3.98917e-27	53.7396	UP
NELFB	0.931688	4.21935	11.9148	1.97752e-28	3.99352e-27	53.7372	UP
SND1	0.860614	5.09516	11.9082	2.09743e-28	4.23027e-27	53.679	UP
CYB5R1	1.09406	3.92811	11.9075	2.11021e-28	4.25061e-27	53.6729	UP
PSMD8	0.756927	5.17929	11.9074	2.11348e-28	4.25176e-27	53.6714	UP
POLD1	1.22123	2.18404	11.905	2.15909e-28	4.33799e-27	53.6503	UP
COPE	1.05809	5.39656	11.904	2.17875e-28	4.37191e-27	53.6413	UP
LCMT1	0.94615	2.53495	11.902	2.21676e-28	4.44049e-27	53.6242	UP
NPY1R	-1.05081	0.637152	-11.902	2.21856e-28	4.44049e-27	53.6234	DOWN
CAPN10	0.691878	1.25856	11.9018	2.22154e-28	4.44083e-27	53.622	UP
NUP37	0.914852	1.90165	11.901	2.23737e-28	4.46681e-27	53.615	UP
REXO4	0.968098	3.32371	11.899	2.27858e-28	4.54333e-27	53.5969	UP
C6orf89	0.855972	3.73679	11.8953	2.35427e-28	4.68832e-27	53.5646	UP
BOP1	1.68767	3.95731	11.8934	2.3952e-28	4.76382e-27	53.5475	UP
C8orf76	1.00245	2.08723	11.8904	2.46177e-28	4.89006e-27	53.5204	UP
CCDC124	1.05785	4.85884	11.888	2.51358e-28	4.98669e-27	53.4998	UP
EXOC4	0.719806	2.36532	11.8867	2.54415e-28	5.04101e-27	53.4878	UP
SIRT7	0.986907	1.93303	11.8842	2.60205e-28	5.14926e-27	53.4655	UP
PPP1CC	0.96087	3.51456	11.8803	2.69545e-28	5.32739e-27	53.4306	UP
PSMD14	0.908435	2.76623	11.8758	2.80687e-28	5.54067e-27	53.3905	UP
TONSL	1.12916	1.45652	11.8704	2.94547e-28	5.807e-27	53.3428	UP
GTPBP3	0.808501	1.95746	11.8679	3.011e-28	5.92727e-27	53.321	UP
ZNF707	0.681231	1.12754	11.8678	3.01399e-28	5.92727e-27	53.3201	UP
BRD8	0.902916	2.2531	11.8629	3.14933e-28	6.1857e-27	53.2766	UP
MRPS14	0.78398	3.37845	11.8622	3.16985e-28	6.21228e-27	53.2702	UP
HNRNPU	0.903195	4.84334	11.8622	3.17074e-28	6.21228e-27	53.2699	UP
TRIM25	1.08292	2.44032	11.8595	3.24607e-28	6.35199e-27	53.2466	UP
DDOST	1.0382	5.88505	11.8588	3.26674e-28	6.38451e-27	53.2403	UP
DEAF1	0.947541	2.29401	11.8582	3.28503e-28	6.41231e-27	53.2348	UP
LIG1	1.17011	2.24147	11.8568	3.32686e-28	6.47944e-27	53.2223	UP
XRCC6	0.902139	5.82918	11.8568	3.32764e-28	6.47944e-27	53.2221	UP
TMEM258	1.01038	4.30565	11.8547	3.39108e-28	6.59484e-27	53.2034	UP
NSFL1C	0.80292	3.55719	11.853	3.44287e-28	6.68732e-27	53.1884	UP
CDCA5	1.60604	1.6666	11.8511	3.50008e-28	6.79006e-27	53.1721	UP
SRPRB	0.861477	4.36324	11.8499	3.54068e-28	6.86039e-27	53.1606	UP
VBP1	0.988892	3.69446	11.8492	3.56034e-28	6.89002e-27	53.1552	UP
GLA	1.36093	3.22789	11.8425	3.78267e-28	7.31131e-27	53.0952	UP
FAM83H	1.6054	3.79811	11.8368	3.98089e-28	7.68501e-27	53.0446	UP
ITGA6	1.51573	3.04092	11.8325	4.13737e-28	7.97106e-27	53.0065	UP
GLRX3	0.867331	2.86349	11.8324	4.13917e-28	7.97106e-27	53.006	UP
FAM50A	1.43366	4.73658	11.8306	4.20884e-28	8.09534e-27	52.9895	UP
UTP6	0.794808	2.46719	11.8243	4.45146e-28	8.55157e-27	52.934	UP
PSMA4	0.754096	3.80027	11.8236	4.47806e-28	8.5922e-27	52.9281	UP
DHX16	0.888342	3.36983	11.8225	4.5248e-28	8.67134e-27	52.9179	UP
PPME1	0.740296	1.99857	11.8222	4.53489e-28	8.68013e-27	52.9157	UP
CLCN7	1.12594	2.91547	11.8221	4.54127e-28	8.68181e-27	52.9143	UP
MYO9B	0.890328	2.67485	11.8186	4.68473e-28	8.93499e-27	52.8835	UP
ZBTB22	0.94009	2.86023	11.8186	4.68504e-28	8.93499e-27	52.8834	UP
SMARCAL1	0.741873	1.95528	11.8179	4.71603e-28	8.98323e-27	52.8769	UP
STX16	0.947714	2.99625	11.8163	4.78215e-28	9.09819e-27	52.8631	UP
TLCD1	1.56121	2.96574	11.8154	4.82135e-28	9.15771e-27	52.855	UP
TMEM206	0.819841	1.1946	11.8153	4.82504e-28	9.15771e-27	52.8543	UP
POLA2	0.998967	1.5949	11.8141	4.87613e-28	9.24356e-27	52.8439	UP
RHNO1	1.17946	2.22471	11.8073	5.18334e-28	9.81413e-27	52.7834	UP
NUP133	0.892689	2.53273	11.802	5.43476e-28	1.02778e-26	52.7365	UP
BUD31	0.904747	3.73962	11.8016	5.45646e-28	1.03065e-26	52.7325	UP
PRIM2	0.843334	1.32445	11.8003	5.51915e-28	1.04124e-26	52.7212	UP
CREB3L4	1.09422	2.49987	11.8001	5.52859e-28	1.04178e-26	52.7195	UP
TCF19	1.78146	2.11851	11.7982	5.6206e-28	1.05785e-26	52.7032	UP
JTB	0.941041	6.71655	11.7978	5.64479e-28	1.06114e-26	52.699	UP
C19orf52	0.696253	2.69234	11.7934	5.87001e-28	1.10217e-26	52.6602	UP
ARHGEF11	1.25424	2.55012	11.7926	5.91239e-28	1.1088e-26	52.6531	UP
MEF2BNB	0.701156	1.56109	11.7905	6.02329e-28	1.12826e-26	52.6347	UP
COL15A1	1.66147	1.6915	11.7871	6.20912e-28	1.16169e-26	52.6046	UP
SUPT4H1	0.839008	4.72846	11.7834	6.42046e-28	1.1998e-26	52.5715	UP
CBFA2T2	0.894015	1.41512	11.7831	6.43537e-28	1.20117e-26	52.5692	UP
STRN4	0.950047	2.81099	11.7821	6.49132e-28	1.21018e-26	52.5606	UP
RUVBL2	0.982944	4.25712	11.7803	6.59673e-28	1.22838e-26	52.5447	UP
CDKN2C	1.65096	2.21674	11.7799	6.62224e-28	1.23167e-26	52.5409	UP
CNPPD1	0.830617	4.34014	11.7793	6.6585e-28	1.23696e-26	52.5355	UP
ANKRD54	0.814217	2.34972	11.7784	6.70946e-28	1.24496e-26	52.5279	UP
TIMM50	0.881537	3.07388	11.7777	6.75522e-28	1.25198e-26	52.5212	UP
FUS	1.13377	3.7498	11.7774	6.77186e-28	1.25359e-26	52.5188	UP
TYK2	0.837148	3.21608	11.7752	6.90497e-28	1.27673e-26	52.4995	UP
INMT	-1.80921	1.54875	-11.7742	6.97127e-28	1.28748e-26	52.49	DOWN
PSMD3	0.853103	4.56828	11.7731	7.03507e-28	1.29774e-26	52.481	UP
TNPO2	0.877797	2.59511	11.7702	7.22164e-28	1.3306e-26	52.4551	UP
GSTZ1	-1.48399	2.28819	-11.7654	7.53841e-28	1.38735e-26	52.4126	DOWN
RPP21	1.01903	2.20492	11.763	7.7016e-28	1.41573e-26	52.3914	UP
SEC61A1	0.977649	6.15599	11.7626	7.73309e-28	1.41986e-26	52.3874	UP
BROX	0.964854	2.95628	11.7624	7.74548e-28	1.42049e-26	52.3858	UP
AHSA1	0.899152	4.49738	11.7609	7.85087e-28	1.43814e-26	52.3724	UP
WDR5	0.98915	3.50407	11.7601	7.90338e-28	1.44608e-26	52.3658	UP
PPP1R12C	0.771365	2.88965	11.7581	8.04803e-28	1.47084e-26	52.3479	UP
NUDT1	1.41829	2.18285	11.755	8.27183e-28	1.50999e-26	52.3207	UP
CNOT3	0.859053	2.34695	11.7545	8.30704e-28	1.51467e-26	52.3165	UP
TAF9	0.729297	3.04641	11.7533	8.40136e-28	1.5301e-26	52.3054	UP
FAM83D	1.68568	2.12795	11.7524	8.46856e-28	1.54055e-26	52.2975	UP
ZNF512B	1.16555	2.63177	11.7518	8.51167e-28	1.54661e-26	52.2924	UP
NAIF1	0.561507	1.65522	11.7503	8.62895e-28	1.56612e-26	52.2789	UP
NOL12	0.629843	0.945166	11.743	9.21069e-28	1.66978e-26	52.2143	UP
SLBP	1.04642	3.8967	11.7407	9.39988e-28	1.70212e-26	52.1942	UP
ATP5J2	1.12858	5.48157	11.74	9.45707e-28	1.71052e-26	52.1882	UP
TBC1D20	0.775613	2.60377	11.7398	9.47173e-28	1.7112e-26	52.1867	UP
APOF	-3.40172	4.39102	-11.7395	9.49818e-28	1.71402e-26	52.1839	DOWN
ANAPC5	0.728627	2.92482	11.7385	9.58662e-28	1.728e-26	52.1747	UP
PRR3	0.811115	1.69159	11.7359	9.81304e-28	1.76679e-26	52.1516	UP
PTPN23	0.929309	3.03627	11.734	9.97439e-28	1.7938e-26	52.1355	UP
CDH13	0.687134	0.752585	11.7322	1.01427e-27	1.82199e-26	52.1189	UP
VPS25	0.879788	4.33827	11.7305	1.02899e-27	1.84633e-26	52.1047	UP
MCM5	1.4737	2.80824	11.7203	1.12785e-27	2.02142e-26	52.0139	UP
H2AFY	0.958595	2.56791	11.717	1.16062e-27	2.07779e-26	51.9855	UP
ULK3	0.984728	3.0581	11.7125	1.20827e-27	2.16064e-26	51.9457	UP
KIFC1	1.88868	1.94458	11.7107	1.22788e-27	2.19323e-26	51.9298	UP
NACC1	1.0086	3.47495	11.71	1.23566e-27	2.20461e-26	51.9235	UP
WDR55	0.690498	2.18022	11.7023	1.32354e-27	2.35874e-26	51.8555	UP
RHBDD3	0.993885	3.06261	11.7011	1.33804e-27	2.3819e-26	51.8447	UP
ABCC10	0.888089	1.31081	11.7005	1.34509e-27	2.39175e-26	51.8395	UP
LYSMD1	0.949754	2.1596	11.6999	1.35203e-27	2.40138e-26	51.8344	UP
KBTBD11	-1.13617	0.770432	-11.6974	1.3833e-27	2.45416e-26	51.8118	DOWN
ZNF646	0.681601	1.20336	11.6963	1.39571e-27	2.47339e-26	51.803	UP
STARD3	0.86989	3.16944	11.6945	1.41931e-27	2.51239e-26	51.7864	UP
FKBP1A	1.03775	5.40396	11.6938	1.42751e-27	2.52237e-26	51.7807	UP
ZSCAN9	0.80223	1.39584	11.6938	1.42815e-27	2.52237e-26	51.7802	UP
BRAP	0.579142	2.11244	11.6924	1.44589e-27	2.55085e-26	51.768	UP
IFFO1	0.819008	1.99378	11.6909	1.46513e-27	2.5819e-26	51.7549	UP
C18orf21	0.772129	2.43234	11.6887	1.49343e-27	2.62884e-26	51.736	UP
C17orf62	0.933342	2.97454	11.6826	1.57691e-27	2.77269e-26	51.6822	UP
TIMMDC1	0.75297	3.89658	11.6823	1.58234e-27	2.77914e-26	51.6788	UP
NDRG3	1.20257	2.82543	11.6819	1.58752e-27	2.78514e-26	51.6755	UP
MTCH1	0.990053	5.298	11.6791	1.62747e-27	2.85206e-26	51.6509	UP
TRMU	0.878929	1.72658	11.6789	1.62982e-27	2.853e-26	51.6495	UP
TMEM184B	1.18971	2.81461	11.6781	1.6426e-27	2.87218e-26	51.6418	UP
COL4A1	1.95222	4.17269	11.6776	1.64895e-27	2.88009e-26	51.6379	UP
RNASEH1	0.778314	2.18479	11.6774	1.65165e-27	2.88162e-26	51.6363	UP
NDST1	1.1877	3.52397	11.6771	1.65701e-27	2.88778e-26	51.6331	UP
MPV17L2	0.966268	2.91253	11.6764	1.66737e-27	2.90262e-26	51.6269	UP
PCIF1	0.784477	3.25339	11.6746	1.69337e-27	2.94463e-26	51.6116	UP
CLTA	1.05496	5.30622	11.6657	1.83394e-27	3.18556e-26	51.5327	UP
DNAJB2	0.963009	3.75655	11.6646	1.85135e-27	3.21227e-26	51.5234	UP
PRC1	1.61061	1.71512	11.6578	1.96636e-27	3.40807e-26	51.4637	UP
MTIF2	0.679457	3.51472	11.6576	1.97011e-27	3.41082e-26	51.4618	UP
NME1	1.40445	3.79341	11.6557	2.0033e-27	3.46448e-26	51.4453	UP
THAP8	0.946397	2.228	11.655	2.0171e-27	3.48452e-26	51.4385	UP
C17orf58	1.03642	3.09394	11.6486	2.13404e-27	3.68249e-26	51.3827	UP
DRG1	0.879401	4.34389	11.6444	2.21628e-27	3.82024e-26	51.3453	UP
GPC3	4.74601	5.70035	11.6431	2.24168e-27	3.85621e-26	51.334	UP
TOP2A	2.18279	2.27103	11.6431	2.24204e-27	3.85621e-26	51.3339	UP
EDEM2	0.807835	4.41183	11.6429	2.24611e-27	3.85901e-26	51.3321	UP
CCDC93	0.902984	1.64686	11.6384	2.33778e-27	4.01213e-26	51.2925	UP
RPS6KA4	0.883132	2.67878	11.637	2.36723e-27	4.05825e-26	51.2801	UP
CIZ1	1.05136	3.04855	11.6363	2.38146e-27	4.07822e-26	51.2742	UP
DYNC1H1	0.986108	3.39113	11.6348	2.41229e-27	4.12653e-26	51.2614	UP
GMPPB	0.808513	2.20436	11.6312	2.49129e-27	4.25705e-26	51.2295	UP
UPF3B	1.00789	2.13109	11.627	2.58588e-27	4.41232e-26	51.1927	UP
SF3B6	0.78358	5.21654	11.6269	2.58775e-27	4.41232e-26	51.1919	UP
NUSAP1	1.84238	2.6321	11.6248	2.63713e-27	4.49166e-26	51.1732	UP
GARS	1.07191	4.33286	11.6215	2.71567e-27	4.62044e-26	51.1442	UP
DDX54	0.748122	3.75187	11.6212	2.72249e-27	4.62706e-26	51.1417	UP
USP5	0.832216	4.27801	11.62	2.75257e-27	4.67314e-26	51.1308	UP
GPATCH3	0.857793	2.83133	11.6178	2.80515e-27	4.7573e-26	51.1121	UP
DGKQ	0.947874	2.10336	11.6177	2.80841e-27	4.75771e-26	51.111	UP
CDK16	1.15375	2.85171	11.6173	2.81867e-27	4.76997e-26	51.1073	UP
TUBE1	-0.839698	1.22541	-11.6085	3.04761e-27	5.15186e-26	51.0301	DOWN
EXOC3	0.763857	2.57008	11.6081	3.05847e-27	5.16468e-26	51.0265	UP
DVL3	1.06274	3.29032	11.605	3.14274e-27	5.30132e-26	50.9996	UP
PGS1	0.817215	1.75608	11.6049	3.14775e-27	5.3041e-26	50.9981	UP
TMEM161A	0.938691	3.87789	11.5996	3.29801e-27	5.55135e-26	50.9519	UP
C15orf40	0.44326	0.960616	11.5926	3.51068e-27	5.90303e-26	50.8901	NOT
AKT1S1	0.87234	3.47194	11.5916	3.54062e-27	5.94704e-26	50.8817	UP
STOML1	0.664201	1.35366	11.5907	3.56866e-27	5.98776e-26	50.8739	UP
ZNF414	0.755638	2.06881	11.5878	3.66337e-27	6.14013e-26	50.8479	UP
CDK5RAP2	0.919884	2.56067	11.5876	3.66876e-27	6.14265e-26	50.8465	UP
DDX51	0.690923	1.8428	11.5864	3.70859e-27	6.20275e-26	50.8358	UP
POLG2	0.819973	1.43701	11.5851	3.75101e-27	6.26705e-26	50.8246	UP
TBL2	0.813366	2.81657	11.5811	3.88655e-27	6.48663e-26	50.7894	UP
SLC35C2	0.73333	2.99602	11.58	3.92382e-27	6.54155e-26	50.78	UP
BAP1	0.911413	3.81801	11.5799	3.92775e-27	6.54155e-26	50.779	UP
ADCK5	1.06962	2.42709	11.5782	3.98679e-27	6.63288e-26	50.7642	UP
CC2D1B	0.759591	2.34931	11.578	3.9947e-27	6.63904e-26	50.7623	UP
ZNF16	0.677836	1.28276	11.5767	4.04124e-27	6.70931e-26	50.7508	UP
USP14	0.905825	3.16776	11.5736	4.15116e-27	6.88456e-26	50.7242	UP
ZMAT5	0.824324	2.40035	11.5733	4.1648e-27	6.89803e-26	50.721	UP
UBE2S	1.5332	2.30144	11.5732	4.16803e-27	6.89803e-26	50.7202	UP
TMEM14C	0.945432	5.96116	11.5603	4.67227e-27	7.71852e-26	50.6072	UP
C6orf48	1.52855	4.72187	11.5603	4.67359e-27	7.71852e-26	50.6069	UP
RRP1	0.957518	2.87593	11.5589	4.73137e-27	7.80577e-26	50.5948	UP
NACA	0.865968	5.47382	11.5579	4.77362e-27	7.86724e-26	50.586	UP
ATXN7L3	1.07936	2.99704	11.5562	4.84352e-27	7.97411e-26	50.5716	UP
STT3A	0.993266	4.22691	11.5542	4.93305e-27	8.11303e-26	50.5535	UP
FANCG	1.11927	1.70968	11.5538	4.94908e-27	8.13092e-26	50.5503	UP
PARP1	1.13414	4.10769	11.546	5.30402e-27	8.70499e-26	50.4817	UP
EIF2B2	0.667638	2.1298	11.5446	5.36636e-27	8.79815e-26	50.4702	UP
XPO6	0.830931	2.97964	11.5419	5.50066e-27	9.00367e-26	50.4457	UP
TIMM17B	0.968102	3.91084	11.5418	5.50442e-27	9.00367e-26	50.445	UP
KIAA1429	0.85318	2.33978	11.5417	5.50884e-27	9.00367e-26	50.4442	UP
UCKL1	0.95528	3.36761	11.5338	5.90685e-27	9.64419e-26	50.3752	UP
ZC3HC1	0.702356	2.68216	11.5315	6.02912e-27	9.83364e-26	50.3549	UP
ZNF500	0.529825	1.0994	11.5272	6.26234e-27	1.02026e-25	50.3174	UP
INTS8	0.945412	1.81043	11.5271	6.26829e-27	1.02026e-25	50.3164	UP
EXOSC1	0.779769	2.53408	11.5254	6.36478e-27	1.0349e-25	50.3013	UP
VCP	0.741213	5.58814	11.5248	6.3964e-27	1.03897e-25	50.2964	UP
ISG20L2	0.918699	2.74041	11.5246	6.40784e-27	1.03942e-25	50.2946	UP
GGPS1	0.868435	2.63955	11.5245	6.41237e-27	1.03942e-25	50.2939	UP
PFDN2	1.09296	6.12561	11.5126	7.12444e-27	1.15366e-25	50.1897	UP
MED7	0.654798	1.9035	11.5113	7.20951e-27	1.16624e-25	50.178	UP
WIZ	0.832228	2.46323	11.507	7.48854e-27	1.21014e-25	50.1404	UP
SGTA	0.78904	4.24594	11.5061	7.54383e-27	1.21782e-25	50.1331	UP
TRIM28	1.18594	5.25386	11.5056	7.57911e-27	1.22227e-25	50.1285	UP
XYLT2	0.913518	2.53296	11.501	7.89382e-27	1.27172e-25	50.0883	UP
PDE6D	0.742908	2.28799	11.4977	8.12283e-27	1.30728e-25	50.06	UP
NPRL2	0.685223	2.55315	11.4968	8.19178e-27	1.31703e-25	50.0516	UP
MROH1	1.13037	1.97041	11.4928	8.48247e-27	1.36238e-25	50.0171	UP
CAPNS1	0.99175	5.84127	11.4916	8.57521e-27	1.37587e-25	50.0063	UP
CCNB2	1.71453	1.74047	11.4913	8.59527e-27	1.37769e-25	50.004	UP
GLTSCR1	0.599469	1.28374	11.4909	8.6306e-27	1.38195e-25	50	UP
HRAS	1.2262	3.50502	11.49	8.69931e-27	1.39154e-25	49.9921	UP
ZNF628	0.61084	1.3158	11.4895	8.73611e-27	1.39601e-25	49.9879	UP
CCDC61	0.836359	2.22656	11.488	8.85375e-27	1.41337e-25	49.9747	UP
C2orf76	0.691434	1.77381	11.4857	9.0381e-27	1.44134e-25	49.9543	UP
TCF3	1.17261	2.49149	11.4831	9.24222e-27	1.47241e-25	49.9322	UP
NGDN	0.657074	2.44118	11.4825	9.28913e-27	1.47839e-25	49.9272	UP
RBM14	0.73484	3.07123	11.4824	9.29978e-27	1.47859e-25	49.9261	UP
CWC27	0.749535	2.04409	11.4779	9.67426e-27	1.53658e-25	49.887	UP
GHR	-2.05329	2.79938	-11.4767	9.77861e-27	1.55159e-25	49.8764	DOWN
IDUA	1.13322	2.11293	11.4764	9.8047e-27	1.55292e-25	49.8737	UP
CCT4	0.966136	5.1654	11.4764	9.80669e-27	1.55292e-25	49.8735	UP
SETDB1	0.969146	2.29625	11.4742	9.99968e-27	1.5819e-25	49.8543	UP
ORMDL1	0.717505	2.71541	11.4731	1.00977e-26	1.5958e-25	49.8446	UP
MOB2	0.667928	2.50552	11.4705	1.03336e-26	1.63144e-25	49.8218	UP
EXOSC9	0.787085	2.09663	11.4702	1.03578e-26	1.63363e-25	49.8194	UP
PRPF31	0.935222	4.16243	11.4634	1.10016e-26	1.73343e-25	49.7598	UP
KATNB1	0.826943	2.06725	11.4616	1.11705e-26	1.7583e-25	49.7447	UP
VPS28	1.29036	5.13886	11.4584	1.14919e-26	1.80709e-25	49.7166	UP
ALG6	0.672249	1.74359	11.4574	1.15955e-26	1.82156e-25	49.7078	UP
LUC7L3	0.938986	2.83706	11.4568	1.16565e-26	1.82932e-25	49.7026	UP
SMYD5	1.02874	2.77267	11.4561	1.17316e-26	1.83927e-25	49.6962	UP
RPL26L1	0.824039	3.92184	11.4547	1.1878e-26	1.86038e-25	49.6839	UP
RBM39	0.87096	3.7037	11.4533	1.20259e-26	1.88167e-25	49.6717	UP
HNRNPA1	1.11865	5.66877	11.4528	1.20735e-26	1.88626e-25	49.6678	UP
POC5	0.625154	1.20486	11.4528	1.20792e-26	1.88626e-25	49.6673	UP
IMPDH2	1.26207	4.85267	11.4521	1.21523e-26	1.8958e-25	49.6613	UP
HGH1	1.31619	3.83296	11.4502	1.23532e-26	1.92525e-25	49.6451	UP
CDK1	1.71734	1.79338	11.4455	1.28808e-26	2.00549e-25	49.6037	UP
TUSC2	0.8449	3.43551	11.4423	1.3247e-26	2.06012e-25	49.576	UP
SMARCD1	1.00807	2.79167	11.4422	1.32578e-26	2.06012e-25	49.5752	UP
SLC4A1AP	0.644984	2.2594	11.4383	1.37228e-26	2.13028e-25	49.5411	UP
ERI3	0.879234	3.9196	11.4359	1.40167e-26	2.1733e-25	49.5201	UP
UBTF	0.774138	3.68994	11.4358	1.40275e-26	2.1733e-25	49.5194	UP
PPP1CA	0.851117	5.53759	11.4317	1.45395e-26	2.2504e-25	49.4839	UP
CDC23	0.862846	2.67131	11.4314	1.45785e-26	2.25406e-25	49.4812	UP
PQBP1	0.996787	4.73813	11.4313	1.45917e-26	2.25406e-25	49.4803	UP
ELAVL1	0.717727	3.01735	11.4275	1.50861e-26	2.32816e-25	49.4474	UP
C6orf136	0.943266	3.27629	11.4143	1.69498e-26	2.61321e-25	49.3321	UP
ZFPL1	0.657199	1.62462	11.4106	1.75041e-26	2.69603e-25	49.3003	UP
RPP38	0.641863	2.57085	11.4094	1.76925e-26	2.7224e-25	49.2897	UP
SNAP47	0.866369	2.50387	11.4086	1.78163e-26	2.73877e-25	49.2828	UP
ZNF775	1.09144	1.57863	11.4079	1.79333e-26	2.75403e-25	49.2763	UP
EMC2	0.958279	3.21899	11.4078	1.79504e-26	2.75403e-25	49.2754	UP
PRUNE	1.14196	3.10129	11.4068	1.80978e-26	2.77394e-25	49.2673	UP
CCDC142	0.643355	1.06103	11.4058	1.82645e-26	2.79678e-25	49.2582	UP
MEF2D	0.967145	3.07939	11.4029	1.87407e-26	2.86691e-25	49.2327	UP
DVL2	1.01485	2.01346	11.3993	1.93375e-26	2.95533e-25	49.2017	UP
MRPL24	1.20892	5.96505	11.3885	2.12714e-26	3.24776e-25	49.1074	UP
IER3IP1	0.785442	3.52249	11.3862	2.16879e-26	3.30814e-25	49.0882	UP
AHSA2	1.03324	1.61608	11.382	2.25101e-26	3.43023e-25	49.0514	UP
SSBP1	0.790596	3.37452	11.3814	2.26386e-26	3.44648e-25	49.0458	UP
SBF1	1.16762	2.39946	11.3751	2.39153e-26	3.63734e-25	48.9915	UP
ARPC3	0.979812	5.38323	11.3736	2.42259e-26	3.68103e-25	48.9787	UP
SAP30L	0.772865	2.42246	11.3696	2.51062e-26	3.81112e-25	48.9434	UP
ZBTB17	0.733276	2.26899	11.3668	2.57273e-26	3.90164e-25	48.9192	UP
WIBG	0.698742	3.68662	11.3666	2.57656e-26	3.9037e-25	48.9178	UP
TCHP	0.619526	1.15898	11.3634	2.65093e-26	4.01252e-25	48.8896	UP
DROSHA	0.846839	2.15565	11.3621	2.68129e-26	4.05459e-25	48.8783	UP
RBM15B	0.777816	2.79337	11.3613	2.69942e-26	4.07809e-25	48.8717	UP
RUVBL1	0.857272	2.25811	11.3592	2.74953e-26	4.14753e-25	48.8535	UP
SIRT6	0.916047	2.53198	11.3592	2.75065e-26	4.14753e-25	48.8531	UP
SLC38A6	0.796133	1.27903	11.3557	2.83591e-26	4.27201e-25	48.8229	UP
COA4	0.780816	4.68825	11.354	2.87833e-26	4.33177e-25	48.8082	UP
MLST8	0.829945	3.12696	11.353	2.90272e-26	4.36431e-25	48.7998	UP
HSF1	1.15979	3.90584	11.3519	2.93198e-26	4.40412e-25	48.7899	UP
FAM21C	0.80711	2.22657	11.3506	2.96518e-26	4.44975e-25	48.7788	UP
GPR137	0.927956	2.96883	11.3505	2.96869e-26	4.45078e-25	48.7776	UP
CETN2	1.02979	3.87339	11.3486	3.01845e-26	4.52107e-25	48.7612	UP
XPO1	0.881911	3.05329	11.3447	3.12415e-26	4.67496e-25	48.7271	UP
VMAC	0.621001	1.28092	11.3409	3.22876e-26	4.82692e-25	48.6945	UP
CALR	0.991457	8.77468	11.3358	3.3763e-26	5.0427e-25	48.6503	UP
PABPN1	0.871505	4.01552	11.3352	3.39336e-26	5.0634e-25	48.6453	UP
TAB1	0.771016	2.7807	11.3348	3.40499e-26	5.07595e-25	48.6419	UP
SSR1	0.934126	3.88822	11.3331	3.45725e-26	5.14898e-25	48.6269	UP
ZNF316	0.809418	2.26281	11.3234	3.76576e-26	5.60037e-25	48.5423	UP
ASXL1	0.953282	2.54381	11.3233	3.76743e-26	5.60037e-25	48.5419	UP
HDAC5	0.957627	2.91279	11.3221	3.80763e-26	5.6548e-25	48.5314	UP
NIF3L1	0.782466	3.02759	11.3158	4.02477e-26	5.97166e-25	48.4765	UP
IQGAP3	1.45348	1.47553	11.3147	4.061e-26	6.01974e-25	48.4676	UP
RNF25	0.720873	2.97366	11.3136	4.1011e-26	6.07348e-25	48.4579	UP
NOP56	1.22169	3.47325	11.3132	4.11516e-26	6.08858e-25	48.4545	UP
C12orf10	0.775963	3.68339	11.3119	4.16446e-26	6.15575e-25	48.4427	UP
METTL23	0.900201	3.63143	11.3113	4.18406e-26	6.17892e-25	48.4381	UP
PPP2R1A	0.9633	4.62063	11.3107	4.20552e-26	6.20481e-25	48.433	UP
ZNF263	0.631581	1.97444	11.3054	4.40696e-26	6.49594e-25	48.3867	UP
EWSR1	0.745636	3.83239	11.3043	4.45013e-26	6.55345e-25	48.3771	UP
FBRS	0.763779	2.74694	11.3025	4.52013e-26	6.65032e-25	48.3617	UP
ADIPOR1	0.850852	5.33329	11.3017	4.55056e-26	6.68885e-25	48.355	UP
NDOR1	0.96867	1.80768	11.2979	4.7073e-26	6.91281e-25	48.3215	UP
RRNAD1	0.831579	3.42869	11.2957	4.79563e-26	7.03596e-25	48.3031	UP
SLU7	0.681323	2.78925	11.2952	4.81739e-26	7.06133e-25	48.2986	UP
GPKOW	0.777235	3.76131	11.2936	4.88559e-26	7.15465e-25	48.2847	UP
XAB2	0.808076	3.49356	11.2835	5.33737e-26	7.8087e-25	48.1972	UP
CRIPAK	0.715919	1.27476	11.2834	5.34212e-26	7.8087e-25	48.1964	UP
PTMA	0.983613	6.56511	11.2818	5.41968e-26	7.91474e-25	48.1821	UP
ZBTB40	0.748527	1.28494	11.281	5.45691e-26	7.96174e-25	48.1753	UP
DDX27	0.850584	2.98509	11.2795	5.52754e-26	8.05734e-25	48.1626	UP
ALG8	0.804643	3.72046	11.2793	5.53558e-26	8.06161e-25	48.1612	UP
RPIA	0.900173	2.51765	11.2774	5.63164e-26	8.19393e-25	48.1442	UP
RNF8	0.741043	1.5528	11.2762	5.68962e-26	8.27067e-25	48.134	UP
ALG1	0.726089	2.41238	11.2761	5.69634e-26	8.27281e-25	48.1328	UP
ARFIP2	0.822998	3.00494	11.2753	5.73639e-26	8.32331e-25	48.1259	UP
MYO19	0.931182	1.51232	11.2741	5.79289e-26	8.39756e-25	48.1162	UP
ZNF200	0.486081	0.928104	11.273	5.85183e-26	8.47521e-25	48.1062	NOT
GID8	0.828352	3.77441	11.2721	5.89679e-26	8.53249e-25	48.0986	UP
MTERF3	1.01768	3.24267	11.2709	5.95976e-26	8.61571e-25	48.0881	UP
MCM2	1.83205	2.42487	11.2693	6.04405e-26	8.72956e-25	48.0742	UP
MND1	1.11689	1.17755	11.2633	6.36705e-26	9.18766e-25	48.0227	UP
EIF3D	1.02559	4.99014	11.2492	7.20592e-26	1.03887e-24	47.9003	UP
NELFCD	0.8779	3.6246	11.2485	7.24423e-26	1.04343e-24	47.895	UP
GORASP2	0.816287	3.89796	11.2464	7.37952e-26	1.06195e-24	47.8767	UP
RBM28	0.523331	1.04069	11.2452	7.45926e-26	1.07245e-24	47.8661	UP
HNRNPUL2	0.797003	2.98824	11.2428	7.61827e-26	1.09431e-24	47.8452	UP
CYTH2	0.866686	2.28066	11.2422	7.65756e-26	1.09895e-24	47.8402	UP
UBA5	0.593184	2.4134	11.2415	7.70659e-26	1.10499e-24	47.8338	UP
R3HDM1	0.731627	1.59282	11.2409	7.74601e-26	1.10963e-24	47.8288	UP
CUTA	1.13923	6.37487	11.2398	7.8174e-26	1.11884e-24	47.8197	UP
VPS29	0.701575	4.03364	11.2397	7.82756e-26	1.11928e-24	47.8184	UP
NAP1L4	0.784427	3.97745	11.2376	7.97188e-26	1.13888e-24	47.8004	UP
MT1E	-4.03612	5.04322	-11.2367	8.03374e-26	1.14668e-24	47.7927	DOWN
E2F4	0.951623	3.12989	11.2364	8.05668e-26	1.14892e-24	47.7899	UP
UNK	0.900287	2.15646	11.2343	8.20108e-26	1.16845e-24	47.7723	UP
CDK7	0.862759	2.61819	11.2286	8.62239e-26	1.22737e-24	47.7228	UP
HMBS	0.816822	2.63574	11.2266	8.77362e-26	1.24777e-24	47.7056	UP
TBC1D31	0.520412	0.692822	11.2257	8.84198e-26	1.25636e-24	47.6979	UP
ATG4B	0.791657	2.70283	11.2251	8.89062e-26	1.26213e-24	47.6925	UP
WDYHV1	1.09561	2.16013	11.2245	8.93195e-26	1.26686e-24	47.6879	UP
RAD18	0.658379	1.19098	11.2194	9.34031e-26	1.32359e-24	47.6436	UP
MFF	0.78666	2.95715	11.2191	9.36606e-26	1.32605e-24	47.6409	UP
DENR	0.836457	3.5391	11.2186	9.40761e-26	1.33073e-24	47.6365	UP
C17orf80	0.793069	1.93927	11.2176	9.48957e-26	1.34112e-24	47.628	UP
CAMK2G	0.764535	1.90474	11.2172	9.51888e-26	1.34406e-24	47.6249	UP
MT2A	-3.13586	7.3885	-11.2171	9.52758e-26	1.34409e-24	47.624	DOWN
YIF1B	1.04711	3.7708	11.213	9.8739e-26	1.3917e-24	47.5887	UP
POLL	0.686434	2.17005	11.2125	9.92179e-26	1.3972e-24	47.5839	UP
NKAP	0.647466	1.75412	11.2119	9.97381e-26	1.40327e-24	47.5787	UP
EIF2S2	0.860018	4.64186	11.2079	1.03254e-25	1.45058e-24	47.5445	UP
CCDC159	0.825642	2.21882	11.2079	1.03284e-25	1.45058e-24	47.5442	UP
CBX1	1.18684	3.22449	11.2049	1.06016e-25	1.48762e-24	47.5183	UP
TAGLN2	1.41424	6.9661	11.202	1.08703e-25	1.52397e-24	47.4936	UP
KNSTRN	0.963966	1.84897	11.2003	1.10315e-25	1.5452e-24	47.479	UP
H2AFX	1.61865	3.70114	11.1964	1.14153e-25	1.59753e-24	47.4452	UP
MAN1B1	0.820963	3.13509	11.196	1.14513e-25	1.60116e-24	47.4421	UP
TP53I3	1.74761	3.25877	11.1953	1.15214e-25	1.60953e-24	47.436	UP
CRELD1	0.822655	3.41114	11.1921	1.18513e-25	1.65415e-24	47.4081	UP
RBP7	1.77864	3.17288	11.1878	1.23e-25	1.71526e-24	47.3714	UP
MED20	0.874979	2.2864	11.1874	1.23412e-25	1.71948e-24	47.3681	UP
SPPL2B	0.840879	2.40447	11.1852	1.25809e-25	1.75134e-24	47.349	UP
PSMD11	0.759723	3.51188	11.1832	1.28064e-25	1.78116e-24	47.3314	UP
TRIB1	-1.44637	4.402	-11.1817	1.29688e-25	1.80214e-24	47.319	DOWN
CDT1	1.66956	1.75985	11.1811	1.30369e-25	1.81001e-24	47.3138	UP
CXXC1	0.83022	2.94126	11.1783	1.3359e-25	1.85311e-24	47.2897	UP
FARSA	0.787781	4.30152	11.1771	1.35042e-25	1.87161e-24	47.279	UP
CABIN1	0.900843	2.10396	11.1767	1.35547e-25	1.87695e-24	47.2753	UP
MAP3K11	0.750165	3.67842	11.1759	1.36501e-25	1.8885e-24	47.2683	UP
AIMP1	0.832628	3.53976	11.1749	1.37672e-25	1.90304e-24	47.2599	UP
CXorf40B	0.7745	2.36417	11.1747	1.37927e-25	1.90488e-24	47.2581	UP
C19orf48	1.49094	3.65585	11.1719	1.41309e-25	1.9499e-24	47.2341	UP
DDA1	0.821253	2.75393	11.1705	1.42995e-25	1.97144e-24	47.2224	UP
DUT	1.08312	3.23693	11.1684	1.45701e-25	2.00698e-24	47.2038	UP
FBXL6	1.23187	2.96603	11.1635	1.5202e-25	2.0921e-24	47.1618	UP
PSMC3	0.767192	5.75974	11.1634	1.52146e-25	2.0921e-24	47.161	UP
CCT7	0.845624	5.44708	11.1612	1.5501e-25	2.12964e-24	47.1426	UP
FRS3	0.674917	1.24463	11.1577	1.5984e-25	2.19408e-24	47.1122	UP
ANP32A	0.757935	3.66703	11.1567	1.61287e-25	2.21201e-24	47.1033	UP
RBM6	0.824903	2.59594	11.1529	1.66608e-25	2.28301e-24	47.0712	UP
MED22	0.88102	1.66069	11.1507	1.69882e-25	2.32547e-24	47.0519	UP
C1orf27	0.957238	3.13077	11.1506	1.70001e-25	2.32547e-24	47.0512	UP
OGG1	0.793496	1.69478	11.1489	1.72518e-25	2.35785e-24	47.0367	UP
GTF3C5	0.894927	3.52531	11.1481	1.7376e-25	2.37276e-24	47.0296	UP
RTFDC1	0.735231	4.10056	11.1458	1.77286e-25	2.41882e-24	47.0097	UP
BRD9	0.753518	1.6161	11.1446	1.79053e-25	2.44081e-24	46.9999	UP
VPS39	0.762901	2.44957	11.141	1.84812e-25	2.51715e-24	46.9686	UP
GTPBP2	1.20416	2.82085	11.1402	1.86159e-25	2.53331e-24	46.9614	UP
ZNF446	0.534139	1.08511	11.1381	1.89504e-25	2.5766e-24	46.9438	UP
SYMPK	0.838273	3.1457	11.1375	1.9051e-25	2.58805e-24	46.9386	UP
NFRKB	0.817939	2.0717	11.1368	1.91637e-25	2.60111e-24	46.9327	UP
ERGIC3	0.765384	4.93115	11.1361	1.92885e-25	2.61581e-24	46.9263	UP
PYCRL	1.17004	2.98964	11.1351	1.94469e-25	2.63502e-24	46.9182	UP
COPG1	0.779722	5.28946	11.1348	1.95075e-25	2.64096e-24	46.9152	UP
SDF2	0.702744	3.40592	11.1346	1.95437e-25	2.6436e-24	46.9133	UP
PMVK	1.10594	5.94808	11.129	2.05051e-25	2.77126e-24	46.8658	UP
CDC123	0.898789	4.09197	11.1281	2.0669e-25	2.79102e-24	46.8579	UP
TXNL4A	0.894092	3.13558	11.1265	2.09571e-25	2.8275e-24	46.8443	UP
NDUFB3	0.80223	4.90826	11.1251	2.12246e-25	2.86115e-24	46.8317	UP
PDXK	0.987983	2.83697	11.1244	2.13541e-25	2.87614e-24	46.8257	UP
CDCA8	1.59803	1.72079	11.1235	2.15051e-25	2.89401e-24	46.8187	UP
HNRNPA2B1	0.797959	5.86815	11.1233	2.15546e-25	2.8982e-24	46.8164	UP
DCTN4	0.730358	3.00622	11.12	2.21851e-25	2.98044e-24	46.7879	UP
SLC35F6	1.05583	4.0457	11.1162	2.29254e-25	3.07727e-24	46.7555	UP
MYDGF	0.949425	6.1554	11.1148	2.31911e-25	3.11028e-24	46.7441	UP
UTP15	0.519397	1.44279	11.1123	2.37119e-25	3.17743e-24	46.7221	UP
ZSCAN16	0.973459	1.72792	11.1119	2.37975e-25	3.1862e-24	46.7185	UP
VAC14	0.777328	2.52069	11.1075	2.47221e-25	3.30719e-24	46.6808	UP
SOX13	1.03108	2.64478	11.1028	2.57489e-25	3.44162e-24	46.6406	UP
MT1X	-3.52297	5.08961	-11.096	2.73002e-25	3.64588e-24	46.5827	DOWN
DSCC1	0.942892	1.13	11.0935	2.78996e-25	3.72278e-24	46.5612	UP
FAM103A1	0.829204	2.72822	11.0931	2.80105e-25	3.73442e-24	46.5573	UP
MBOAT7	0.96942	3.23711	11.0918	2.83334e-25	3.77427e-24	46.546	UP
TUBG2	0.963594	1.93109	11.0864	2.9678e-25	3.95005e-24	46.5001	UP
PMF1	1.08322	3.76339	11.0859	2.97939e-25	3.96214e-24	46.4963	UP
ANKRD55	-0.412158	0.263461	-11.0851	3.00039e-25	3.9867e-24	46.4893	NOT
DARS2	1.1097	2.98852	11.084	3.03043e-25	4.02323e-24	46.4795	UP
LAGE3	1.40264	4.30016	11.0838	3.03504e-25	4.02596e-24	46.478	UP
GGA1	0.795205	2.37256	11.0833	3.04853e-25	4.04045e-24	46.4736	UP
DUS4L	0.50956	1.02528	11.0829	3.0581e-25	4.04973e-24	46.4705	UP
CCL14	-0.777369	0.858283	-11.0821	3.07938e-25	4.07449e-24	46.4636	DOWN
FLYWCH1	0.765455	1.75616	11.0811	3.10638e-25	4.10636e-24	46.455	UP
AP4M1	0.760685	1.44776	11.081	3.10867e-25	4.10636e-24	46.4543	UP
DGCR2	0.981313	3.9812	11.0795	3.14954e-25	4.15686e-24	46.4413	UP
RNF216	0.822442	2.35555	11.0791	3.16266e-25	4.17069e-24	46.4372	UP
C20orf96	0.952664	1.78089	11.0759	3.24921e-25	4.28125e-24	46.4105	UP
STX6	0.865661	1.80553	11.0748	3.28036e-25	4.31868e-24	46.4011	UP
MAPKAPK2	1.06894	4.60363	11.0746	3.28638e-25	4.323e-24	46.3993	UP
NOMO1	0.8031	2.6574	11.0721	3.36044e-25	4.41674e-24	46.3772	UP
OLA1	0.931236	3.07846	11.0714	3.38005e-25	4.43882e-24	46.3715	UP
DLGAP4	0.955584	2.76125	11.0704	3.40935e-25	4.47356e-24	46.3629	UP
MED29	0.688417	3.91586	11.0695	3.43635e-25	4.50524e-24	46.3551	UP
ERAL1	0.753652	4.41513	11.0691	3.4484e-25	4.5173e-24	46.3517	UP
LIG3	0.596155	1.22855	11.0662	3.53468e-25	4.62647e-24	46.3272	UP
NTPCR	0.783562	1.7255	11.0642	3.59783e-25	4.70522e-24	46.3097	UP
DHPS	0.715091	3.92061	11.064	3.60419e-25	4.70964e-24	46.308	UP
NBAS	0.674007	2.16533	11.0638	3.60816e-25	4.71092e-24	46.3069	UP
ANAPC4	0.665565	1.53937	11.0621	3.66407e-25	4.77995e-24	46.2917	UP
ATIC	1.04584	4.02036	11.0613	3.6883e-25	4.8076e-24	46.2852	UP
SUMO2	0.891934	4.65737	11.0607	3.70852e-25	4.82995e-24	46.2797	UP
RALA	0.817509	3.1847	11.0598	3.73492e-25	4.86032e-24	46.2727	UP
ING5	0.648862	1.38612	11.0594	3.75002e-25	4.87595e-24	46.2687	UP
EPS15L1	0.752844	1.63531	11.0571	3.82381e-25	4.96781e-24	46.2495	UP
COX19	0.766278	1.43497	11.0557	3.8728e-25	5.02731e-24	46.2369	UP
ATG12	0.576968	2.1509	11.0546	3.90952e-25	5.0708e-24	46.2275	UP
KNOP1	0.591087	1.07834	11.0441	4.27944e-25	5.54604e-24	46.1381	UP
NDUFA12	0.750002	4.3609	11.0424	4.34427e-25	5.62544e-24	46.1233	UP
HNRNPAB	0.888081	5.44998	11.0403	4.42093e-25	5.72001e-24	46.106	UP
NDUFA1	1.08254	7.11101	11.0373	4.54028e-25	5.86962e-24	46.0796	UP
TIMM44	0.767238	2.93377	11.0371	4.54839e-25	5.87528e-24	46.0778	UP
CRNKL1	0.721019	2.69319	11.0288	4.88327e-25	6.30269e-24	46.0076	UP
UBXN1	0.8634	4.77593	11.0281	4.91337e-25	6.33636e-24	46.0015	UP
C12orf65	0.577709	1.56085	11.0275	4.93892e-25	6.3641e-24	45.9964	UP
GGCT	0.98241	3.90836	11.0253	5.03276e-25	6.47973e-24	45.9778	UP
MRPS16	0.701207	4.70206	11.0239	5.09632e-25	6.55622e-24	45.9653	UP
OCRL	1.03446	2.4539	11.0238	5.10203e-25	6.55821e-24	45.9642	UP
SUPT7L	0.719954	2.55147	11.0233	5.12237e-25	6.57899e-24	45.9603	UP
RAE1	0.798627	2.18026	11.0217	5.19176e-25	6.66269e-24	45.947	UP
OSGEPL1	0.620473	1.50529	11.0204	5.25376e-25	6.73678e-24	45.9353	UP
PPP6R1	1.03052	3.30389	11.0191	5.3103e-25	6.80374e-24	45.9247	UP
CMSS1	0.804725	2.00846	11.0151	5.49878e-25	7.0395e-24	45.8902	UP
SAAL1	0.758412	1.82493	11.0148	5.51243e-25	7.05126e-24	45.8877	UP
TSSK6	0.719604	0.998278	11.0147	5.51782e-25	7.05244e-24	45.8868	UP
EXOSC5	1.07595	3.85673	11.0141	5.54422e-25	7.08044e-24	45.882	UP
CPSF6	0.884102	2.53196	11.0138	5.55984e-25	7.09465e-24	45.8793	UP
CCT5	1.12495	4.12724	11.0119	5.65194e-25	7.20634e-24	45.863	UP
WIPI2	0.658212	3.09336	11.0106	5.7175e-25	7.28404e-24	45.8516	UP
CNOT10	0.746076	2.33162	11.0102	5.73557e-25	7.30116e-24	45.8485	UP
SETD4	0.553677	1.00427	11.009	5.79532e-25	7.37127e-24	45.8382	UP
PXMP4	0.897709	2.34688	11.0075	5.87243e-25	7.46333e-24	45.8252	UP
RRP15	0.721062	1.68694	11.0066	5.91751e-25	7.51457e-24	45.8176	UP
ZNF142	0.714168	1.29907	11.0055	5.97212e-25	7.57782e-24	45.8085	UP
SLC52A2	1.44032	3.04155	11.0036	6.07296e-25	7.69897e-24	45.792	UP
ERLEC1	0.830204	4.30632	11.0035	6.07736e-25	7.69897e-24	45.7912	UP
TSC1	0.790701	1.4672	11.0017	6.1718e-25	7.81233e-24	45.776	UP
INTS7	0.901104	2.45125	11.0007	6.22829e-25	7.87752e-24	45.767	UP
ISCA2	0.668783	2.36114	10.9974	6.40722e-25	8.09733e-24	45.739	UP
THEM5	1.247	1.82097	10.9937	6.61357e-25	8.35142e-24	45.7076	UP
PEX2	0.776519	2.88164	10.9907	6.78673e-25	8.56322e-24	45.6821	UP
RNF10	0.657094	4.39535	10.9905	6.79856e-25	8.57129e-24	45.6803	UP
MRPS12	1.10791	4.12854	10.9901	6.82256e-25	8.59468e-24	45.6768	UP
SLC25A3	0.728766	5.23416	10.9881	6.94364e-25	8.74023e-24	45.6594	UP
ABCC5	0.7215	1.14297	10.9867	7.02479e-25	8.83533e-24	45.648	UP
UIMC1	0.682998	1.84074	10.9864	7.04499e-25	8.85367e-24	45.6451	UP
ACADS	-1.33606	4.95054	-10.986	7.07051e-25	8.87867e-24	45.6415	DOWN
WDR61	0.567535	2.33946	10.9858	7.07683e-25	8.87954e-24	45.6407	UP
FITM1	-1.16073	1.10114	-10.9848	7.14292e-25	8.95534e-24	45.6315	DOWN
APH1A	0.898544	5.84393	10.9832	7.24186e-25	9.07217e-24	45.6179	UP
NPM1	1.19121	6.09309	10.9827	7.27431e-25	9.10356e-24	45.6134	UP
UBA1	0.781121	5.02058	10.9826	7.27846e-25	9.10356e-24	45.6129	UP
ZNF346	0.571016	1.32659	10.9811	7.37256e-25	9.21395e-24	45.6002	UP
C6orf1	1.12116	2.92473	10.9785	7.5374e-25	9.4125e-24	45.5783	UP
GM2A	1.01001	3.85147	10.9783	7.55154e-25	9.4227e-24	45.5765	UP
NOP58	0.962727	3.92279	10.9781	7.56371e-25	9.43042e-24	45.5749	UP
TACC3	1.47188	2.01069	10.9773	7.62056e-25	9.4938e-24	45.5675	UP
MED19	0.700034	2.38215	10.9747	7.7874e-25	9.69399e-24	45.546	UP
ZNF544	0.83606	1.59514	10.9737	7.85691e-25	9.77281e-24	45.5372	UP
RAD1	0.711238	1.63179	10.9651	8.45854e-25	1.05129e-23	45.4643	UP
SNX27	1.01024	2.55418	10.9649	8.48007e-25	1.05313e-23	45.4618	UP
HMGB2	1.56484	3.6787	10.9608	8.7785e-25	1.08934e-23	45.4276	UP
ITPA	1.09925	4.14011	10.9606	8.79336e-25	1.09032e-23	45.4259	UP
CENPH	1.04371	1.34832	10.9589	8.92465e-25	1.10573e-23	45.4112	UP
ZNF687	1.1452	2.56277	10.9544	9.27921e-25	1.14876e-23	45.3727	UP
RBMX2	0.80937	2.61045	10.9473	9.86385e-25	1.22018e-23	45.3123	UP
HINFP	0.480334	1.01369	10.9452	1.00426e-24	1.24132e-23	45.2945	NOT
P3H1	0.921202	2.61871	10.9406	1.04441e-24	1.28957e-23	45.2558	UP
THEM4	0.852752	2.16227	10.9406	1.04493e-24	1.28957e-23	45.2553	UP
YAE1D1	0.686778	1.60538	10.9402	1.04823e-24	1.29263e-23	45.2521	UP
SRM	1.18589	4.70813	10.9386	1.06264e-24	1.30937e-23	45.2386	UP
SPCS2	0.732756	3.79924	10.9384	1.06452e-24	1.31067e-23	45.2369	UP
CERS5	0.766678	1.77472	10.9374	1.07357e-24	1.32077e-23	45.2285	UP
POP5	0.887121	3.34853	10.9373	1.07525e-24	1.32182e-23	45.227	UP
PPP2R3B	0.596908	0.932008	10.9367	1.08096e-24	1.32779e-23	45.2217	UP
SPDL1	0.885386	1.11123	10.9353	1.09317e-24	1.34175e-23	45.2106	UP
C14orf166	0.658965	3.15262	10.9348	1.09828e-24	1.34697e-23	45.206	UP
ITLN1	-0.939925	0.381697	-10.9336	1.10927e-24	1.35939e-23	45.1962	DOWN
MRM1	0.889798	2.29514	10.932	1.12523e-24	1.37788e-23	45.182	UP
WDR4	0.92139	1.85312	10.9314	1.13097e-24	1.38384e-23	45.177	UP
SRRT	0.804614	3.9335	10.9312	1.13274e-24	1.38492e-23	45.1755	UP
ZNF48	0.676073	1.63231	10.9303	1.14196e-24	1.39512e-23	45.1675	UP
RING1	0.919545	4.77	10.9294	1.15029e-24	1.40421e-23	45.1603	UP
MCM4	1.50119	2.5928	10.9293	1.15148e-24	1.40458e-23	45.1592	UP
PPCDC	0.799073	1.61553	10.9261	1.18405e-24	1.44319e-23	45.1317	UP
TRMT6	0.841811	2.03785	10.9254	1.19061e-24	1.45006e-23	45.1262	UP
FAF1	0.710201	2.56958	10.9249	1.19537e-24	1.45473e-23	45.1223	UP
AP2M1	0.854727	5.35083	10.9245	1.19963e-24	1.4588e-23	45.1187	UP
POLR3C	0.953921	2.80814	10.9236	1.20924e-24	1.46934e-23	45.1108	UP
TATDN3	0.751404	2.14174	10.9219	1.2272e-24	1.49002e-23	45.0963	UP
ADCK2	0.978846	3.23884	10.9202	1.24519e-24	1.5107e-23	45.0819	UP
CNPY2	0.923071	3.58136	10.9195	1.25252e-24	1.51842e-23	45.0761	UP
EHD3	-0.98951	1.12946	-10.9194	1.2535e-24	1.51845e-23	45.0753	DOWN
ARIH2OS	0.491178	0.745178	10.9145	1.30747e-24	1.58261e-23	45.0336	NOT
ZCCHC17	0.85084	3.08583	10.908	1.38331e-24	1.67313e-23	44.9779	UP
GNL1	0.768687	2.72768	10.9077	1.38629e-24	1.67544e-23	44.9757	UP
ZNF34	0.728554	1.67635	10.9071	1.39318e-24	1.68248e-23	44.9708	UP
NELFA	0.770769	2.06439	10.9056	1.41197e-24	1.70387e-23	44.9576	UP
UBN1	0.814115	2.23369	10.9017	1.4593e-24	1.75964e-23	44.925	UP
CRELD2	1.07504	3.23363	10.8992	1.4909e-24	1.79592e-23	44.9038	UP
NEK2	1.4947	1.46425	10.8992	1.49167e-24	1.79592e-23	44.9033	UP
EMD	0.881506	4.53096	10.8972	1.51725e-24	1.82533e-23	44.8865	UP
PDCD11	0.836648	2.45618	10.8953	1.54251e-24	1.85431e-23	44.8701	UP
2022-09-09	0.974142	4.00105	10.8937	1.56346e-24	1.87805e-23	44.8568	UP
PPP1R11	0.850086	4.58376	10.8921	1.58489e-24	1.90236e-23	44.8433	UP
ERCC2	0.826506	2.27217	10.8916	1.59199e-24	1.90941e-23	44.8389	UP
GTF2F1	0.755844	4.07736	10.891	1.59969e-24	1.9172e-23	44.8341	UP
FBRSL1	0.754405	2.39153	10.89	1.61439e-24	1.93334e-23	44.8251	UP
NHP2L1	0.856928	4.80483	10.8875	1.64911e-24	1.97342e-23	44.8041	UP
NUP85	0.886465	2.71721	10.8854	1.67939e-24	2.00813e-23	44.7861	UP
CCT8	0.86464	4.89824	10.8823	1.72431e-24	2.06029e-23	44.76	UP
C14orf119	0.687147	3.06067	10.8758	1.82203e-24	2.1754e-23	44.7055	UP
TMEM147	1.22914	4.6583	10.8741	1.84913e-24	2.20608e-23	44.6909	UP
ZNF74	0.661471	1.06339	10.8723	1.87865e-24	2.23961e-23	44.6752	UP
PSMD13	0.791206	4.34117	10.8712	1.89553e-24	2.25802e-23	44.6664	UP
PIDD1	0.820385	1.73276	10.8696	1.92191e-24	2.28772e-23	44.6527	UP
TPPP2	-0.799722	0.588704	-10.8681	1.94673e-24	2.31552e-23	44.64	DOWN
CKS2	1.65139	4.38163	10.8674	1.95848e-24	2.32774e-23	44.634	UP
PIGM	0.776523	2.34281	10.8636	2.02362e-24	2.40335e-23	44.6017	UP
ABCF1	0.860469	4.2413	10.8594	2.09839e-24	2.49028e-23	44.5658	UP
KLC2	0.970735	1.66445	10.8571	2.13938e-24	2.53702e-23	44.5467	UP
COLGALT1	1.00421	3.82601	10.8556	2.16756e-24	2.56851e-23	44.5337	UP
SAMD10	0.894697	1.7799	10.8533	2.20976e-24	2.61654e-23	44.5147	UP
APBA3	0.620145	1.85122	10.8531	2.21449e-24	2.62018e-23	44.5126	UP
SLC25A47	-4.03461	4.31575	-10.8518	2.23961e-24	2.64791e-23	44.5014	DOWN
ANKS3	0.711064	1.15372	10.8513	2.24813e-24	2.656e-23	44.4977	UP
DCAF13	1.01797	2.07014	10.8509	2.25713e-24	2.66285e-23	44.4937	UP
LAMC1	1.56857	3.74275	10.8508	2.25731e-24	2.66285e-23	44.4936	UP
ZNF2	0.403256	0.801983	10.8495	2.28435e-24	2.69274e-23	44.4819	NOT
COL4A2	1.81644	4.24543	10.8489	2.2962e-24	2.70469e-23	44.4767	UP
COG1	0.757967	2.44966	10.8465	2.34323e-24	2.75802e-23	44.4567	UP
MKL1	0.793835	2.14321	10.8443	2.38739e-24	2.8079e-23	44.4382	UP
GNL2	0.793927	2.9958	10.8432	2.40941e-24	2.83168e-23	44.4292	UP
SNRPD2	1.31389	5.78572	10.8419	2.43607e-24	2.86088e-23	44.4183	UP
NOA1	0.797183	2.39702	10.8411	2.45323e-24	2.87889e-23	44.4113	UP
HMMR	1.32609	1.36802	10.8387	2.50385e-24	2.93612e-23	44.3911	UP
BET1L	0.69957	3.87305	10.8371	2.53938e-24	2.97556e-23	44.3772	UP
WASF2	1.10022	3.25309	10.8358	2.56686e-24	3.00553e-23	44.3666	UP
RSPO3	-0.962203	0.367765	-10.8346	2.59504e-24	3.03628e-23	44.3558	DOWN
CHD1L	1.12297	3.96146	10.834	2.60845e-24	3.04971e-23	44.3507	UP
MAF1	1.13597	5.09895	10.8331	2.62719e-24	3.06934e-23	44.3436	UP
NAE1	0.733184	2.49714	10.8304	2.68863e-24	3.13879e-23	44.3207	UP
POLR2H	0.903137	3.52158	10.8302	2.69391e-24	3.14263e-23	44.3188	UP
TMX2	0.697553	4.92821	10.8299	2.70021e-24	3.14765e-23	44.3165	UP
2022-09-08	0.968837	2.15031	10.8279	2.74625e-24	3.19895e-23	44.2998	UP
DNAJC7	0.665283	2.64651	10.8271	2.76525e-24	3.21871e-23	44.293	UP
MKRN1	0.692247	3.4712	10.8261	2.78951e-24	3.24368e-23	44.2843	UP
DPM2	1.06335	3.64331	10.8261	2.79081e-24	3.24368e-23	44.2839	UP
PPP1R16A	1.33988	3.84949	10.8247	2.82376e-24	3.27955e-23	44.2723	UP
OTUB1	0.753157	3.48994	10.8236	2.85111e-24	3.30888e-23	44.2627	UP
GPR107	0.960787	2.65457	10.8192	2.95987e-24	3.43258e-23	44.2257	UP
TATDN1	0.867394	2.07131	10.8188	2.96843e-24	3.43998e-23	44.2228	UP
NDUFAF2	1.03143	3.55814	10.8144	3.08338e-24	3.57056e-23	44.1853	UP
ZNF764	0.702971	1.68658	10.8084	3.24666e-24	3.75551e-23	44.1343	UP
CENPM	1.67347	1.75288	10.8083	3.24786e-24	3.75551e-23	44.1339	UP
HNRNPA3	0.87774	4.63832	10.8064	3.30208e-24	3.81541e-23	44.1175	UP
BABAM1	0.810867	3.84286	10.8052	3.33567e-24	3.85141e-23	44.1075	UP
URM1	0.88556	3.51491	10.8046	3.35295e-24	3.86852e-23	44.1024	UP
POC1A	1.11472	2.23228	10.8026	3.41007e-24	3.93155e-23	44.0857	UP
C2orf68	0.790818	2.7337	10.8017	3.43675e-24	3.95941e-23	44.078	UP
ANKMY1	0.379487	0.762816	10.8006	3.46901e-24	3.99366e-23	44.0688	NOT
ABHD4	1.09862	3.24459	10.7973	3.56967e-24	4.10655e-23	44.0405	UP
NDC80	1.30943	1.34495	10.7962	3.60203e-24	4.14076e-23	44.0316	UP
PIN1	0.724979	2.92637	10.793	3.7009e-24	4.25132e-23	44.0048	UP
ATG7	0.473536	1.4225	10.7872	3.88809e-24	4.4631e-23	43.956	NOT
EED	0.605739	1.29767	10.787	3.89639e-24	4.46938e-23	43.9539	UP
C7orf50	1.08073	3.4385	10.7843	3.98866e-24	4.57188e-23	43.9308	UP
MED27	0.805079	2.29426	10.7828	4.03965e-24	4.62697e-23	43.9182	UP
TSG101	0.679848	3.80176	10.7825	4.04975e-24	4.63518e-23	43.9157	UP
NSL1	0.779515	2.62999	10.7821	4.06268e-24	4.6466e-23	43.9126	UP
JRK	0.610907	0.743772	10.7807	4.11235e-24	4.69999e-23	43.9006	UP
DHX37	0.799486	1.90221	10.778	4.20606e-24	4.80102e-23	43.8783	UP
ATF6B	1.06697	4.2459	10.778	4.20683e-24	4.80102e-23	43.8781	UP
NOP2	0.911341	2.75838	10.7772	4.23676e-24	4.8309e-23	43.8711	UP
THUMPD3	0.633482	2.47126	10.7771	4.24029e-24	4.8309e-23	43.8703	UP
IFI27L1	1.0226	2.0786	10.777	4.2422e-24	4.8309e-23	43.8698	UP
SIGLEC11	-0.479285	0.311302	-10.7743	4.34059e-24	4.93938e-23	43.8472	NOT
PPIP5K1	0.50826	0.902507	10.7737	4.36516e-24	4.96346e-23	43.8416	UP
HSPB11	0.869846	2.60887	10.7736	4.36804e-24	4.96346e-23	43.8409	UP
ACTR1A	0.703645	4.1178	10.773	4.39167e-24	4.98671e-23	43.8356	UP
DOHH	0.777289	2.54707	10.7716	4.44244e-24	5.03857e-23	43.8242	UP
TRAPPC3	0.675567	3.5309	10.7716	4.44373e-24	5.03857e-23	43.8239	UP
SAFB	0.646667	3.32265	10.7711	4.46088e-24	5.05438e-23	43.8201	UP
MCAM	1.41134	2.68051	10.7706	4.48244e-24	5.07516e-23	43.8154	UP
APEX2	0.801222	3.03647	10.7705	4.48711e-24	5.0768e-23	43.8143	UP
CRAMP1L	0.540097	0.856132	10.7635	4.76154e-24	5.38344e-23	43.7556	UP
NPEPL1	0.696372	1.06905	10.7632	4.77371e-24	5.39334e-23	43.7531	UP
MRPL10	0.822605	3.69571	10.7606	4.87946e-24	5.50887e-23	43.7315	UP
FKBP3	0.750163	4.09305	10.7594	4.92885e-24	5.56065e-23	43.7215	UP
MAFG	1.16494	2.02624	10.759	4.94932e-24	5.57975e-23	43.7174	UP
SRP19	0.678323	2.58552	10.7578	4.99734e-24	5.62986e-23	43.7079	UP
ZNF512	0.89903	1.85875	10.7554	5.10324e-24	5.74506e-23	43.6871	UP
IMMP1L	0.605356	1.77432	10.7529	5.20986e-24	5.86091e-23	43.6667	UP
ZNF580	1.04295	2.02018	10.7492	5.37615e-24	6.04367e-23	43.6356	UP
SRP9	0.871133	6.19105	10.7489	5.39233e-24	6.05754e-23	43.6326	UP
SLC26A11	0.866872	2.00135	10.7481	5.4296e-24	6.09506e-23	43.6258	UP
GRN	1.09348	6.34474	10.7442	5.61098e-24	6.29419e-23	43.5934	UP
ZNF672	0.805865	3.42267	10.739	5.86512e-24	6.5746e-23	43.5496	UP
PHF5A	0.825008	3.82112	10.7375	5.94052e-24	6.6544e-23	43.5369	UP
NCLN	0.81611	4.41559	10.7366	5.98628e-24	6.70089e-23	43.5293	UP
ASF1B	1.636	1.84628	10.7346	6.08781e-24	6.80971e-23	43.5127	UP
GTF2A2	0.651977	3.07247	10.7282	6.43332e-24	7.1911e-23	43.4581	UP
NRF1	0.612319	1.70082	10.728	6.44331e-24	7.19621e-23	43.4566	UP
LYRM4	0.778429	1.59804	10.7279	6.44702e-24	7.19621e-23	43.456	UP
TPM2	1.66911	2.97689	10.7259	6.56003e-24	7.31717e-23	43.4389	UP
CKLF	1.0846	2.39487	10.7237	6.68226e-24	7.44825e-23	43.4206	UP
CYP2B6	-2.94022	4.01933	-10.7233	6.70578e-24	7.46763e-23	43.4171	DOWN
MIF4GD	0.952341	3.03711	10.7232	6.70913e-24	7.46763e-23	43.4166	UP
CSTF3	0.635296	2.43382	10.7227	6.73703e-24	7.4934e-23	43.4125	UP
EIF3M	0.73036	3.64753	10.7222	6.7658e-24	7.5201e-23	43.4083	UP
HN1	1.42921	3.48381	10.721	6.83582e-24	7.59257e-23	43.3981	UP
NUB1	0.72301	3.51493	10.7193	6.93742e-24	7.7e-23	43.3836	UP
ZMAT2	0.832738	5.16862	10.7181	7.00972e-24	7.77477e-23	43.3733	UP
AARSD1	0.512258	0.925555	10.7156	7.16127e-24	7.93729e-23	43.3522	UP
MITD1	0.688911	1.67193	10.7129	7.32437e-24	8.11235e-23	43.3299	UP
WRAP73	0.567917	1.31725	10.7113	7.42781e-24	8.22115e-23	43.316	UP
NOL11	0.787881	3.01524	10.7105	7.47841e-24	8.27135e-23	43.3093	UP
AP3D1	0.935843	3.95123	10.707	7.70271e-24	8.51347e-23	43.2801	UP
C1RL	-1.15129	4.57908	-10.7054	7.8095e-24	8.62545e-23	43.2665	DOWN
ZFYVE26	0.553757	1.1044	10.7045	7.86475e-24	8.6804e-23	43.2595	UP
CCNA2	1.72357	1.85193	10.7027	7.98761e-24	8.80983e-23	43.2442	UP
RNF213	1.10229	2.64929	10.7009	8.11252e-24	8.94135e-23	43.2289	UP
SH3GLB2	0.90827	2.55878	10.7002	8.16085e-24	8.98833e-23	43.223	UP
WSB2	0.890797	3.65408	10.6997	8.19213e-24	9.01649e-23	43.2192	UP
C19orf53	1.03375	5.8498	10.6995	8.21147e-24	9.03148e-23	43.2169	UP
PRELID1	0.833835	4.7072	10.6976	8.34447e-24	9.17136e-23	43.201	UP
AKAP8	0.6789	2.46663	10.6954	8.50231e-24	9.33833e-23	43.1825	UP
CLPTM1	0.796529	5.03209	10.6944	8.57545e-24	9.41211e-23	43.174	UP
TBXA2R	-0.792078	1.05467	-10.6929	8.68064e-24	9.51536e-23	43.162	DOWN
PSMC6	0.572593	2.84356	10.6929	8.68159e-24	9.51536e-23	43.1618	UP
PDDC1	0.904135	3.00913	10.6891	8.96443e-24	9.81854e-23	43.1301	UP
C20orf27	1.13325	3.43655	10.6879	9.06016e-24	9.9165e-23	43.1196	UP
HMGA1	1.8907	4.57368	10.6846	9.31863e-24	1.01923e-22	43.0918	UP
GSDMD	1.06991	4.70184	10.6841	9.35369e-24	1.02236e-22	43.0881	UP
TMEM50A	0.85207	4.19202	10.6835	9.4005e-24	1.02676e-22	43.0832	UP
EIF3G	0.903576	4.99429	10.6794	9.73768e-24	1.06286e-22	43.0484	UP
BBS4	0.763204	1.89109	10.6777	9.87495e-24	1.07709e-22	43.0345	UP
HNRNPL	0.709698	4.15725	10.6776	9.88537e-24	1.07748e-22	43.0335	UP
NCBP2	0.849101	3.06247	10.6757	1.00491e-23	1.09458e-22	43.0172	UP
DCAF4	0.588524	1.23703	10.6747	1.01295e-23	1.10257e-22	43.0094	UP
MTG2	0.712291	3.03099	10.6741	1.01819e-23	1.10751e-22	43.0043	UP
ECD	0.694191	2.73011	10.673	1.02772e-23	1.1171e-22	42.9951	UP
KCTD2	0.800224	2.3946	10.6716	1.04048e-23	1.12983e-22	42.9828	UP
H2AFV	0.78505	4.31257	10.6715	1.04086e-23	1.12983e-22	42.9825	UP
LAMTOR5	0.808662	4.36903	10.6705	1.05042e-23	1.13943e-22	42.9734	UP
PHAX	0.667692	2.89293	10.6691	1.06257e-23	1.15182e-22	42.9621	UP
C1orf198	1.3639	3.14464	10.6664	1.08743e-23	1.17776e-22	42.9392	UP
IQSEC1	0.95995	3.68134	10.6663	1.088e-23	1.17776e-22	42.9387	UP
ACSM3	-1.47411	1.84874	-10.665	1.10006e-23	1.19e-22	42.9278	DOWN
PUS1	0.882657	2.28811	10.6641	1.10866e-23	1.19848e-22	42.9201	UP
L3MBTL2	0.612731	2.43655	10.6631	1.11771e-23	1.20743e-22	42.9121	UP
APIP	0.75302	2.05082	10.6625	1.12403e-23	1.21343e-22	42.9065	UP
THOC6	0.910729	3.38844	10.6621	1.1272e-23	1.21602e-22	42.9037	UP
XRCC3	0.701025	0.895749	10.6598	1.14997e-23	1.23974e-22	42.8839	UP
KLHDC3	0.966071	5.68743	10.6589	1.15906e-23	1.24868e-22	42.8762	UP
RAN	1.02266	4.64922	10.6562	1.18579e-23	1.27661e-22	42.8536	UP
IGBP1	0.952698	4.08266	10.6545	1.20286e-23	1.2941e-22	42.8395	UP
NUP155	0.793277	1.68407	10.6536	1.21235e-23	1.30343e-22	42.8317	UP
CSNK1E	1.01657	2.814	10.6531	1.21698e-23	1.30751e-22	42.828	UP
POMGNT1	0.777611	3.32231	10.6517	1.23179e-23	1.32252e-22	42.816	UP
TXNDC9	0.72492	2.74694	10.65	1.24956e-23	1.34068e-22	42.8018	UP
CYSTM1	1.16857	4.85839	10.6481	1.27e-23	1.36169e-22	42.7858	UP
MRPL22	0.653942	2.47693	10.6455	1.29814e-23	1.39091e-22	42.7641	UP
LRRC59	0.953992	4.67375	10.6438	1.31682e-23	1.40997e-22	42.75	UP
ZDHHC24	0.71306	1.86612	10.6404	1.3556e-23	1.45051e-22	42.7213	UP
ATAD2	1.47463	2.51348	10.6401	1.35847e-23	1.45259e-22	42.7192	UP
RNF113A	0.854124	3.32327	10.6396	1.36465e-23	1.45822e-22	42.7147	UP
ZNF212	0.695104	2.17101	10.6392	1.36864e-23	1.46149e-22	42.7119	UP
MRPS7	0.769404	4.16388	10.6387	1.37505e-23	1.46734e-22	42.7072	UP
ENAH	1.35066	2.24287	10.6355	1.41229e-23	1.50607e-22	42.6808	UP
PDIA3	0.839029	6.89195	10.6343	1.42679e-23	1.52049e-22	42.6707	UP
STK11IP	0.743693	1.46004	10.6342	1.42867e-23	1.52147e-22	42.6694	UP
COPS8	0.625872	2.65011	10.6315	1.46184e-23	1.55544e-22	42.6467	UP
HEXB	0.907169	4.75042	10.6314	1.46254e-23	1.55544e-22	42.6463	UP
TMEM80	0.79792	1.88231	10.6308	1.4702e-23	1.56254e-22	42.6411	UP
ARIH2	0.718181	2.64036	10.63	1.48047e-23	1.57238e-22	42.6342	UP
UBD	2.89984	4.97928	10.6296	1.4853e-23	1.57646e-22	42.631	UP
METTL2A	0.657443	2.0178	10.6284	1.50038e-23	1.59139e-22	42.621	UP
IQCC	0.607593	0.796484	10.6251	1.54221e-23	1.63466e-22	42.5938	UP
ACTR5	0.804378	1.91244	10.625	1.54455e-23	1.63604e-22	42.5923	UP
ESM1	1.72588	1.69617	10.6234	1.56538e-23	1.657e-22	42.5791	UP
MAP4	0.87	3.39318	10.6213	1.59266e-23	1.68473e-22	42.562	UP
EGR1	-2.31579	4.59421	-10.6192	1.62205e-23	1.71467e-22	42.5439	DOWN
OST4	0.792951	7.08027	10.6189	1.62611e-23	1.71671e-22	42.5415	UP
DESI2	0.991634	2.62531	10.6189	1.62615e-23	1.71671e-22	42.5414	UP
DNAAF5	0.782945	1.99804	10.6164	1.66116e-23	1.75249e-22	42.5204	UP
P4HA2	1.20166	2.03868	10.6155	1.6726e-23	1.76338e-22	42.5136	UP
CYC1	1.09587	6.38921	10.6145	1.68697e-23	1.77735e-22	42.5051	UP
PTK2	0.929855	2.47496	10.6116	1.72887e-23	1.82028e-22	42.4809	UP
SPIRE2	0.904234	1.46831	10.6115	1.73095e-23	1.82125e-22	42.4797	UP
SPC25	1.15545	1.18901	10.6085	1.77569e-23	1.86708e-22	42.4545	UP
MGME1	0.891324	2.79566	10.6068	1.80071e-23	1.89212e-22	42.4407	UP
CCDC34	1.18137	1.72479	10.6065	1.80551e-23	1.89591e-22	42.438	UP
C8orf4	-2.00079	3.98073	-10.6052	1.82502e-23	1.91511e-22	42.4274	DOWN
ZNF623	0.871809	1.78348	10.6049	1.8305e-23	1.91959e-22	42.4244	UP
TAX1BP1	0.828906	3.59464	10.6017	1.88105e-23	1.9713e-22	42.3975	UP
PPIL1	1.02768	3.67431	10.6012	1.88819e-23	1.97746e-22	42.3938	UP
DCN	-2.28411	2.09449	-10.5999	1.90904e-23	1.99796e-22	42.3829	DOWN
TBC1D22A	0.800193	2.72188	10.5985	1.93247e-23	2.02115e-22	42.3708	UP
RNF7	0.70339	3.79929	10.5978	1.94393e-23	2.03179e-22	42.365	UP
HIF1AN	0.679892	1.48164	10.5967	1.96096e-23	2.04823e-22	42.3564	UP
FOXM1	1.63873	1.68312	10.595	1.98909e-23	2.07623e-22	42.3423	UP
SMPD4	0.872153	2.46972	10.5939	2.00815e-23	2.09474e-22	42.3329	UP
SLC25A29	0.877264	1.67634	10.5928	2.02673e-23	2.11273e-22	42.3238	UP
PIGF	0.519487	1.3137	10.5839	2.18475e-23	2.27595e-22	42.2496	UP
DNAJC2	0.713803	2.0974	10.583	2.20236e-23	2.29278e-22	42.2416	UP
MZT1	0.921523	2.04026	10.5828	2.20656e-23	2.29563e-22	42.2397	UP
B3GAT3	1.00967	4.17389	10.5825	2.21163e-23	2.2994e-22	42.2375	UP
TSC2	0.839099	2.52416	10.579	2.27713e-23	2.36594e-22	42.2086	UP
CENPU	1.36566	1.73786	10.5779	2.29896e-23	2.38704e-22	42.1992	UP
FOXK1	0.800838	1.22644	10.5774	2.30813e-23	2.39499e-22	42.1953	UP
GUK1	0.978029	5.20288	10.5768	2.32004e-23	2.40576e-22	42.1902	UP
SNX8	0.956653	2.45404	10.5751	2.35357e-23	2.43892e-22	42.176	UP
UQCRH	1.07187	5.8195	10.5747	2.36288e-23	2.44697e-22	42.1721	UP
SSNA1	1.02528	5.0629	10.5734	2.38791e-23	2.47127e-22	42.1617	UP
CS	1.07314	3.57238	10.5692	2.47504e-23	2.55976e-22	42.1263	UP
SURF6	0.69169	2.81559	10.5681	2.49672e-23	2.58048e-22	42.1176	UP
AURKB	1.62965	1.70479	10.5663	2.535e-23	2.61834e-22	42.1026	UP
RPP30	0.668772	2.04437	10.5633	2.60035e-23	2.68407e-22	42.0774	UP
PSMC5	0.83099	4.81891	10.5601	2.67161e-23	2.75583e-22	42.0507	UP
GTF3C2	0.800552	2.39021	10.5571	2.73953e-23	2.82404e-22	42.0259	UP
SDF2L1	1.28047	5.26829	10.5562	2.76127e-23	2.8446e-22	42.0181	UP
MTA3	0.712964	1.38302	10.5561	2.76428e-23	2.84584e-22	42.017	UP
TMUB2	0.802429	3.26564	10.5555	2.77848e-23	2.85859e-22	42.0119	UP
MELK	1.37395	1.35313	10.5538	2.81657e-23	2.89589e-22	41.9985	UP
ATXN2	0.559476	1.55019	10.5518	2.86638e-23	2.94518e-22	41.9812	UP
CHKA	1.30892	3.21512	10.5461	3.00635e-23	3.08699e-22	41.934	UP
PEX11B	0.812015	4.08216	10.5435	3.07326e-23	3.15364e-22	41.9123	UP
NME3	1.07425	4.24191	10.5426	3.09746e-23	3.17641e-22	41.9045	UP
CEP68	0.609882	1.25895	10.5424	3.10177e-23	3.17876e-22	41.9032	UP
CCT2	0.950646	4.22964	10.5393	3.18347e-23	3.26037e-22	41.8775	UP
CANX	0.990845	6.77109	10.5375	3.232e-23	3.30792e-22	41.8625	UP
MFAP1	0.701088	3.1856	10.5363	3.2661e-23	3.34066e-22	41.8521	UP
ANAPC11	1.10918	4.4358	10.5356	3.28546e-23	3.35829e-22	41.8463	UP
MRPL13	1.02201	3.357	10.5353	3.29379e-23	3.36462e-22	41.8438	UP
AIFM2	1.09677	3.07952	10.5351	3.29784e-23	3.36657e-22	41.8426	UP
FLOT1	0.965758	5.46643	10.5346	3.31346e-23	3.38033e-22	41.8379	UP
ACAD9	0.527965	3.43721	10.5343	3.32151e-23	3.38635e-22	41.8355	UP
FNTB	0.530378	1.46348	10.5339	3.33271e-23	3.39558e-22	41.8322	UP
KLF13	1.24824	2.61378	10.5308	3.42106e-23	3.48334e-22	41.8063	UP
IQCE	0.783843	1.24204	10.5251	3.58917e-23	3.65215e-22	41.7589	UP
CPED1	-1.16779	1.26816	-10.5229	3.65453e-23	3.71626e-22	41.7411	DOWN
POLR3A	0.602995	1.62499	10.5224	3.67147e-23	3.73108e-22	41.7365	UP
ETFDH	-1.19514	3.4996	-10.5181	3.80506e-23	3.86435e-22	41.7012	DOWN
MOV10	0.807834	3.54238	10.5177	3.81828e-23	3.87529e-22	41.6977	UP
EVI5L	0.636231	1.39451	10.517	3.84118e-23	3.89602e-22	41.6918	UP
GBP2	1.57617	3.43206	10.5151	3.90278e-23	3.95595e-22	41.6761	UP
ATP6V1H	0.885056	2.76046	10.515	3.90747e-23	3.95817e-22	41.6749	UP
MRPL33	0.910706	3.96033	10.5138	3.94605e-23	3.99468e-22	41.6652	UP
PODXL	1.39369	2.34404	10.5121	4.00433e-23	4.05073e-22	41.6507	UP
EMC8	0.634552	2.30515	10.512	4.00655e-23	4.05073e-22	41.6502	UP
SIN3B	0.726416	1.81139	10.5119	4.01108e-23	4.05271e-22	41.6491	UP
RGP1	0.787078	1.96905	10.5108	4.04725e-23	4.08663e-22	41.6402	UP
NUDT2	1.05779	3.89335	10.5099	4.07618e-23	4.11322e-22	41.6332	UP
QRICH1	0.692338	2.95039	10.5081	4.14023e-23	4.17518e-22	41.6177	UP
MTHFSD	0.494302	1.20943	10.5064	4.20137e-23	4.23412e-22	41.6033	NOT
HSPA5	1.01719	7.59874	10.5061	4.21153e-23	4.24165e-22	41.6009	UP
PPP1R7	0.64427	3.74954	10.5048	4.25534e-23	4.28304e-22	41.5906	UP
CCDC86	0.99872	3.15187	10.499	4.46846e-23	4.49468e-22	41.5423	UP
TMEM167A	0.739105	3.69045	10.498	4.50789e-23	4.53145e-22	41.5337	UP
PDCD2L	0.928012	2.10123	10.4967	4.55565e-23	4.57655e-22	41.5232	UP
CNOT11	0.994379	3.86513	10.4961	4.57797e-23	4.59604e-22	41.5184	UP
SNRPD1	0.992283	2.67658	10.4961	4.581e-23	4.59615e-22	41.5178	UP
ZNF398	0.583713	1.42907	10.4957	4.59563e-23	4.60595e-22	41.5146	UP
HSF4	1.07143	1.46786	10.4957	4.5966e-23	4.60595e-22	41.5144	UP
BYSL	0.959848	3.10472	10.4955	4.60105e-23	4.60748e-22	41.5134	UP
SRA1	0.817809	3.65179	10.4947	4.63552e-23	4.63905e-22	41.5061	UP
CSTF2	0.986315	2.16942	10.4941	4.65638e-23	4.65697e-22	41.5016	UP
EMC3	0.703414	4.16283	10.4905	4.79882e-23	4.79639e-22	41.4718	UP
ADSL	0.863641	3.01046	10.4903	4.80801e-23	4.80253e-22	41.47	UP
LAMTOR2	1.03553	5.647	10.49	4.8201e-23	4.81156e-22	41.4675	UP
ACYP1	0.740404	1.16423	10.4882	4.89421e-23	4.88244e-22	41.4524	UP
CBX4	1.11866	3.47631	10.4865	4.9631e-23	4.94804e-22	41.4386	UP
ACD	0.807908	2.0498	10.4861	4.98198e-23	4.96373e-22	41.4348	UP
LOXL2	1.10208	1.59479	10.4839	5.07538e-23	5.05359e-22	41.4165	UP
RP9	0.70019	1.84304	10.4811	5.19601e-23	5.17044e-22	41.3933	UP
CSTB	1.18757	5.5364	10.4809	5.20273e-23	5.17386e-22	41.392	UP
LAMA4	0.981548	1.44233	10.4792	5.27733e-23	5.24474e-22	41.3779	UP
LASP1	1.04954	4.96624	10.4781	5.32833e-23	5.29209e-22	41.3684	UP
CWF19L1	0.667839	2.20693	10.4757	5.43638e-23	5.39601e-22	41.3486	UP
PHLDA1	-1.75709	2.90705	-10.4753	5.45296e-23	5.40906e-22	41.3456	DOWN
LILRA5	-0.805365	0.720303	-10.4749	5.47404e-23	5.42656e-22	41.3417	DOWN
PPP2R5D	0.956014	3.67376	10.4743	5.49931e-23	5.44819e-22	41.3372	UP
NARFL	0.616107	1.9985	10.4733	5.54785e-23	5.49283e-22	41.3285	UP
MCTS1	0.830222	3.52926	10.4693	5.73625e-23	5.67579e-22	41.2955	UP
GMPS	0.867631	2.39269	10.4691	5.74295e-23	5.67886e-22	41.2943	UP
RGS12	0.702161	1.69608	10.4678	5.80684e-23	5.73844e-22	41.2834	UP
TMEM201	0.804322	1.19282	10.4654	5.92681e-23	5.85333e-22	41.2632	UP
VPS37C	0.785382	2.0945	10.4644	5.97544e-23	5.89766e-22	41.2551	UP
COIL	0.77555	2.57521	10.4639	6.00315e-23	5.9213e-22	41.2506	UP
OGT	1.01203	2.80986	10.4612	6.13684e-23	6.04939e-22	41.2288	UP
POLR1C	0.804366	2.79891	10.4608	6.16e-23	6.06843e-22	41.2251	UP
GOLGA8B	1.07879	1.54223	10.4598	6.21277e-23	6.11659e-22	41.2166	UP
BRE	0.76445	3.06738	10.4579	6.31187e-23	6.21028e-22	41.201	UP
ZNF785	0.531131	0.910948	10.4573	6.34466e-23	6.23865e-22	41.1959	UP
CDC45	1.27112	1.33042	10.4559	6.41546e-23	6.30394e-22	41.1849	UP
KIF20A	1.45494	1.45148	10.4559	6.41905e-23	6.30394e-22	41.1844	UP
ACOT8	0.70641	2.62651	10.4512	6.67815e-23	6.55431e-22	41.1453	UP
C22orf46	0.716085	1.72554	10.4508	6.69994e-23	6.57161e-22	41.142	UP
ATP5H	0.812447	5.57473	10.4496	6.76355e-23	6.62988e-22	41.1327	UP
MAPKAPK5	0.483345	1.31779	10.4475	6.88527e-23	6.745e-22	41.1151	NOT
RBM33	0.624984	1.64513	10.4463	6.95563e-23	6.8097e-22	41.105	UP
FAM134B	-1.85395	1.66065	-10.4458	6.98705e-23	6.83621e-22	41.1006	DOWN
ARV1	0.870627	3.32625	10.4444	7.06823e-23	6.91135e-22	41.0892	UP
AUP1	0.711787	5.7438	10.444	7.08918e-23	6.92754e-22	41.0862	UP
DCTPP1	1.00965	3.71103	10.4413	7.25303e-23	7.08327e-22	41.0636	UP
EIF3K	0.94672	5.575	10.4395	7.36575e-23	7.18458e-22	41.0484	UP
OLFML2A	0.998668	1.13565	10.4394	7.3695e-23	7.18458e-22	41.0479	UP
ATRAID	0.819511	4.84125	10.4394	7.37043e-23	7.18458e-22	41.0478	UP
POGZ	1.01979	2.49961	10.4385	7.42566e-23	7.23394e-22	41.0404	UP
CHTF18	0.951709	1.27213	10.4382	7.44194e-23	7.24533e-22	41.0382	UP
SRP68	0.732607	3.35125	10.4376	7.48453e-23	7.28229e-22	41.0326	UP
NME1-NME2	1.21018	3.98559	10.4351	7.64031e-23	7.42928e-22	41.0122	UP
DTL	1.32187	1.36505	10.4334	7.75002e-23	7.53132e-22	40.9981	UP
RHOC	1.0839	5.10036	10.4323	7.82443e-23	7.59895e-22	40.9887	UP
UBOX5	0.588109	1.56298	10.4315	7.87141e-23	7.63987e-22	40.9828	UP
ABHD17A	0.711807	2.01776	10.4282	8.09448e-23	7.85154e-22	40.9552	UP
ANO10	0.96327	2.31287	10.4259	8.25507e-23	8.00239e-22	40.9358	UP
HGS	1.12796	2.73573	10.4257	8.26951e-23	8.01146e-22	40.934	UP
C17orf75	0.613317	1.67069	10.4226	8.48474e-23	8.21493e-22	40.9086	UP
KIF22	0.998313	3.13813	10.4204	8.63974e-23	8.35987e-22	40.8908	UP
NUP43	0.845672	2.32798	10.4197	8.68981e-23	8.40316e-22	40.885	UP
DONSON	1.00249	2.07343	10.4178	8.83505e-23	8.53839e-22	40.8687	UP
SNRPD3	0.819414	4.98005	10.4175	8.85482e-23	8.55225e-22	40.8665	UP
SQLE	1.99769	3.84579	10.4167	8.91393e-23	8.60407e-22	40.8599	UP
FAM222A	1.29527	1.94306	10.4159	8.97322e-23	8.656e-22	40.8533	UP
CYB561D2	0.801899	3.50747	10.4153	9.01555e-23	8.69151e-22	40.8487	UP
PDSS1	0.904272	1.8884	10.4128	9.20649e-23	8.87017e-22	40.828	UP
PPIH	0.977389	3.03835	10.4123	9.24583e-23	8.90264e-22	40.8238	UP
THAP3	0.673164	1.72315	10.4103	9.40531e-23	9.05067e-22	40.8069	UP
SMARCE1	0.686195	2.20739	10.4096	9.45749e-23	9.09534e-22	40.8014	UP
FBXL19	0.84193	1.42579	10.4085	9.54464e-23	9.17355e-22	40.7923	UP
RCOR3	0.790613	1.71658	10.4051	9.81997e-23	9.43243e-22	40.7642	UP
SNRPA1	0.91856	2.57767	10.4048	9.84308e-23	9.44888e-22	40.7619	UP
DAPK3	0.895437	3.34222	10.4023	1.00502e-22	9.64187e-22	40.7413	UP
SNRPB2	0.812334	3.77126	10.4012	1.01466e-22	9.72843e-22	40.7319	UP
IRF2BP2	0.969401	4.94555	10.4008	1.01849e-22	9.75923e-22	40.7282	UP
YTHDF1	0.654926	3.88252	10.3983	1.03958e-22	9.95519e-22	40.7079	UP
FBXO45	0.662931	1.67654	10.3979	1.04289e-22	9.98083e-22	40.7048	UP
ERCC3	0.665374	2.13221	10.3965	1.05575e-22	1.00978e-21	40.6927	UP
TRNAU1AP	0.693361	1.69804	10.3948	1.07087e-22	1.02363e-21	40.6786	UP
AGBL5	0.935528	2.15401	10.3929	1.08732e-22	1.03871e-21	40.6635	UP
MAGOH	0.77676	4.00652	10.3897	1.11745e-22	1.06685e-21	40.6365	UP
TCERG1	0.815697	1.76514	10.388	1.13304e-22	1.08108e-21	40.6228	UP
CSNK1G2	0.845779	3.40114	10.3858	1.15435e-22	1.10075e-21	40.6044	UP
IPO11	0.484895	1.43029	10.3854	1.15778e-22	1.10335e-21	40.6015	NOT
ZNF691	0.761914	2.32862	10.3843	1.16845e-22	1.11285e-21	40.5924	UP
ATP5G2	0.860641	5.63841	10.3836	1.17529e-22	1.11869e-21	40.5867	UP
PTGES2	0.979628	3.86812	10.3824	1.18727e-22	1.12941e-21	40.5766	UP
TMEM26	-0.231274	0.161991	-10.3823	1.18799e-22	1.12941e-21	40.576	NOT
TBC1D17	0.728339	3.42834	10.3816	1.19504e-22	1.13543e-21	40.5702	UP
COG4	0.756503	3.26308	10.3809	1.20187e-22	1.14124e-21	40.5646	UP
C6orf62	0.967316	5.0317	10.3802	1.20897e-22	1.14729e-21	40.5587	UP
IFT52	0.965925	2.23823	10.3799	1.21231e-22	1.14976e-21	40.556	UP
PIAS4	0.739164	2.63414	10.3761	1.25194e-22	1.18664e-21	40.5242	UP
BCL2L12	1.05772	2.9445	10.3759	1.25382e-22	1.18771e-21	40.5228	UP
NAA60	0.681759	2.94261	10.3731	1.28376e-22	1.21534e-21	40.4994	UP
PPP2R3C	0.593684	1.89412	10.3724	1.29106e-22	1.22152e-21	40.4938	UP
PBK	1.4394	1.48008	10.3705	1.31113e-22	1.23976e-21	40.4786	UP
ILKAP	0.635292	2.21459	10.3696	1.32164e-22	1.24895e-21	40.4707	UP
GRB2	0.763235	4.5927	10.3695	1.32259e-22	1.24909e-21	40.47	UP
CHD4	0.822524	4.15042	10.3694	1.32361e-22	1.24931e-21	40.4692	UP
HTT	0.696611	2.11187	10.3669	1.35101e-22	1.27441e-21	40.449	UP
ZFP36	-1.56954	5.68616	-10.3665	1.35545e-22	1.27783e-21	40.4457	DOWN
NFKB2	1.11455	3.66656	10.3651	1.37152e-22	1.29171e-21	40.4341	UP
IFRD2	0.819294	3.88017	10.3651	1.37181e-22	1.29171e-21	40.4339	UP
CHCHD3	0.865313	3.18138	10.3639	1.38614e-22	1.30442e-21	40.4236	UP
ACIN1	0.772104	3.1236	10.3634	1.39152e-22	1.30871e-21	40.4198	UP
GATAD2B	0.77624	2.06897	10.3633	1.39253e-22	1.30888e-21	40.4191	UP
RSRP1	0.963725	1.94737	10.363	1.3957e-22	1.31108e-21	40.4168	UP
HARS	0.63929	2.58826	10.3597	1.43501e-22	1.34721e-21	40.3894	UP
HTRA2	0.673919	2.67527	10.3588	1.44596e-22	1.35668e-21	40.3819	UP
CDC25C	1.12162	1.05902	10.3583	1.45228e-22	1.36179e-21	40.3776	UP
PKN3	1.11335	1.74569	10.3518	1.5326e-22	1.43625e-21	40.3244	UP
NOTCH3	1.48508	2.09535	10.3494	1.56338e-22	1.46423e-21	40.3047	UP
CCDC77	0.666754	1.16173	10.3491	1.56822e-22	1.46789e-21	40.3017	UP
NAA40	0.890149	1.51592	10.3453	1.61764e-22	1.51325e-21	40.271	UP
DPAGT1	0.728938	3.05668	10.3421	1.66146e-22	1.55332e-21	40.2446	UP
IDH3B	0.752561	4.67789	10.3414	1.67213e-22	1.56237e-21	40.2383	UP
DLL4	0.967696	1.74477	10.3403	1.68757e-22	1.57586e-21	40.2292	UP
EIF4A3	0.867828	3.45431	10.3391	1.70446e-22	1.5907e-21	40.2193	UP
PSPH	1.4223	2.80588	10.3368	1.73717e-22	1.62026e-21	40.2006	UP
ZCCHC7	0.629476	1.93181	10.3356	1.75394e-22	1.63494e-21	40.1911	UP
PRPF19	0.68062	5.16538	10.3331	1.7909e-22	1.66841e-21	40.1705	UP
UTP18	0.870529	3.20138	10.3309	1.82378e-22	1.69803e-21	40.1525	UP
GON4L	0.703084	1.40774	10.3302	1.83504e-22	1.7075e-21	40.1464	UP
MXD4	0.914403	3.00833	10.33	1.83793e-22	1.70919e-21	40.1449	UP
AP1M1	0.633582	2.74851	10.3293	1.84876e-22	1.71825e-21	40.1391	UP
HJURP	1.32504	1.29355	10.327	1.88481e-22	1.75072e-21	40.12	UP
ZNF789	0.525291	0.800398	10.3249	1.91846e-22	1.78093e-21	40.1025	UP
LYSMD4	0.643593	1.11866	10.3233	1.94427e-22	1.80383e-21	40.0893	UP
GIPC1	1.10215	3.91238	10.3225	1.95636e-22	1.81398e-21	40.0832	UP
PABPC1L	1.35634	2.05912	10.3209	1.98361e-22	1.83816e-21	40.0695	UP
INPPL1	1.00141	3.17165	10.3198	2.00197e-22	1.85408e-21	40.0604	UP
ZFP64	0.600889	1.36542	10.3188	2.01788e-22	1.86772e-21	40.0526	UP
NUTF2	0.91715	3.88404	10.3185	2.0221e-22	1.87054e-21	40.0505	UP
SCAMP2	0.646048	3.93231	10.3185	2.02371e-22	1.87093e-21	40.0497	UP
OLFML2B	1.35685	1.48198	10.3175	2.03956e-22	1.88447e-21	40.042	UP
KIFC2	1.19594	1.61022	10.3172	2.04452e-22	1.88795e-21	40.0396	UP
FAM58A	0.866946	3.04344	10.3164	2.05778e-22	1.89908e-21	40.0332	UP
PLGLB2	-1.00155	1.1095	-10.3155	2.07489e-22	1.91375e-21	40.025	DOWN
C19orf40	0.689621	0.933065	10.3149	2.08429e-22	1.92129e-21	40.0206	UP
SPCS1	0.767313	4.34518	10.3138	2.10317e-22	1.93757e-21	40.0117	UP
CDC6	1.39478	1.45937	10.3134	2.11088e-22	1.94353e-21	40.008	UP
GTF2E1	0.715462	1.6914	10.313	2.11698e-22	1.94801e-21	40.0052	UP
PNKP	0.804941	2.71918	10.3107	2.15816e-22	1.98475e-21	39.9862	UP
RANBP3	0.646253	2.57406	10.3088	2.19236e-22	2.01503e-21	39.9706	UP
CSNK2B	0.999835	4.33089	10.3084	2.20097e-22	2.02176e-21	39.9668	UP
MPZL1	1.15465	3.12431	10.3058	2.24872e-22	2.06442e-21	39.9455	UP
KIF4A	1.41545	1.39307	10.3044	2.27549e-22	2.08778e-21	39.9339	UP
ANXA2	1.57447	4.76759	10.302	2.32122e-22	2.12851e-21	39.9142	UP
ZKSCAN3	0.833568	1.20278	10.3005	2.35059e-22	2.15418e-21	39.9018	UP
SHKBP1	1.01449	3.20867	10.3001	2.35793e-22	2.15966e-21	39.8987	UP
TBL3	0.683261	2.70311	10.3	2.3602e-22	2.16048e-21	39.8977	UP
TRAPPC12	0.543296	2.17012	10.2995	2.37018e-22	2.16836e-21	39.8936	UP
DDX42	0.703123	3.15862	10.2938	2.4837e-22	2.27089e-21	39.8473	UP
HNRNPUL1	0.880072	4.38512	10.2887	2.59109e-22	2.36771e-21	39.8055	UP
IFT27	0.692253	1.76508	10.2886	2.59404e-22	2.36904e-21	39.8044	UP
CAPN15	0.80214	2.22301	10.2863	2.64309e-22	2.41244e-21	39.7859	UP
TNIP2	0.816159	3.34601	10.2836	2.7031e-22	2.46578e-21	39.7637	UP
TNRC18	0.983291	2.86698	10.282	2.74015e-22	2.49813e-21	39.7503	UP
SLC35B2	1.03297	4.6792	10.2801	2.78341e-22	2.5361e-21	39.7348	UP
SPATA5L1	0.61463	1.84924	10.28	2.7872e-22	2.53754e-21	39.7334	UP
TRPC4AP	0.66599	4.60727	10.2799	2.78821e-22	2.53754e-21	39.7331	UP
PPHLN1	0.549334	1.6016	10.2763	2.8732e-22	2.61338e-21	39.7034	UP
SOCS2	-1.33533	1.59561	-10.2743	2.92149e-22	2.65578e-21	39.687	DOWN
NDUFA6	0.811165	5.62977	10.2723	2.96909e-22	2.69749e-21	39.671	UP
ZNF473	0.533728	1.00797	10.2716	2.98743e-22	2.7126e-21	39.6649	UP
ZFP1	-0.80333	1.44605	-10.2695	3.04058e-22	2.75926e-21	39.6475	DOWN
PTOV1	0.849272	4.18317	10.2643	3.1731e-22	2.87787e-21	39.6053	UP
NONO	0.977821	5.44236	10.263	3.20919e-22	2.90893e-21	39.5942	UP
GTPBP4	0.842051	2.51939	10.2627	3.21718e-22	2.9145e-21	39.5917	UP
TBC1D10B	0.751324	2.15727	10.2612	3.25674e-22	2.94864e-21	39.5796	UP
PIH1D1	0.846381	4.02387	10.2578	3.3506e-22	3.03188e-21	39.5516	UP
FANCF	0.709088	1.89599	10.2511	3.54141e-22	3.2027e-21	39.4968	UP
EIF2AK1	0.648757	4.87981	10.25	3.57365e-22	3.23e-21	39.4879	UP
AP4B1	0.551295	1.4015	10.2486	3.61417e-22	3.26476e-21	39.4767	UP
MOGAT2	-2.27905	2.29291	-10.2429	3.78891e-22	3.42065e-21	39.4301	DOWN
2022-03-02	0.816836	4.15148	10.2404	3.86955e-22	3.49145e-21	39.4093	UP
CHCHD1	0.791959	4.34464	10.2403	3.87208e-22	3.49174e-21	39.4086	UP
RPUSD2	0.571211	2.27936	10.2399	3.88534e-22	3.4997e-21	39.4053	UP
PPIL3	0.756433	2.29204	10.2399	3.88535e-22	3.4997e-21	39.4053	UP
PHB	0.802706	4.77749	10.2388	3.91964e-22	3.52857e-21	39.3966	UP
TTLL1	0.776163	1.41882	10.2373	3.97039e-22	3.57222e-21	39.3839	UP
NSD1	0.74797	1.69541	10.2356	4.02805e-22	3.62203e-21	39.3696	UP
MCOLN1	0.708163	2.95861	10.2338	4.08646e-22	3.67246e-21	39.3554	UP
NCAPD2	1.26296	2.15556	10.2335	4.09819e-22	3.68091e-21	39.3526	UP
ALKBH6	0.463263	0.648403	10.232	4.14994e-22	3.72526e-21	39.3402	NOT
IL1RL1	-0.572493	0.218633	-10.231	4.18208e-22	3.75198e-21	39.3326	DOWN
DRAM2	0.784665	3.26513	10.2287	4.26375e-22	3.82307e-21	39.3135	UP
PRRC1	0.7469	2.68348	10.2285	4.26929e-22	3.82586e-21	39.3122	UP
RPS6KB2	0.696268	3.00284	10.2277	4.29929e-22	3.85056e-21	39.3053	UP
GLMN	0.622263	1.15099	10.2232	4.46153e-22	3.9936e-21	39.2687	UP
THOC3	0.666478	1.56383	10.222	4.50674e-22	4.03178e-21	39.2587	UP
BPNT1	0.789651	3.3875	10.2211	4.53928e-22	4.05859e-21	39.2516	UP
CCDC167	1.21675	5.05646	10.2179	4.66142e-22	4.16543e-21	39.2254	UP
DCAF15	0.82685	2.65435	10.2176	4.67484e-22	4.17506e-21	39.2225	UP
ZNF30	0.536771	1.0491	10.2167	4.70891e-22	4.20311e-21	39.2153	UP
TSSC4	0.82029	3.53904	10.2147	4.78556e-22	4.26911e-21	39.1994	UP
MAGOHB	0.621426	1.65427	10.2133	4.84297e-22	4.31788e-21	39.1876	UP
C16orf91	0.808336	3.16507	10.2117	4.90901e-22	4.37429e-21	39.1742	UP
SLC38A7	0.728988	2.29003	10.2106	4.95165e-22	4.40979e-21	39.1657	UP
POLR3K	0.811738	2.49662	10.2104	4.96026e-22	4.41497e-21	39.164	UP
PAMR1	-0.94525	0.82792	-10.2074	5.08642e-22	4.5247e-21	39.1392	DOWN
KEAP1	0.675902	4.29327	10.206	5.14322e-22	4.57265e-21	39.1282	UP
LILRB5	-0.775526	0.833217	-10.205	5.18812e-22	4.60997e-21	39.1196	DOWN
UBE2I	0.769884	2.56882	10.2038	5.2392e-22	4.65274e-21	39.1099	UP
STAMBP	0.586547	2.10449	10.2028	5.28308e-22	4.68907e-21	39.1017	UP
LMF2	0.809854	4.88406	10.202	5.31566e-22	4.71533e-21	39.0956	UP
ZC3H8	0.469872	0.890606	10.2015	5.33884e-22	4.73324e-21	39.0913	NOT
C10orf88	0.566613	1.38613	10.2014	5.34415e-22	4.73527e-21	39.0903	UP
NDUFA8	0.853155	5.48671	10.199	5.45199e-22	4.82665e-21	39.0706	UP
IDH3G	0.866012	4.04795	10.1989	5.45339e-22	4.82665e-21	39.0703	UP
YWHAB	0.743517	5.2071	10.1987	5.46561e-22	4.83475e-21	39.0681	UP
ADRM1	0.738293	5.65363	10.1984	5.4788e-22	4.8437e-21	39.0658	UP
RASL12	0.848976	0.98063	10.1958	5.5964e-22	4.9449e-21	39.0448	UP
NCAPG	1.27256	1.24814	10.1947	5.64721e-22	4.987e-21	39.0358	UP
C8orf44	0.567431	0.81746	10.1933	5.71626e-22	5.04515e-21	39.0238	UP
TMEM41B	0.708356	3.34441	10.1887	5.93316e-22	5.23366e-21	38.9871	UP
ENOPH1	0.87231	3.44555	10.1883	5.95475e-22	5.24977e-21	38.9835	UP
DMAP1	0.689242	2.62376	10.1877	5.98231e-22	5.27112e-21	38.9789	UP
HOMEZ	0.539617	1.51463	10.1836	6.18995e-22	5.45102e-21	38.9452	UP
HES6	1.14258	1.95253	10.1826	6.24327e-22	5.49491e-21	38.9367	UP
DYM	0.663665	2.17676	10.1823	6.25963e-22	5.50624e-21	38.9341	UP
ATXN2L	1.00652	3.36338	10.1821	6.26972e-22	5.51204e-21	38.9325	UP
KIAA0196	1.04111	3.023	10.1811	6.31813e-22	5.5515e-21	38.9249	UP
RCE1	0.802683	2.11999	10.1795	6.40189e-22	5.62197e-21	38.9119	UP
PLAC8	-0.966866	0.569915	-10.1791	6.42423e-22	5.63845e-21	38.9085	DOWN
UNC119B	1.02021	1.69505	10.1772	6.52732e-22	5.72575e-21	38.8928	UP
RPL30	1.21105	7.05164	10.1771	6.53223e-22	5.72687e-21	38.892	UP
MIIP	0.987705	2.99373	10.1732	6.74457e-22	5.90975e-21	38.8604	UP
ZNF143	0.636572	1.6476	10.1716	6.83299e-22	5.98389e-21	38.8476	UP
PLEKHM2	0.854214	3.32932	10.1693	6.96392e-22	6.09517e-21	38.8288	UP
C17orf59	0.777774	1.89838	10.169	6.98184e-22	6.10747e-21	38.8263	UP
HSPA14	0.717839	1.859	10.1683	7.0219e-22	6.1391e-21	38.8206	UP
C9	-4.25184	4.75334	-10.1678	7.053e-22	6.16022e-21	38.8163	DOWN
GTF3C3	0.631445	1.67566	10.1678	7.05386e-22	6.16022e-21	38.8161	UP
METTL2B	0.574987	1.82433	10.1675	7.07315e-22	6.17364e-21	38.8134	UP
PLCG1	1.01298	2.02369	10.1664	7.13251e-22	6.22201e-21	38.8052	UP
PES1	0.887535	3.9303	10.1657	7.17627e-22	6.25673e-21	38.7991	UP
DKC1	0.964587	3.15984	10.1638	7.28855e-22	6.35111e-21	38.7838	UP
ASCC2	0.618013	3.7377	10.1626	7.35984e-22	6.40969e-21	38.7742	UP
ZBTB7B	1.13115	3.9312	10.1624	7.37182e-22	6.41658e-21	38.7726	UP
MYBL2	2.21445	2.2405	10.1592	7.56977e-22	6.58524e-21	38.7464	UP
ZBTB3	0.428622	0.996612	10.1584	7.61921e-22	6.6246e-21	38.74	NOT
NMT1	0.705802	3.94215	10.1568	7.72555e-22	6.71335e-21	38.7263	UP
NOC4L	0.769004	3.3443	10.1564	7.75155e-22	6.73224e-21	38.723	UP
FAM173B	0.6318	2.19602	10.1561	7.77031e-22	6.74359e-21	38.7206	UP
SOCS7	0.70974	0.936446	10.156	7.77317e-22	6.74359e-21	38.7202	UP
BLOC1S4	0.802315	2.8617	10.1544	7.87653e-22	6.8295e-21	38.7072	UP
ATP5G1	1.09886	5.12901	10.1539	7.90794e-22	6.85297e-21	38.7032	UP
ZFYVE19	0.777024	2.70776	10.1537	7.92382e-22	6.86296e-21	38.7013	UP
PPIL2	0.737019	2.38212	10.1536	7.93286e-22	6.86701e-21	38.7001	UP
PPP2R5A	0.923275	4.62781	10.1534	7.94324e-22	6.87223e-21	38.6988	UP
RBBP5	0.713666	2.57053	10.1521	8.02853e-22	6.94222e-21	38.6883	UP
RBM17	0.761152	2.9185	10.1511	8.09607e-22	6.99678e-21	38.68	UP
EMC7	0.683719	5.25643	10.145	8.51534e-22	7.35509e-21	38.6301	UP
USP22	1.07034	3.69046	10.1428	8.66709e-22	7.48207e-21	38.6127	UP
PRMT3	0.705262	1.35822	10.1378	9.03036e-22	7.7914e-21	38.5721	UP
OPA3	0.629804	1.84956	10.1346	9.27191e-22	7.99544e-21	38.5461	UP
GNAO1	-1.06055	0.792437	-10.134	9.32272e-22	8.03486e-21	38.5407	DOWN
C11orf98	0.713787	1.93049	10.1309	9.55799e-22	8.23313e-21	38.516	UP
HAO2	-3.2261	3.51371	-10.1298	9.64409e-22	8.30276e-21	38.5072	DOWN
C3orf62	0.599973	1.21758	10.1295	9.674e-22	8.32397e-21	38.5041	UP
SNX17	0.642446	4.72766	10.1292	9.69778e-22	8.33988e-21	38.5017	UP
TRAPPC9	0.786256	2.51108	10.127	9.87087e-22	8.48411e-21	38.4842	UP
MKI67	1.37318	1.41197	10.1251	1.00261e-21	8.6128e-21	38.4688	UP
CDC37L1	-0.885495	2.8688	-10.1239	1.01292e-21	8.69671e-21	38.4587	DOWN
RPS6KC1	0.783409	1.82599	10.1231	1.01942e-21	8.74771e-21	38.4524	UP
SNUPN	0.545908	2.09838	10.1223	1.02588e-21	8.79838e-21	38.4462	UP
GGNBP2	0.645706	2.53466	10.1218	1.03055e-21	8.83362e-21	38.4417	UP
VMP1	0.913585	4.19802	10.1194	1.05131e-21	9.00667e-21	38.422	UP
ARHGEF39	0.714643	0.725509	10.1189	1.05569e-21	9.03924e-21	38.4179	UP
DMWD	0.685071	1.75041	10.1154	1.08615e-21	9.29508e-21	38.3898	UP
DTNB	0.504401	1.16178	10.1153	1.08712e-21	9.29833e-21	38.3889	UP
TROAP	1.38426	1.3336	10.1146	1.09338e-21	9.34677e-21	38.3832	UP
TRIM3	0.528514	1.1135	10.1137	1.10143e-21	9.41049e-21	38.376	UP
SORT1	1.36673	2.43299	10.1129	1.10881e-21	9.46838e-21	38.3694	UP
LRRC55	-0.229699	0.104073	-10.1109	1.12711e-21	9.61951e-21	38.3532	NOT
ZNF605	0.565877	0.834929	10.1104	1.13186e-21	9.65481e-21	38.349	UP
NUDCD1	0.88054	1.85708	10.1093	1.14249e-21	9.74017e-21	38.3398	UP
RPL17	0.980779	3.16464	10.1079	1.15495e-21	9.84108e-21	38.3291	UP
UNC50	0.658989	3.35952	10.1077	1.15725e-21	9.85536e-21	38.3271	UP
TAF6	1.06305	2.29168	10.1072	1.16192e-21	9.88976e-21	38.3232	UP
SNRPG	0.814436	3.99695	10.101	1.22274e-21	1.04019e-20	38.2728	UP
RFC1	0.878942	3.05305	10.1003	1.22925e-21	1.04516e-20	38.2675	UP
LEO1	0.709249	3.2929	10.0957	1.27741e-21	1.08552e-20	38.2296	UP
HMGN1	1.04883	3.68969	10.0954	1.28057e-21	1.08762e-20	38.2271	UP
EGR2	-0.981791	0.810234	-10.0941	1.29364e-21	1.09813e-20	38.2171	DOWN
ASPM	1.20443	1.1834	10.0938	1.29765e-21	1.10094e-20	38.214	UP
EXOSC8	0.678866	2.10785	10.0931	1.3044e-21	1.10607e-20	38.2089	UP
TEAD3	0.95807	2.81964	10.0924	1.31211e-21	1.11201e-20	38.2031	UP
TSR3	0.848762	4.98235	10.092	1.31646e-21	1.11511e-20	38.1998	UP
MFSD2A	-2.74737	2.4634	-10.09	1.33805e-21	1.13279e-20	38.1838	DOWN
CSPG4	0.899699	1.05774	10.0894	1.34455e-21	1.13767e-20	38.179	UP
DNTTIP1	0.712187	3.38748	10.0872	1.36994e-21	1.15854e-20	38.1605	UP
RABGGTB	0.777971	3.14481	10.0871	1.37097e-21	1.15879e-20	38.1597	UP
CDCA4	1.03308	1.61798	10.0854	1.39011e-21	1.17433e-20	38.1461	UP
TSEN34	0.759787	3.39274	10.0848	1.39711e-21	1.17962e-20	38.1411	UP
FAM212A	0.771885	1.10219	10.0837	1.40892e-21	1.18895e-20	38.1328	UP
CCNF	0.908861	1.05496	10.0832	1.41529e-21	1.19369e-20	38.1283	UP
VSIG10	0.877487	2.00324	10.0831	1.41646e-21	1.19404e-20	38.1275	UP
MAP4K2	0.659212	1.31591	10.0823	1.42563e-21	1.20094e-20	38.1211	UP
CYP2C8	-3.31958	5.79074	-10.0823	1.42617e-21	1.20094e-20	38.1208	DOWN
MESDC2	0.599465	2.99432	10.0814	1.43656e-21	1.20904e-20	38.1136	UP
ZNF766	0.523767	1.22083	10.0808	1.44326e-21	1.21403e-20	38.109	UP
OTUD6B	0.760689	1.566	10.0801	1.45139e-21	1.21975e-20	38.1034	UP
NDUFS6	1.06955	5.71211	10.0801	1.45161e-21	1.21975e-20	38.1033	UP
LETM1	0.694617	2.58984	10.0782	1.47481e-21	1.23822e-20	38.0876	UP
NOP9	0.588093	2.36654	10.0781	1.47515e-21	1.23822e-20	38.0874	UP
SGSH	0.739567	2.06385	10.0761	1.50001e-21	1.25826e-20	38.0709	UP
PFDN1	0.757794	3.60028	10.0761	1.50063e-21	1.25826e-20	38.0705	UP
MTHFD1L	1.01878	1.51154	10.0759	1.50228e-21	1.25897e-20	38.0694	UP
RAB11FIP4	1.09855	1.50164	10.0747	1.51715e-21	1.27076e-20	38.0597	UP
ZSCAN21	0.641039	1.79592	10.0724	1.54611e-21	1.29433e-20	38.041	UP
ARHGEF1	0.815995	2.87074	10.07	1.57683e-21	1.31935e-20	38.0216	UP
MRPS11	0.542174	2.31636	10.0698	1.57917e-21	1.32061e-20	38.0201	UP
HSPBP1	0.88308	4.11822	10.0691	1.58851e-21	1.32772e-20	38.0143	UP
MLH3	0.624121	1.46837	10.0687	1.59414e-21	1.33171e-20	38.0108	UP
CDKN2A	1.64149	1.65065	10.0672	1.61325e-21	1.34627e-20	37.999	UP
YEATS2	0.75864	1.24319	10.0672	1.61328e-21	1.34627e-20	37.999	UP
TCFL5	0.718195	1.77017	10.0643	1.6528e-21	1.37853e-20	37.9751	UP
GEMIN7	0.898274	2.87833	10.0642	1.65447e-21	1.37919e-20	37.9741	UP
ZNF138	0.591691	1.33393	10.0637	1.66136e-21	1.3842e-20	37.97	UP
VRK1	0.824357	1.63263	10.0631	1.66871e-21	1.3896e-20	37.9656	UP
KPNB1	0.928455	4.06188	10.0624	1.67873e-21	1.3972e-20	37.9597	UP
TRAIP	0.888019	0.932179	10.0622	1.68084e-21	1.39821e-20	37.9585	UP
PIP5K1C	0.830358	2.00954	10.061	1.69736e-21	1.41122e-20	37.9488	UP
NAPB	0.579616	1.3029	10.0589	1.72749e-21	1.43551e-20	37.9315	UP
KPTN	0.85898	2.34243	10.0582	1.73732e-21	1.44291e-20	37.9258	UP
THOC7	0.750764	4.1761	10.056	1.76872e-21	1.46822e-20	37.9082	UP
SEC22C	0.562495	1.69392	10.0553	1.77875e-21	1.47577e-20	37.9026	UP
USP49	0.344581	0.453285	10.0552	1.78043e-21	1.47639e-20	37.9016	NOT
COMMD2	0.767909	2.20056	10.0536	1.8035e-21	1.49474e-20	37.8889	UP
RPS7	1.05404	5.96668	10.0515	1.8355e-21	1.52046e-20	37.8716	UP
SCAP	0.716635	4.18392	10.049	1.87279e-21	1.55053e-20	37.8517	UP
KIF2C	1.47382	1.45812	10.0462	1.9169e-21	1.58622e-20	37.8287	UP
FAM53B	0.857178	1.58004	10.0452	1.93315e-21	1.59882e-20	37.8204	UP
SYF2	0.629581	3.42119	10.0418	1.98784e-21	1.6432e-20	37.7928	UP
RAD51C	0.647371	1.34847	10.0414	1.99449e-21	1.64783e-20	37.7895	UP
SEC61G	1.02351	4.66692	10.0405	2.00921e-21	1.65912e-20	37.7822	UP
TPX2	1.73928	2.62976	10.0402	2.0133e-21	1.66163e-20	37.7802	UP
SSSCA1	0.803409	3.2564	10.0376	2.0565e-21	1.6964e-20	37.7593	UP
NRBP1	0.800449	4.08792	10.0371	2.06556e-21	1.70298e-20	37.7549	UP
CENPF	1.29939	1.26866	10.0362	2.0799e-21	1.71391e-20	37.7481	UP
UQCC1	0.580616	2.32805	10.0351	2.09884e-21	1.72861e-20	37.7391	UP
ZNF324B	0.355326	0.690933	10.0338	2.12277e-21	1.74741e-20	37.7279	NOT
RPSA	1.2594	6.33411	10.0326	2.14337e-21	1.76345e-20	37.7184	UP
UGGT1	0.950762	3.04087	10.0282	2.22072e-21	1.82613e-20	37.6834	UP
SETD1A	0.657483	2.22453	10.0281	2.22356e-21	1.82751e-20	37.6821	UP
PDLIM7	1.17322	2.22293	10.0271	2.24195e-21	1.84167e-20	37.674	UP
PLSCR4	-1.22034	2.25138	-10.0269	2.24542e-21	1.84356e-20	37.6725	DOWN
ABCB8	0.701065	2.43626	10.0249	2.28173e-21	1.8724e-20	37.6566	UP
MRPL17	0.878412	3.78373	10.0236	2.3072e-21	1.89231e-20	37.6457	UP
HAUS1	0.891441	2.14563	10.0225	2.32771e-21	1.90814e-20	37.6369	UP
ZMYM3	0.855308	2.27563	10.0192	2.39116e-21	1.95878e-20	37.6104	UP
ZSWIM3	0.437048	1.08446	10.0192	2.39197e-21	1.95878e-20	37.61	NOT
STK35	0.848142	1.98458	10.0175	2.42508e-21	1.98487e-20	37.5965	UP
MRPS10	0.716783	4.22956	10.0174	2.42751e-21	1.98582e-20	37.5955	UP
RPLP1	1.10903	8.02199	10.017	2.43432e-21	1.99037e-20	37.5927	UP
PRKAB1	0.677549	2.44892	10.0169	2.43617e-21	1.99084e-20	37.592	UP
PTRH2	0.79502	2.50922	10.0155	2.4652e-21	2.01352e-20	37.5803	UP
MIS18A	1.01915	2.19811	10.0148	2.4788e-21	2.02358e-20	37.5748	UP
UROC1	-2.80971	2.74697	-10.0127	2.52275e-21	2.05839e-20	37.5575	DOWN
CHCHD2	0.724335	7.08851	10.012	2.53662e-21	2.06864e-20	37.5521	UP
ADAR	0.923068	4.85991	10.0078	2.62394e-21	2.13875e-20	37.5186	UP
NDUFB4	0.646739	5.37185	10.0069	2.64505e-21	2.15484e-20	37.5107	UP
KCTD7	0.547513	0.743798	10.0059	2.665e-21	2.16932e-20	37.5033	UP
SUV39H2	0.693037	1.36101	10.0059	2.66557e-21	2.16932e-20	37.5031	UP
AMDHD2	0.831906	2.29976	10.0037	2.71441e-21	2.20792e-20	37.4852	UP
PKN1	1.33618	4.24594	9.99754	2.8545e-21	2.32068e-20	37.4355	UP
TOX4	0.572273	2.86035	9.99692	2.86903e-21	2.33129e-20	37.4304	UP
ZCRB1	0.651459	3.76564	9.99638	2.88159e-21	2.34029e-20	37.4261	UP
RAB13	0.771381	4.9117	9.99035	3.02705e-21	2.45716e-20	37.3775	UP
KIAA0101	1.24135	1.45194	9.98605	3.13513e-21	2.54358e-20	37.3429	UP
MRPL47	0.84636	4.23702	9.98591	3.13893e-21	2.54433e-20	37.3417	UP
ASB6	0.67037	2.00794	9.98589	3.13928e-21	2.54433e-20	37.3415	UP
RBX1	0.773059	3.56473	9.98437	3.17846e-21	2.57476e-20	37.3293	UP
PLA2G6	0.912418	1.44805	9.98351	3.20095e-21	2.59165e-20	37.3223	UP
SHFM1	0.905586	3.39019	9.98252	3.22695e-21	2.61136e-20	37.3143	UP
PREB	0.994907	4.76845	9.98215	3.23671e-21	2.61792e-20	37.3114	UP
CKAP4	1.33804	4.68752	9.98195	3.24207e-21	2.62091e-20	37.3097	UP
ATP6V1D	0.622957	3.2278	9.97902	3.32046e-21	2.6829e-20	37.2861	UP
FANCI	1.01866	1.18426	9.97876	3.32743e-21	2.68716e-20	37.2841	UP
RRM1	1.01334	3.17213	9.97812	3.34485e-21	2.69984e-20	37.2789	UP
RGL2	1.00557	2.88845	9.97617	3.3984e-21	2.74167e-20	37.2632	UP
SLC12A9	0.828853	2.12975	9.9751	3.42831e-21	2.76438e-20	37.2546	UP
AAR2	0.58868	3.65613	9.97171	3.52444e-21	2.84044e-20	37.2273	UP
GPR108	0.684185	4.1204	9.9707	3.55347e-21	2.86238e-20	37.2192	UP
ALYREF	1.19051	4.44253	9.96928	3.59502e-21	2.89437e-20	37.2077	UP
MTX2	0.747842	3.68781	9.96888	3.60662e-21	2.90223e-20	37.2045	UP
FOCAD	0.636256	1.25033	9.96518	3.71729e-21	2.98975e-20	37.1747	UP
RFC2	0.90045	3.47043	9.9636	3.76548e-21	3.02697e-20	37.1619	UP
THBS3	0.888479	1.91132	9.96201	3.81463e-21	3.06492e-20	37.1491	UP
MED15	0.778199	2.36613	9.96015	3.87278e-21	3.10921e-20	37.1342	UP
CEP89	0.587687	1.05317	9.96012	3.8737e-21	3.10921e-20	37.134	UP
ALG13	0.571488	1.78095	9.96003	3.87676e-21	3.11008e-20	37.1332	UP
SFRP1	-0.711683	0.35768	-9.95916	3.90421e-21	3.13051e-20	37.1262	DOWN
RNPS1	0.749728	2.73428	9.95796	3.94263e-21	3.15972e-20	37.1165	UP
ALKBH2	1.02705	3.21433	9.94914	4.23639e-21	3.39342e-20	37.0456	UP
APLN	1.38633	1.37	9.94885	4.24639e-21	3.3997e-20	37.0432	UP
NUP107	0.788117	1.77208	9.9462	4.33914e-21	3.47219e-20	37.0219	UP
ZSCAN22	0.411737	1.05937	9.94384	4.4233e-21	3.53615e-20	37.0029	NOT
NFYC	0.665814	2.89371	9.94383	4.42355e-21	3.53615e-20	37.0029	UP
PMS1	0.534304	1.21691	9.94331	4.44216e-21	3.54923e-20	36.9987	UP
NES	1.27279	2.57374	9.94305	4.45186e-21	3.55518e-20	36.9966	UP
ANAPC2	0.671194	3.01934	9.94265	4.46626e-21	3.56487e-20	36.9934	UP
COPA	1.00004	5.0582	9.93917	4.59456e-21	3.66524e-20	36.9654	UP
NRD1	0.686409	4.0965	9.93912	4.59665e-21	3.66524e-20	36.965	UP
KLHL22	0.701179	2.12395	9.93779	4.64669e-21	3.70326e-20	36.9543	UP
LMNB2	1.20692	2.24191	9.93764	4.65216e-21	3.70575e-20	36.9531	UP
C1orf131	0.754357	1.59478	9.9337	4.80386e-21	3.82325e-20	36.9214	UP
PPP1R37	0.889734	2.12988	9.93368	4.80452e-21	3.82325e-20	36.9213	UP
HSD17B13	-3.96645	3.84255	-9.93228	4.85948e-21	3.86504e-20	36.9101	DOWN
LARP4B	0.693228	1.95883	9.93165	4.88448e-21	3.88296e-20	36.905	UP
ABCD1	1.14317	2.85999	9.93079	4.91886e-21	3.90832e-20	36.8981	UP
EIF3H	1.023	4.50872	9.92883	4.99794e-21	3.96916e-20	36.8823	UP
GINS2	1.13066	1.53548	9.92749	5.05286e-21	4.01075e-20	36.8715	UP
TRIM56	0.730781	2.21938	9.92726	5.06218e-21	4.01597e-20	36.8697	UP
DDX55	0.667735	1.63483	9.9272	5.06452e-21	4.01597e-20	36.8693	UP
EBNA1BP2	0.850613	3.77771	9.92636	5.09928e-21	4.0415e-20	36.8625	UP
ABT1	0.74816	3.39659	9.92539	5.13968e-21	4.07148e-20	36.8547	UP
TSN	0.780086	3.74467	9.92433	5.18433e-21	4.10478e-20	36.8462	UP
COPG2	0.879229	2.29565	9.92303	5.23931e-21	4.14479e-20	36.8358	UP
ANKRD27	0.825749	1.53203	9.92301	5.24011e-21	4.14479e-20	36.8356	UP
CENPL	0.731413	0.80113	9.92212	5.27831e-21	4.17291e-20	36.8284	UP
C15orf61	0.485044	1.18497	9.92122	5.31728e-21	4.20123e-20	36.8212	NOT
ARAP1	0.832442	3.06755	9.92114	5.32071e-21	4.20123e-20	36.8205	UP
WDR75	0.702294	2.36617	9.9211	5.32212e-21	4.20123e-20	36.8203	UP
RBM5	0.656808	2.24185	9.91864	5.42992e-21	4.28418e-20	36.8005	UP
[truncated: 13,773 more rows]
