# Supplementary material for: Tumor purity–associated genes influence hepatocellular carcinoma prognosis and tumor microenvironment
Source: Front Oncol. 2023 Jun 26;13:1197898. doi: 10.3389/fonc.2023.1197898 (PMC10330704; doi:10.3389/fonc.2023.1197898)
Supplement: Supplementary Table 4 — The tumor purity–associated DEGs in HCC. [file Table_4.xlsx]

## Sheet: gene_con
tumor purity-related DEGs
FHOD1, LTB, PREX1, C6orf106, S100A4, RING1, TUBA1A, HAPLN3, SIGLEC1, C1orf162, TRIM26, IGJ, IGLL5, PPT1, CD300A, PLAC8, FPR1, OLFML2B, THEM6, SLAMF8, DCAF8, IL2RG, PLAU, ADCK3, RGS10, HK3
