# Supplementary material for: Tumor purity–associated genes influence hepatocellular carcinoma prognosis and tumor microenvironment
Source: Front Oncol. 2023 Jun 26;13:1197898. doi: 10.3389/fonc.2023.1197898 (PMC10330704; doi:10.3389/fonc.2023.1197898)
Supplement: Supplementary Table 5 — The GO enrichment results of ADCK3, HK3, and PPT1. [file Table_5.xlsx]

## Sheet: ADCK3_go_gesa
ONTOLOGY	ID	Description	setSize	enrichmentScore	NES	pvalue	p.adjust	qvalues	rank	leading_edge	core_enrichment
BP	GO:0021680	cerebellar Purkinje cell layer development	22	-0.304218	-1.05854	0.346062	0.499684	0.326986	5360	tags=55%, list=36%, signal=35%	9928/4669/538/372/8925/23544/6712/23017/28514/23287/4628/51286
MF	GO:0070122	isopeptidase activity	17	0.359236	1.0825	0.346087	0.499684	0.326986	4842	tags=59%, list=33%, signal=40%	10987/8667/84954/10980/59343/5713/10594/10617/79184/8665
BP	GO:1901862	negative regulation of muscle tissue development	47	-0.249758	-1.04444	0.345679	0.499279	0.326721	2278	tags=36%, list=15%, signal=31%	5058/6285/93649/2697/28514/7093/221476/8324/3488/7040/8531/79647/55553/5999/7291/2047/5997
BP	GO:0010918	positive regulation of mitochondrial membrane potential	10	0.417829	1.08101	0.345324	0.498928	0.326491	3439	tags=40%, list=23%, signal=31%	1497/30968/7415/208
BP	GO:0010832	negative regulation of myotube differentiation	12	-0.382703	-1.07044	0.345372	0.498928	0.326491	3413	tags=50%, list=23%, signal=39%	168620/627/93649/4851/338773/79365
BP	GO:0090278	negative regulation of peptide hormone secretion	32	-0.287672	-1.07248	0.345178	0.49883	0.326428	2920	tags=38%, list=20%, signal=30%	5781/130399/5530/353500/338557/3625/8609/150/8997/1393/90007/6422
BP	GO:0006757	ATP generation from ADP	106	-0.216911	-1.05003	0.345109	0.498823	0.326422	3614	tags=28%, list=24%, signal=22%	2645/5213/51422/2103/387712/5027/2819/80201/5214/6774/229/3356/2027/3099/5562/10762/11182/2203/3091/283209/3098/10891/3101/5315/3939/2026/863/54541/5209/351
BP	GO:0010880	regulation of release of sequestered calcium ion into cytosol by sarcoplasmic reticulum	25	-0.307851	-1.08501	0.345	0.498758	0.32638	2079	tags=28%, list=14%, signal=24%	801/5350/1193/6717/775/287/6546
BP	GO:0062237	protein localization to postsynapse	38	-0.27376	-1.074	0.344743	0.498478	0.326197	4145	tags=45%, list=28%, signal=32%	3798/22883/102/1740/23426/2903/6616/1742/3800/53616/59283/6809/5602/51201/2239/23096/10082
BP	GO:0003352	regulation of cilium movement	20	0.344784	1.08565	0.344538	0.498273	0.326063	1781	tags=20%, list=12%, signal=18%	583/9104/585/29105
BP	GO:0045198	establishment of epithelial cell apical/basal polarity	15	-0.358426	-1.07211	0.344111	0.497838	0.325778	3819	tags=33%, list=26%, signal=25%	5754/4983/284217/23616/2294
BP	GO:0060026	convergent extension	14	0.389569	1.10495	0.344144	0.497838	0.325778	1537	tags=21%, list=10%, signal=19%	85407/1855/1856
BP	GO:0062014	negative regulation of small molecule metabolic process	86	-0.222323	-1.04663	0.344173	0.497838	0.325778	1455	tags=17%, list=10%, signal=16%	207/10447/7040/55512/1407/2203/5341/10891/32/6615/863/653/54541/84879/978
BP	GO:0045010	actin nucleation	47	0.278886	1.06303	0.343384	0.497125	0.325312	1139	tags=15%, list=8%, signal=14%	1496/375/5987/10092/25802/10788/84501
BP	GO:0030218	erythrocyte differentiation	109	-0.218098	-1.05895	0.34349	0.497125	0.325312	1652	tags=18%, list=11%, signal=16%	9935/6886/2056/3718/5771/10320/3717/3091/55553/2113/6688/677/3071/3635/7538/2034/3059/10019/2625/3398
BP	GO:0033559	unsaturated fatty acid metabolic process	101	-0.219603	-1.0526	0.34349	0.497125	0.325312	1174	tags=18%, list=8%, signal=17%	301/240/5321/1549/79993/3553/5742/5730/1562/5743/79966/241/5740/6916/2950/552/3248/11343
BP	GO:0048538	thymus development	39	-0.269645	-1.06047	0.343284	0.497102	0.325296	2172	tags=26%, list=15%, signal=22%	7046/64919/2049/9935/11035/596/5604/3280/2625/9464
MF	GO:0005416	amino acid:cation symporter activity	11	0.413962	1.09276	0.34296	0.496725	0.32505	2420	tags=36%, list=16%, signal=30%	6506/6540/6539/6536
BP	GO:0006268	DNA unwinding involved in DNA replication	15	0.377849	1.10063	0.342707	0.496483	0.324892	632	tags=13%, list=4%, signal=13%	157777/9400
BP	GO:0090276	regulation of peptide hormone secretion	173	0.220553	1.04459	0.34273	0.496483	0.324892	2442	tags=20%, list=16%, signal=17%	2752/91608/3667/3172/3170/3709/9255/1803/7447/25924/152/25874/23410/6566/2852/2746/2029/8660/56943/8938/4035/6514/8398/7349/5578/3033/5950/55638/84300/3814/23409/51092/91942/8862/94121
BP	GO:0060339	negative regulation of type I interferon-mediated signaling pathway	14	0.39051	1.10762	0.342342	0.496105	0.324644	1490	tags=29%, list=10%, signal=26%	103/23170/56339/253943
MF	GO:0004532	exoribonuclease activity	39	0.295859	1.07697	0.341667	0.495499	0.324247	3010	tags=26%, list=20%, signal=21%	90806/56915/54512/129563/81875/9924/5073/23404/79033/23016
CC	GO:0031201	SNARE complex	47	0.279293	1.06458	0.341709	0.495499	0.324247	4454	tags=43%, list=30%, signal=30%	10814/116841/203062/8674/112755/55850/6845/63908/9342/8677/10815/6810/9341/6844/6811/51272/9527/8775/9482/10228
BP	GO:2001044	regulation of integrin-mediated signaling pathway	15	-0.360024	-1.07689	0.341801	0.495499	0.324247	1078	tags=20%, list=7%, signal=19%	2316/84695/7076
BP	GO:0030207	chondroitin sulfate catabolic process	13	-0.377312	-1.07862	0.34186	0.495499	0.324247	777	tags=23%, list=5%, signal=22%	1462/633/1634
CC	GO:0090533	cation-transporting ATPase complex	13	-0.378439	-1.08184	0.34186	0.495499	0.324247	3436	tags=54%, list=23%, signal=41%	482/476/486/5350/478/6548/5348
BP	GO:2001032	regulation of double-strand break repair via nonhomologous end joining	21	0.342613	1.0902	0.341216	0.495468	0.324227	2755	tags=24%, list=19%, signal=19%	51547/3297/84309/151636/6419
BP	GO:0010507	negative regulation of autophagy	76	-0.229019	-1.05159	0.341333	0.495468	0.324227	1794	tags=20%, list=12%, signal=17%	54209/3587/207/3162/5768/120892/26191/148/596/66036/9638/10135/6622/3586/3082
BP	GO:0071548	response to dexamethasone	37	-0.274971	-1.07488	0.341404	0.495468	0.324227	3149	tags=32%, list=21%, signal=26%	1978/1977/358/9076/2308/2056/2706/3383/5724/387758/1956/54541
CC	GO:0036379	myofilament	21	-0.310747	-1.05545	0.341463	0.495468	0.324227	3758	tags=38%, list=25%, signal=29%	7111/29767/56203/7168/7140/7138/80206/7171
BP	GO:0010881	regulation of cardiac muscle contraction by regulation of the release of sequestered calcium ion	20	-0.321699	-1.06497	0.341523	0.495468	0.324227	2079	tags=30%, list=14%, signal=26%	801/5350/1193/775/287/6546
CC	GO:0034706	sodium channel complex	20	-0.321071	-1.06289	0.341523	0.495468	0.324227	3878	tags=50%, list=26%, signal=37%	54795/55800/6324/11280/2898/6332/8912/6331/6328/6335
BP	GO:0052372	modulation by symbiont of entry into host	39	-0.270911	-1.06545	0.340796	0.494963	0.323896	5091	tags=59%, list=34%, signal=39%	9830/10107/11074/972/7113/53840/10581/117854/3685/2934/85363/2219/55223/3123/3956/3576/8519/3965/10346/857/5806/8547/920
BP	GO:0072283	metanephric renal vesicle morphogenesis	14	0.391782	1.11123	0.340541	0.494683	0.323714	1395	tags=29%, list=9%, signal=26%	652/6299/1499/6608
BP	GO:0015693	magnesium ion transport	16	-0.345188	-1.05927	0.340376	0.494535	0.323617	5003	tags=56%, list=34%, signal=37%	81614/254428/23390/10686/3759/123606/7991/54503/152519
BP	GO:0090177	establishment of planar polarity involved in neural tube closure	14	-0.364709	-1.07337	0.340045	0.494154	0.323368	443	tags=50%, list=3%, signal=49%	5754/10427/57216/115908/2535/8321/6422
BP	GO:0010882	regulation of cardiac muscle contraction by calcium ion signaling	24	-0.305974	-1.07272	0.34005	0.494154	0.323368	2079	tags=29%, list=14%, signal=25%	801/5350/1193/775/287/6548/6546
CC	GO:0030496	midbody	166	0.221794	1.04848	0.339734	0.493878	0.323187	3099	tags=22%, list=21%, signal=18%	2770/136647/10899/93627/221477/54627/10300/9817/127829/127933/63971/23170/60412/129138/51097/201161/7251/11336/60509/3192/200942/9798/9727/57132/54784/84440/51646/57149/2664/9816/11258/57787/90293/403/58525/5585/55770
BP	GO:0098743	cell aggregation	15	-0.360302	-1.07772	0.339492	0.493617	0.323016	2067	tags=33%, list=14%, signal=29%	1301/4920/4256/658/55553
BP	GO:0006048	UDP-N-acetylglucosamine biosynthetic process	11	-0.392729	-1.07437	0.339286	0.493409	0.32288	4275	tags=64%, list=29%, signal=45%	5238/2673/55577/5973/132789/91373/9945
CC	GO:1904115	axon cytoplasm	55	0.271374	1.07566	0.339286	0.493409	0.32288	2934	tags=27%, list=20%, signal=22%	1176/6647/7014/23557/127829/282991/10749/55638/63915/8546/2647/23095/3315/4137/388552
BP	GO:1901380	negative regulation of potassium ion transmembrane transport	21	-0.311626	-1.05843	0.339024	0.493212	0.322751	2358	tags=29%, list=16%, signal=24%	7881/3753/857/5999/288/23704
BP	GO:0098810	neurotransmitter reuptake	25	0.327051	1.08573	0.33887	0.49308	0.322664	2434	tags=28%, list=16%, signal=23%	6506/477/6581/1812/11315/6532/2030
BP	GO:1901657	glycosyl compound metabolic process	116	0.235658	1.05635	0.338558	0.49298	0.322599	2809	tags=24%, list=19%, signal=20%	10591/1646/2629/1645/2987/8644/81602/221443/4832/8574/353/57016/3615/55347/51292/4830/7372/1109/56953/7371/5636/6569/790/139596/54963/7084/471/1807
BP	GO:0030901	midbrain development	70	-0.231344	-1.04709	0.338667	0.49298	0.322599	281	tags=26%, list=2%, signal=25%	10971/7976/4155/80264/9143/5013/4929/801/80853/838/3579/3280/10409/8321/2260/2263/59345/6422
BP	GO:0090161	Golgi ribbon formation	14	0.393127	1.11504	0.338739	0.49298	0.322599	5476	tags=64%, list=37%, signal=41%	8674/10419/399687/10228/8675/2801/143187/4926/50999
BP	GO:1902101	positive regulation of metaphase/anaphase transition of cell cycle	14	0.392679	1.11377	0.338739	0.49298	0.322599	2103	tags=21%, list=14%, signal=18%	286053/8697/51529
BP	GO:0033157	regulation of intracellular protein transport	246	0.209996	1.048	0.338419	0.49288	0.322534	3996	tags=30%, list=27%, signal=22%	652/5174/79899/10134/10456/55612/54828/6469/89866/3305/948/51547/7295/3326/8934/4088/8314/58480/4836/79752/11315/127933/1432/55781/5534/6608/54543/7159/89781/3728/57510/55823/1020/23409/7175/6845/51024/51684/57506/8882/6721/9912/2010/27429/2664/8841/29934/125170/9141/2810/55696/51128/8626/337867/51009/51366/6830/5494/208/9531/6844/10204/55929/9776/8536/10155/1459/59286/9520/54741/56681/55432/2699…
BP	GO:0003334	keratinocyte development	10	0.422751	1.09374	0.338129	0.49255	0.322318	2945	tags=40%, list=20%, signal=32%	1775/23086/80173/2810
BP	GO:2001239	regulation of extrinsic apoptotic signaling pathway in absence of ligand	40	-0.26915	-1.06673	0.337531	0.491817	0.321838	2294	tags=25%, list=15%, signal=21%	4170/3624/2534/207/5979/219699/3553/596/2260/8406
BP	GO:0045843	negative regulation of striated muscle tissue development	44	-0.263905	-1.07209	0.337563	0.491817	0.321838	3661	tags=36%, list=25%, signal=27%	5058/6285/93649/2697/28514/7093/221476/8324/7040/8531/79647/55553/5999/7291/2047/5997
MF	GO:0003841	1-acylglycerol-3-phosphate O-acyltransferase activity	14	0.393881	1.11718	0.336937	0.491445	0.321594	1191	tags=29%, list=8%, signal=26%	54675/10554/6901/54947
BP	GO:0051702	interaction with symbiont	80	0.25002	1.05636	0.337079	0.491445	0.321594	2670	tags=25%, list=18%, signal=21%	64710/51176/7023/2959/3080/5091/5245/10910/2332/3329/11334/3249/81494/25833/1642/9218/3078/6882/325/5340
MF	GO:0015095	magnesium ion transmembrane transporter activity	15	-0.361206	-1.08042	0.337182	0.491445	0.321594	928	tags=53%, list=6%, signal=50%	81614/254428/23390/10686/123606/7991/54503/152519
BP	GO:0031280	negative regulation of cyclase activity	15	-0.363774	-1.08811	0.337182	0.491445	0.321594	5445	tags=67%, list=37%, signal=42%	5064/2773/8811/2771/1910/9495/729230/4883/10142/53829
BP	GO:1903830	magnesium ion transmembrane transport	15	-0.361206	-1.08042	0.337182	0.491445	0.321594	928	tags=53%, list=6%, signal=50%	81614/254428/23390/10686/123606/7991/54503/152519
CC	GO:0031307	integral component of mitochondrial outer membrane	23	0.336233	1.09125	0.3367	0.491199	0.321434	317	tags=13%, list=2%, signal=13%	9804/664/10058
BP	GO:0043173	nucleotide salvage	12	0.398612	1.0938	0.336315	0.490728	0.321125	2564	tags=42%, list=17%, signal=35%	271/93100/353/7371/54963
BP	GO:0097242	amyloid-beta clearance	34	-0.283095	-1.07386	0.335821	0.490098	0.320713	3686	tags=35%, list=25%, signal=27%	7124/8301/93649/6093/10347/3684/3480/54209/3689/8685/4481/728
BP	GO:0007158	neuron cell-cell adhesion	14	-0.366068	-1.07737	0.33557	0.489824	0.320534	2605	tags=43%, list=18%, signal=35%	4685/7143/57555/54413/5979/152330
BP	GO:0006672	ceramide metabolic process	84	-0.225515	-1.05579	0.335121	0.489259	0.320164	2084	tags=23%, list=14%, signal=20%	79152/27090/7132/8707/253782/5562/2581/256435/55512/338596/166929/126410/2055/3696/7357/9334/7903/427/55331
BP	GO:0032536	regulation of cell projection size	11	-0.395689	-1.08247	0.334821	0.489186	0.320116	2037	tags=27%, list=14%, signal=24%	54825/7477/7430
BP	GO:0060441	epithelial tube branching involved in lung morphogenesis	25	-0.310429	-1.0941	0.335	0.489186	0.320116	3686	tags=44%, list=25%, signal=33%	7124/7482/3845/1522/57216/284217/10253/64399/2294/3371/2263
CC	GO:0008287	protein serine/threonine phosphatase complex	47	0.28051	1.06922	0.335008	0.489186	0.320116	2179	tags=21%, list=15%, signal=18%	85407/5525/151987/5514/648791/5528/5534/90673/89801/9878
CC	GO:1903293	phosphatase complex	47	0.28051	1.06922	0.335008	0.489186	0.320116	2179	tags=21%, list=15%, signal=18%	85407/5525/151987/5514/648791/5528/5534/90673/89801/9878
BP	GO:0005980	glycogen catabolic process	20	-0.323266	-1.07015	0.334152	0.4883	0.319536	3966	tags=45%, list=27%, signal=33%	5500/5260/178/5837/79660/801/55276/5255/283209
MF	GO:0070003	threonine-type peptidase activity	25	0.328011	1.08892	0.333887	0.488294	0.319532	5385	tags=56%, list=36%, signal=36%	5692/5693/5686/5691/5687/5695/5684/23621/5690/5688/29122/5694/5682/5689
BP	GO:0008655	pyrimidine-containing compound salvage	10	-0.416003	-1.10237	0.334081	0.488294	0.319532	2551	tags=40%, list=17%, signal=33%	1890/151531/7378/978
BP	GO:0014041	regulation of neuron maturation	10	-0.415441	-1.10088	0.334081	0.488294	0.319532	3479	tags=50%, list=23%, signal=38%	1910/53335/5979/120892/596
BP	GO:0043097	pyrimidine nucleoside salvage	10	-0.416003	-1.10237	0.334081	0.488294	0.319532	2551	tags=40%, list=17%, signal=33%	1890/151531/7378/978
BP	GO:1903897	regulation of PERK-mediated unfolded protein response	10	-0.415462	-1.10094	0.334081	0.488294	0.319532	2515	tags=40%, list=17%, signal=33%	10551/5771/23645/8440
BP	GO:0005513	detection of calcium ion	12	-0.383796	-1.0735	0.334086	0.488294	0.319532	3683	tags=50%, list=25%, signal=38%	805/27345/27094/6857/801/3779
BP	GO:0003333	amino acid transmembrane transport	69	-0.233376	-1.05363	0.333333	0.48774	0.31917	2868	tags=32%, list=19%, signal=26%	79751/11230/8140/83733/6541/6505/124935/80131/6510/6519/81539/57030/10630/6533/5999/84230/121260/120103/9056/23428/5997/6542
MF	GO:0016860	intramolecular oxidoreductase activity	46	0.283186	1.07174	0.333333	0.48774	0.31917	2540	tags=24%, list=17%, signal=20%	84650/1632/10455/51022/4351/10728/1962/3422/1891/78987/81888
BP	GO:0051260	protein homooligomerization	148	-0.205226	-1.03515	0.333333	0.48774	0.31917	3639	tags=32%, list=24%, signal=25%	3768/5213/284252/147040/3759/57528/6648/7408/220/10721/5551/29108/22890/64375/3755/3790/1894/5214/30844/641/286133/3738/3749/79689/23237/115362/6510/2744/64784/361/6261/7226/735/55600/5621/54793/8854/3751/58484/79734/3750/4355/32/4284/30845/241/6999/115207
BP	GO:1900120	regulation of receptor binding	23	-0.310045	-1.0845	0.333333	0.48774	0.31917	2179	tags=43%, list=15%, signal=37%	4318/7262/627/55118/23641/23228/5334/4824/489/3586
BP	GO:1904353	regulation of telomere capping	26	0.326765	1.09285	0.333333	0.48774	0.31917	5669	tags=54%, list=38%, signal=33%	7014/7874/10111/140609/5609/5595/80351/7515/79035/8658/8550/2072/5594/4751
BP	GO:0070816	phosphorylation of RNA polymerase II C-terminal domain	12	0.400026	1.09768	0.332737	0.487322	0.318897	3754	tags=33%, list=25%, signal=25%	404672/2968/1022/8621
BP	GO:0035809	regulation of urine volume	17	-0.345336	-1.08435	0.332553	0.487143	0.318779	4881	tags=53%, list=33%, signal=36%	4987/2771/6521/1910/231/133/4883/3037/685
BP	GO:0021761	limbic system development	79	0.251212	1.06032	0.332263	0.48681	0.318562	1611	tags=20%, list=11%, signal=18%	6926/1021/477/51176/583/10092/2145/1812/7314/585/2258/5649/26047/27089/6608/4830
BP	GO:0008298	intracellular mRNA localization	12	-0.384816	-1.07635	0.331828	0.486264	0.318204	768	tags=25%, list=5%, signal=24%	636/677/7538
BP	GO:0086013	membrane repolarization during cardiac muscle cell action potential	22	-0.310949	-1.08196	0.331742	0.486229	0.318181	1770	tags=23%, list=12%, signal=20%	3753/3760/2316/23704/3781
BP	GO:1900026	positive regulation of substrate adhesion-dependent cell spreading	35	-0.282838	-1.07413	0.331646	0.486178	0.318148	2249	tags=17%, list=15%, signal=15%	91663/57580/2316/80005/3037/201294
BP	GO:1903214	regulation of protein targeting to mitochondrion	41	0.291631	1.07334	0.331126	0.485507	0.317709	4105	tags=44%, list=28%, signal=32%	10456/3305/8314/58480/54543/89781/55823/23409/6721/27429/9141/9531/9776/1459/59286/9520/54741/10425
BP	GO:0034332	adherens junction organization	53	-0.245874	-1.05978	0.330789	0.485214	0.317517	4386	tags=40%, list=30%, signal=28%	60/654/1003/102/2043/9253/1015/23396/1948/4092/1001/57863/64403/1004/83700/7414/11228/1009/8642/28513/999
BP	GO:0048645	animal organ formation	47	-0.251881	-1.05332	0.330864	0.485214	0.317517	801	tags=23%, list=5%, signal=22%	10370/6604/4851/2737/23213/2627/5604/3280/9464/2260/2263
BP	GO:0070528	protein kinase C signaling	26	-0.305366	-1.09316	0.330864	0.485214	0.317517	4878	tags=50%, list=33%, signal=34%	56848/23544/958/2324/27063/566/23171/7481/91663/9590/5341/148/387758
BP	GO:0009435	NAD biosynthetic process	24	0.330076	1.0859	0.330579	0.485067	0.317421	1287	tags=25%, list=9%, signal=23%	125061/84875/23475/93100/55328/554235
BP	GO:0070106	interleukin-27-mediated signaling pathway	11	-0.397107	-1.08635	0.330357	0.484833	0.317268	2783	tags=64%, list=19%, signal=52%	3572/6772/9466/10148/6774/9244/3717
BP	GO:0051016	barbed-end actin filament capping	20	-0.3242	-1.07325	0.329238	0.483326	0.316281	5123	tags=45%, list=34%, signal=30%	830/5756/2059/120/2934/822/119/85477/50853
BP	GO:0048599	oocyte development	36	-0.27923	-1.07744	0.329268	0.483326	0.316281	3696	tags=39%, list=25%, signal=29%	675/9985/6795/2185/2069/11144/8654/3625/994/54361/5139/26271/646/596
BP	GO:0010332	response to gamma radiation	51	-0.247447	-1.05877	0.328205	0.482003	0.315416	1669	tags=20%, list=11%, signal=17%	867/5562/1535/1958/85453/5788/1026/123879/596/2625
BP	GO:0060571	morphogenesis of an epithelial fold	19	0.355979	1.10012	0.328205	0.482003	0.315416	1278	tags=26%, list=9%, signal=24%	652/6469/367/4838/1499
BP	GO:0071214	cellular response to abiotic stimulus	288	-0.189059	-1.04578	0.328244	0.482003	0.315416	3247	tags=24%, list=22%, signal=19%	2697/5603/3659/8915/7486/476/231/144715/5148/22890/50507/5781/7481/8795/10714/1894/5138/358/1396/641/1654/1643/5158/4316/801/7132/80131/8111/114769/838/207/54112/84329/2056/1259/943/2022/51311/1535/8531/1958/1407/2805/51284/85453/57817/7098/5602/92241/834/3428/1026/677/3553/84230/6548/5743/624/5724/59341/1277/10135/1956/5764/5734/2625/4239/7099/552/6422
BP	GO:0104004	cellular response to environmental stimulus	288	-0.189059	-1.04578	0.328244	0.482003	0.315416	3247	tags=24%, list=22%, signal=19%	2697/5603/3659/8915/7486/476/231/144715/5148/22890/50507/5781/7481/8795/10714/1894/5138/358/1396/641/1654/1643/5158/4316/801/7132/80131/8111/114769/838/207/54112/84329/2056/1259/943/2022/51311/1535/8531/1958/1407/2805/51284/85453/57817/7098/5602/92241/834/3428/1026/677/3553/84230/6548/5743/624/5724/59341/1277/10135/1956/5764/5734/2625/4239/7099/552/6422
BP	GO:1903861	positive regulation of dendrite extension	17	-0.34713	-1.08998	0.327869	0.481813	0.315291	5933	tags=53%, list=40%, signal=32%	127833/9362/84258/23025/8437/57699/6857/7852/51760
MF	GO:0016411	acylglycerol O-acyltransferase activity	20	0.3488	1.09829	0.327731	0.481701	0.315218	2029	tags=25%, list=14%, signal=22%	54675/10554/6901/54947/8694
BP	GO:0090201	negative regulation of release of cytochrome c from mitochondria	19	0.356975	1.1032	0.326496	0.481315	0.314966	3452	tags=42%, list=23%, signal=32%	51025/598/4000/51499/2395/8996/5716/27166
BP	GO:0048635	negative regulation of muscle organ development	45	-0.261397	-1.07178	0.326633	0.481315	0.314966	3661	tags=36%, list=25%, signal=27%	5058/6285/93649/2697/28514/7093/221476/8324/7040/8531/79647/55553/5999/7291/2047/5997
MF	GO:0010181	FMN binding	15	0.380635	1.10875	0.326889	0.481315	0.314966	3087	tags=33%, list=21%, signal=26%	54920/5447/55163/54363/4723
BP	GO:1905820	positive regulation of chromosome separation	15	0.380411	1.1081	0.326889	0.481315	0.314966	5251	tags=47%, list=35%, signal=30%	286053/8697/51529/8881/51434/51433/4926
BP	GO:0003071	renal system process involved in regulation of systemic arterial blood pressure	22	-0.312149	-1.08614	0.326969	0.481315	0.314966	2032	tags=36%, list=14%, signal=31%	2697/5125/2621/10391/1535/2149/5800/2150
BP	GO:0006516	glycoprotein catabolic process	22	-0.312989	-1.08906	0.326969	0.481315	0.314966	771	tags=45%, list=5%, signal=43%	9695/342897/56999/115290/4126/4321/2817/10855/81792/1514
BP	GO:2000736	regulation of stem cell differentiation	107	0.241	1.06969	0.327103	0.481315	0.314966	3798	tags=33%, list=26%, signal=25%	5710/652/221662/1021/5692/23081/5701/5709/5693/5721/56339/5720/11137/9491/3192/5686/5691/10413/5716/9739/5706/3313/5705/4780/10197/5687/5707/25920/5695/54517/5702/8621/10443/5717/5684
BP	GO:0060828	regulation of canonical Wnt signaling pathway	257	0.210285	1.05271	0.327273	0.481315	0.314966	3832	tags=29%, list=26%, signal=22%	85407/5710/8549/147111/8313/139285/6478/1855/55612/84133/27121/6469/59349/5692/7088/54475/169200/23189/10146/219771/25805/4088/5701/5709/5693/1432/5721/1499/1856/2719/80139/10856/5720/6907/55182/9491/3728/10023/6591/3485/5686/54903/92162/5691/6788/6714/8945/2010/8607/4192/7415/10413/5716/54994/5706/22943/267/8629/337867/5705/51366/100113407/10197/5494/5687/5707/5695/10297/5702/6794/55737/5717/235…
BP	GO:0050796	regulation of insulin secretion	148	0.23051	1.06797	0.3273	0.481315	0.314966	1891	tags=18%, list=13%, signal=15%	2752/3667/3172/3170/3709/1803/7447/25924/152/25874/23410/6566/2852/2746/2029/8660/56943/8938/4035/6514/8398/5578/3033/5950/55638/84300
BP	GO:0033344	cholesterol efflux	44	0.288846	1.08596	0.327303	0.481315	0.314966	2975	tags=30%, list=20%, signal=24%	6469/1066/336/55937/4035/341/10062/7376/6721/338/64241/344/116519
BP	GO:0048875	chemical homeostasis within a tissue	10	-0.417652	-1.10674	0.327354	0.481315	0.314966	4363	tags=50%, list=29%, signal=35%	79888/57333/26154/9456/2034
BP	GO:0009265	2'-deoxyribonucleotide biosynthetic process	12	0.404094	1.10884	0.32737	0.481315	0.314966	627	tags=17%, list=4%, signal=16%	2987/1854
CC	GO:0042555	MCM complex	12	0.403887	1.10827	0.32737	0.481315	0.314966	192	tags=8%, list=1%, signal=8%	157777
BP	GO:0045799	positive regulation of chromatin assembly or disassembly	12	0.404455	1.10983	0.32737	0.481315	0.314966	2111	tags=33%, list=14%, signal=29%	9869/83852/7175/22880
BP	GO:0046341	CDP-diacylglycerol metabolic process	12	0.404385	1.10964	0.32737	0.481315	0.314966	1184	tags=33%, list=8%, signal=31%	57678/10554/10423/8760
BP	GO:0046385	deoxyribose phosphate biosynthetic process	12	0.404094	1.10884	0.32737	0.481315	0.314966	627	tags=17%, list=4%, signal=16%	2987/1854
MF	GO:0003714	transcription corepressor activity	171	0.222146	1.05225	0.327407	0.481315	0.314966	4087	tags=33%, list=28%, signal=24%	6478/57326/3068/84875/7088/55758/51567/359948/3303/51547/5245/2145/26145/9759/11244/1616/10856/26036/7290/7251/328/10514/6907/10284/3192/5195/51684/26155/29117/8554/8841/10413/79039/9541/10419/708/8804/54625/473/1428/54856/10765/51588/55929/5977/23411/10140/57504/10155/10443/10589/8409/23528/51053/9112/51616/1487
BP	GO:0071850	mitotic cell cycle arrest	16	-0.349553	-1.07266	0.326291	0.481209	0.314896	1722	tags=31%, list=12%, signal=28%	4824/9863/1843/1026/2191
BP	GO:0006096	glycolytic process	105	-0.217997	-1.0555	0.326087	0.481075	0.314809	3614	tags=29%, list=24%, signal=22%	2645/5213/51422/2103/387712/5027/2819/80201/5214/6774/229/3356/2027/3099/5562/10762/11182/2203/3091/283209/3098/10891/3101/5315/3939/2026/863/54541/5209/351
BP	GO:0035728	response to hepatocyte growth factor	19	-0.330608	-1.07296	0.326139	0.481075	0.314809	262	tags=16%, list=2%, signal=16%	81792/3586/3082
BP	GO:0072273	metanephric nephron morphogenesis	23	-0.310556	-1.08629	0.32598	0.481022	0.314774	3269	tags=39%, list=22%, signal=31%	10736/30812/4435/55366/54361/26585/342184/3280/3976
MF	GO:0031078	histone deacetylase activity (H3-K14 specific)	10	0.425029	1.09963	0.32554	0.480603	0.3145	3688	tags=60%, list=25%, signal=45%	10014/9759/79885/55869/8841/10013
MF	GO:0032041	NAD-dependent histone deacetylase activity (H3-K14 specific)	10	0.425029	1.09963	0.32554	0.480603	0.3145	3688	tags=60%, list=25%, signal=45%	10014/9759/79885/55869/8841/10013
BP	GO:0030852	regulation of granulocyte differentiation	13	-0.381487	-1.09055	0.325581	0.480603	0.3145	1949	tags=38%, list=13%, signal=33%	861/714/2124/3635/3059
MF	GO:0035259	glucocorticoid receptor binding	15	-0.36727	-1.09856	0.325635	0.480603	0.3145	3263	tags=47%, list=22%, signal=36%	23426/3164/6774/4929/2322/2114/8013
BP	GO:0140052	cellular response to oxidised low-density lipoprotein particle stimulus	10	-0.417861	-1.1073	0.325112	0.480193	0.314231	1904	tags=50%, list=13%, signal=44%	968/84830/207/55512/7099
BP	GO:0051053	negative regulation of DNA metabolic process	96	0.245683	1.0703	0.325	0.480118	0.314182	4669	tags=41%, list=31%, signal=28%	56893/7014/142/9400/604/2852/9104/78990/3297/51025/4968/7013/84309/4221/3192/10111/6714/27000/80762/4437/3178/51366/10155/64802/3183/5394/65057/84083/55226/6188/26277/84464/5468/54386/80351/1676/7515/100134934/4436
BP	GO:1905954	positive regulation of lipid localization	79	-0.22885	-1.06377	0.324538	0.479526	0.313795	3344	tags=33%, list=23%, signal=26%	9388/51761/26154/5027/1588/10396/80820/1071/4023/10347/10162/19/4602/9619/123/4824/29923/8792/857/2170/32/3553/22925/114897/5360/4481
BP	GO:0043268	positive regulation of potassium ion transport	36	-0.279797	-1.07962	0.32439	0.479398	0.313711	1938	tags=28%, list=13%, signal=24%	65268/10142/54209/3753/219527/150/3779/2316/287/2273
MF	GO:0015293	symporter activity	117	0.237179	1.06489	0.323988	0.478893	0.313381	2797	tags=26%, list=19%, signal=22%	64849/162515/8884/6506/6583/51151/6557/9962/6566/387700/6581/115584/5002/6568/347051/6540/113655/10786/6575/284111/10246/6539/6569/4891/6532/26503/6536/9197/9963/201232/6509
MF	GO:0070300	phosphatidic acid binding	19	-0.331165	-1.07477	0.323741	0.478695	0.313251	1615	tags=26%, list=11%, signal=23%	4139/57158/9600/4900/5360
BP	GO:0009071	serine family amino acid catabolic process	12	0.405899	1.11379	0.323792	0.478695	0.313251	2486	tags=42%, list=17%, signal=35%	275/1036/55258/51380/2653
MF	GO:0008308	voltage-gated anion channel activity	16	0.373322	1.10862	0.322917	0.47758	0.312522	5830	tags=69%, list=39%, signal=42%	51463/10786/1186/653519/7419/1181/7416/1184/1183/196527/7417
BP	GO:0048145	regulation of fibroblast proliferation	75	-0.231335	-1.06008	0.322751	0.477497	0.312467	4246	tags=37%, list=29%, signal=27%	4049/2355/5154/5074/1385/990/890/2099/3725/2069/57178/8877/358/4602/2621/197358/338761/6277/4804/685/1026/1602/1956/2950/4921/5156/11314/6422
MF	GO:0035325	Toll-like receptor binding	12	-0.386517	-1.08111	0.322799	0.477497	0.312467	1574	tags=42%, list=11%, signal=37%	6280/7096/6279/6850/7097
CC	GO:0031306	intrinsic component of mitochondrial outer membrane	24	0.331993	1.0922	0.322314	0.476959	0.312115	317	tags=12%, list=2%, signal=12%	9804/664/10058
MF	GO:0016004	phospholipase activator activity	12	0.407207	1.11738	0.322004	0.47659	0.311873	2894	tags=42%, list=19%, signal=34%	375/5170/6810/2760/344
BP	GO:0002090	regulation of receptor internalization	45	-0.261743	-1.07319	0.321608	0.476094	0.311549	3825	tags=38%, list=26%, signal=28%	284/409/4983/55681/1948/338692/1742/3690/88455/23237/9863/8898/26585/408/6850/84058/4908
BP	GO:0048278	vesicle docking	64	-0.233108	-1.0462	0.321244	0.475644	0.311255	2714	tags=28%, list=18%, signal=23%	54843/6616/9545/6857/8417/6812/11149/9751/65009/6809/5341/51762/1080/1488/5899/2054/858/8676
BP	GO:0051782	negative regulation of cell division	15	-0.368415	-1.10199	0.321016	0.475398	0.311093	4804	tags=53%, list=32%, signal=36%	144455/10628/27152/79733/56155/23594/641/56241
BP	GO:0032892	positive regulation of organic acid transport	30	-0.297796	-1.08992	0.320896	0.475309	0.311035	1415	tags=23%, list=10%, signal=21%	8792/2170/8564/3553/6558/22925/552
BP	GO:0016081	synaptic vesicle docking	10	-0.419295	-1.1111	0.320628	0.475002	0.310834	5015	tags=70%, list=34%, signal=46%	26258/23025/6804/6616/9751/6809/1488
CC	GO:0033116	endoplasmic reticulum-Golgi intermediate compartment membrane	68	0.262242	1.08028	0.320451	0.47483	0.310722	1993	tags=15%, list=13%, signal=13%	79058/10134/2153/1294/10960/51006/10897/10945/537/5862
BP	GO:0010878	cholesterol storage	18	0.359834	1.10001	0.320273	0.474655	0.310608	2389	tags=39%, list=16%, signal=33%	1066/948/5465/10062/7376/6721/338
MF	GO:0035091	phosphatidylinositol binding	232	-0.196814	-1.05941	0.32	0.474341	0.310402	2926	tags=23%, list=20%, signal=19%	26499/5286/51429/822/3708/54843/64411/11033/6857/4689/79674/2596/23001/22895/8324/27111/653361/284110/114882/79856/124460/85477/50853/5288/4139/57158/57732/221472/64005/9873/207/27071/9600/695/51375/79183/2242/64333/5341/5321/4651/4900/6548/3710/114879/116984/57664/55803/5217/8826/9066/59339/4643/5337
BP	GO:0070863	positive regulation of protein exit from endoplasmic reticulum	13	0.391396	1.10482	0.31993	0.474331	0.310396	4440	tags=46%, list=30%, signal=32%	10134/89866/51128/56681/9777/55741
BP	GO:0031063	regulation of histone deacetylation	26	0.328401	1.09832	0.319933	0.474331	0.310396	1682	tags=19%, list=11%, signal=17%	51043/221477/604/10467/7349
BP	GO:0016485	protein processing	191	-0.201133	-1.04773	0.319749	0.474238	0.310335	3203	tags=29%, list=22%, signal=23%	5027/60559/5125/29108/5270/1363/79659/50846/51279/10162/2903/4803/2678/64065/5327/1522/4325/56265/119587/715/1311/8530/101/25825/114769/83464/11093/4323/10418/8492/5646/5621/120892/7057/58484/6447/9508/834/2737/3428/143458/2619/5328/1520/2152/165/1889/5552/1514/26999/5045/9509/1368/5054/147372
BP	GO:0007623	circadian rhythm	184	-0.202959	-1.05123	0.31875	0.472846	0.309423	1912	tags=17%, list=13%, signal=15%	55366/107/4783/5562/4916/55294/4915/8792/9099/3399/4804/1958/1407/7071/3751/79365/3400/6096/1960/79831/5602/8553/22809/10891/3363/5730/10135/1956/3397/5054/3398/56938
BP	GO:0031570	DNA integrity checkpoint	150	0.230821	1.06609	0.31853	0.472609	0.309268	5475	tags=39%, list=37%, signal=25%	79791/25949/80279/56658/5514/8555/4303/1112/1432/9344/8738/27339/26272/988/261726/91603/25896/51499/4850/57060/7508/4194/6419/8682/2810/5884/25904/8883/51322/1386/80254/51347/1874/6118/197342/80198/79621/25988/26270/8451/79184/60561/9656/4436/55571/8563/7919/5111/29086/9984/9337/51720/11277/23019/7029/6154/51343/581
BP	GO:1904152	regulation of retrograde protein transport, ER to cytosol	13	0.392636	1.10832	0.318182	0.472182	0.308989	5581	tags=62%, list=38%, signal=38%	10134/337867/51009/55432/27248/55741/91319/10956
BP	GO:0007194	negative regulation of adenylate cyclase activity	14	-0.370677	-1.09094	0.317673	0.47154	0.308569	5445	tags=71%, list=37%, signal=45%	5064/2773/8811/2771/1910/9495/729230/4883/10142/53829
MF	GO:0030955	potassium ion binding	11	0.420169	1.10915	0.31769	0.47154	0.308569	2596	tags=45%, list=17%, signal=38%	477/5313/9759/481/4733
BP	GO:0009651	response to salt stress	22	-0.316963	-1.10289	0.317422	0.471322	0.308427	3094	tags=41%, list=21%, signal=32%	7124/231/358/9076/2056/8564/677/624/59341
BP	GO:1990776	response to angiotensin	24	0.332689	1.09449	0.317355	0.471312	0.30842	2508	tags=33%, list=17%, signal=28%	88/55532/9475/3297/815/183/6714/5970
BP	GO:1901031	regulation of response to reactive oxygen species	32	-0.292937	-1.0921	0.317259	0.471258	0.308385	1026	tags=28%, list=7%, signal=26%	5151/51765/120892/2861/8013/10516/3586/3082/2643
CC	GO:0032982	myosin filament	14	0.400306	1.1354	0.317117	0.471137	0.308305	1115	tags=21%, list=8%, signal=20%	4621/57644/79784
MF	GO:0039706	co-receptor binding	12	0.409007	1.12232	0.316637	0.470513	0.307897	3109	tags=42%, list=21%, signal=33%	652/27121/3077/7036/22943
BP	GO:0043650	dicarboxylic acid biosynthetic process	13	-0.38461	-1.09948	0.316279	0.470468	0.307867	1632	tags=46%, list=11%, signal=41%	130013/8942/2744/2805/8564/27165
BP	GO:0090110	COPII-coated vesicle cargo loading	15	0.386188	1.12492	0.316344	0.470468	0.307867	5305	tags=53%, list=36%, signal=34%	375056/6396/22937/25956/56681/10483/128637/22872
BP	GO:0036109	alpha-linolenic acid metabolic process	13	0.394286	1.11297	0.316434	0.470468	0.307867	2782	tags=31%, list=19%, signal=25%	3295/215/54898/10005
MF	GO:0097602	cullin family protein binding	23	0.340562	1.1053	0.316498	0.470468	0.307867	3041	tags=35%, list=20%, signal=28%	9903/283219/28952/51529/23142/1642/6500/90293
BP	GO:0007440	foregut morphogenesis	10	0.428412	1.10839	0.316547	0.470468	0.307867	1278	tags=30%, list=9%, signal=27%	6469/4088/1499
BP	GO:0035089	establishment of apical/basal cell polarity	19	-0.332391	-1.07875	0.316547	0.470468	0.307867	3819	tags=37%, list=26%, signal=27%	5754/4983/5584/284217/6624/23616/2294
MF	GO:0001217	DNA-binding transcription repressor activity	279	0.20916	1.05831	0.316005	0.470198	0.307691	2542	tags=18%, list=17%, signal=15%	389058/6926/10472/6932/1877/51085/6097/10009/6936/8427/604/55657/84614/11278/155061/10732/57541/9580/6299/64376/137209/54862/3297/23316/84878/7050/6945/79175/7755/155054/2063/4601/57215/2077/80317/6591/3720/115196/23598/5465/339344/10265/10127/6721/7551/4775/84524/147948/5970/4799
BP	GO:0060914	heart formation	25	0.331655	1.10101	0.315615	0.469777	0.307416	2390	tags=28%, list=16%, signal=24%	8313/652/1499/221496/54903/5292/6091
BP	GO:0060231	mesenchymal to epithelial transition	18	-0.341229	-1.08476	0.315663	0.469777	0.307416	2378	tags=39%, list=16%, signal=33%	4435/8324/54361/26585/3976/2625/10409
BP	GO:0060009	Sertoli cell development	14	0.401461	1.13868	0.315315	0.469505	0.307237	1127	tags=21%, list=8%, signal=20%	3295/51742/5872
BP	GO:0097479	synaptic vesicle localization	51	0.280581	1.09134	0.315359	0.469505	0.307237	2078	tags=24%, list=14%, signal=20%	1176/375/8825/23557/29058/1499/282991/6517/63915/8546/1020/2647
BP	GO:0086005	ventricular cardiac muscle cell action potential	32	-0.294556	-1.09814	0.314721	0.468749	0.306742	2349	tags=25%, list=16%, signal=21%	6331/3753/3760/775/857/287/23704/1829
BP	GO:0044406	adhesion of symbiont to host	11	-0.40323	-1.1031	0.314732	0.468749	0.306742	2306	tags=45%, list=16%, signal=38%	30835/3625/2621/131578/3383
BP	GO:0045663	positive regulation of myoblast differentiation	16	-0.351216	-1.07777	0.314554	0.468662	0.306685	968	tags=25%, list=7%, signal=23%	79647/694/4217/3486
MF	GO:0016922	nuclear receptor binding	96	0.247528	1.07834	0.314063	0.468018	0.306264	4359	tags=36%, list=29%, signal=26%	10499/6777/51176/23081/142/8805/4088/27086/11315/24148/1499/1616/23558/25879/64210/6256/81857/7376/6714/6881/79039/3159/5585/6605/5629/23028/9604/9325/79447/8284/9971/10438/5468/8289/2288
BP	GO:0070254	mucus secretion	10	-0.423327	-1.12178	0.313901	0.467867	0.306166	2714	tags=60%, list=18%, signal=49%	100/54843/8673/10551/5581/1535
MF	GO:0004197	cysteine-type endopeptidase activity	81	-0.229697	-1.07272	0.313673	0.467694	0.306052	3175	tags=25%, list=21%, signal=20%	94005/9958/7345/8239/29108/1522/839/1508/84640/1521/840/838/726/1513/9099/837/834/1520/1514/6422
BP	GO:0051220	cytoplasmic sequestering of protein	23	-0.314247	-1.0992	0.313725	0.467694	0.306052	4300	tags=48%, list=29%, signal=34%	5311/9113/7529/4188/4794/22873/1627/6717/2316/7114/3586
BP	GO:0045721	negative regulation of gluconeogenesis	14	0.401999	1.1402	0.313514	0.467556	0.305962	1674	tags=21%, list=11%, signal=19%	114899/60343/1196
BP	GO:0030851	granulocyte differentiation	27	-0.315668	-1.12227	0.313283	0.467376	0.305844	1949	tags=30%, list=13%, signal=26%	861/6886/714/6688/2124/3635/863/3059
BP	GO:0038202	TORC1 signaling	39	0.301137	1.09618	0.313333	0.467376	0.305844	2877	tags=31%, list=19%, signal=25%	9894/23367/64223/57521/10542/55011/10670/8131/6396/1609/9681/11133
BP	GO:0050862	positive regulation of T cell receptor signaling pathway	14	-0.371323	-1.09283	0.313199	0.467354	0.30583	4006	tags=57%, list=27%, signal=42%	1236/100/50852/3783/9840/3932/10666/84433
BP	GO:0051923	sulfation	14	-0.372086	-1.09508	0.313199	0.467354	0.30583	2393	tags=43%, list=16%, signal=36%	6817/8459/27233/10164/22856/8460
BP	GO:0060996	dendritic spine development	97	-0.223944	-1.07274	0.313019	0.467263	0.305771	4184	tags=38%, list=28%, signal=28%	5063/57468/378/10059/10097/102/2043/55236/653464/10769/6453/382/547/7804/4208/816/1742/100132074/1501/9148/7074/23237/1627/2049/54413/26115/8997/120892/22891/1902/5802/10152/10611/55619/8440/2047/54149
BP	GO:0006869	lipid transport	317	-0.187383	-1.05205	0.312741	0.467248	0.305761	3496	tags=29%, list=24%, signal=23%	118987/10349/5320/134429/376497/2180/201305/9388/51761/26154/55754/5027/388121/51474/286410/4018/3783/286046/53919/1588/64220/10396/80820/1071/63982/5781/114881/81579/10347/51454/10162/5322/51228/19/337/950/3690/153768/7069/154664/80833/4602/80832/4363/50640/55852/3624/26020/9619/123/114882/4824/338440/10257/207/8792/9600/114876/64137/80830/114884/301/28232/57198/1407/857/7057/6850/57088/54762/53…
CC	GO:0005921	gap junction	19	0.36087	1.11523	0.312821	0.467248	0.305761	602	tags=21%, list=4%, signal=20%	56666/24145/2705/1823
MF	GO:0016725	oxidoreductase activity, acting on CH or CH2 groups	10	0.430117	1.1128	0.31295	0.467248	0.305761	3007	tags=40%, list=20%, signal=32%	316/1576/8309/1559
BP	GO:0046950	cellular ketone body metabolic process	10	0.429374	1.11088	0.31295	0.467248	0.305761	2697	tags=40%, list=18%, signal=33%	79611/622/10998/3155
BP	GO:1902224	ketone body metabolic process	10	0.429374	1.11088	0.31295	0.467248	0.305761	2697	tags=40%, list=18%, signal=33%	79611/622/10998/3155
BP	GO:0016078	tRNA catabolic process	11	-0.404934	-1.10776	0.3125	0.467022	0.305612	1450	tags=27%, list=10%, signal=25%	1787/146857/91607
BP	GO:0009798	axis specification	69	0.264902	1.09524	0.312399	0.46696	0.305572	1867	tags=17%, list=13%, signal=15%	6926/92129/652/3170/6469/6997/4838/1499/6608/2719/201164/83852
MF	GO:0019200	carbohydrate kinase activity	21	-0.315358	-1.07111	0.312195	0.466744	0.305431	3724	tags=48%, list=25%, signal=36%	55577/2645/5213/84197/80201/5214/3099/3098/3101/5209
BP	GO:0033866	nucleoside bisphosphate biosynthetic process	63	0.267682	1.08073	0.311987	0.466522	0.305285	4791	tags=46%, list=32%, signal=31%	23305/51703/7923/6576/25874/80347/10861/57546/5164/54898/5163/6319/9524/8050/31/51000/2194/197322/79877/80025/5162/53354/60481/23417/79717/5166/55066/347734/55902
BP	GO:0034030	ribonucleoside bisphosphate biosynthetic process	63	0.267682	1.08073	0.311987	0.466522	0.305285	4791	tags=46%, list=32%, signal=31%	23305/51703/7923/6576/25874/80347/10861/57546/5164/54898/5163/6319/9524/8050/31/51000/2194/197322/79877/80025/5162/53354/60481/23417/79717/5166/55066/347734/55902
BP	GO:0034033	purine nucleoside bisphosphate biosynthetic process	63	0.267682	1.08073	0.311987	0.466522	0.305285	4791	tags=46%, list=32%, signal=31%	23305/51703/7923/6576/25874/80347/10861/57546/5164/54898/5163/6319/9524/8050/31/51000/2194/197322/79877/80025/5162/53354/60481/23417/79717/5166/55066/347734/55902
BP	GO:0046824	positive regulation of nucleocytoplasmic transport	64	0.267523	1.08812	0.311688	0.466377	0.305191	3711	tags=36%, list=25%, signal=27%	6469/3326/4734/4088/1432/55781/6608/3728/7175/57506/8882/2010/8841/2810/55696/51366/5494/9531/10204/55929/8536/1660/10155
MF	GO:0016805	dipeptidase activity	14	0.403419	1.14423	0.311712	0.466377	0.305191	108	tags=14%, list=1%, signal=14%	10404/90507
BP	GO:0051350	negative regulation of lyase activity	17	-0.350938	-1.10194	0.311475	0.466362	0.305181	5445	tags=59%, list=37%, signal=37%	5064/2773/8811/2771/1910/9495/729230/4883/10142/53829
BP	GO:0032515	negative regulation of phosphoprotein phosphatase activity	52	0.278193	1.08765	0.311582	0.466362	0.305181	2314	tags=21%, list=16%, signal=18%	9475/5514/2029/9104/5504/6992/153769/261726/1408/221908/91272
BP	GO:0072698	protein localization to microtubule cytoskeleton	52	0.27892	1.09049	0.311582	0.466362	0.305181	4746	tags=42%, list=32%, signal=29%	1855/23386/27185/55968/585/3192/4281/1729/81610/11043/57787/11190/49856/137886/10464/22924/1453/51104/22994/9419/29887/23636
BP	GO:0031646	positive regulation of nervous system process	47	-0.256278	-1.0717	0.311111	0.466012	0.304952	2625	tags=30%, list=18%, signal=25%	1742/7143/10810/3687/8530/23405/784/57555/54413/5999/5724/1959/7133/3082
BP	GO:2001243	negative regulation of intrinsic apoptotic signaling pathway	88	-0.225028	-1.06704	0.31117	0.466012	0.304952	3560	tags=30%, list=24%, signal=23%	10488/9181/10017/6648/220042/3622/9479/4582/1654/4170/8382/1032/90993/207/2056/8531/120892/57007/3091/596/5743/6615/624/6387/5329/8876
BP	GO:0034378	chylomicron assembly	11	0.422207	1.11453	0.310469	0.46514	0.304381	4576	tags=64%, list=31%, signal=44%	336/338/4547/344/345/5034/348
BP	GO:0046643	regulation of gamma-delta T cell activation	11	0.421683	1.11314	0.310469	0.46514	0.304381	881	tags=36%, list=6%, signal=34%	6932/6777/51176/9580
BP	GO:0051573	negative regulation of histone H3-K9 methylation	11	0.421859	1.11361	0.310469	0.46514	0.304381	3650	tags=36%, list=25%, signal=27%	23081/55011/23028/23411
BP	GO:0090174	organelle membrane fusion	97	-0.225083	-1.0782	0.310249	0.465077	0.30434	2726	tags=26%, list=18%, signal=21%	5322/8673/6616/8877/6857/338382/8417/57586/6812/83871/25978/11151/54734/54809/114088/301/6809/51762/23208/55647/2054/6622/858/9066/8676
BP	GO:0043616	keratinocyte proliferation	36	-0.284886	-1.09926	0.309756	0.464427	0.303914	1081	tags=50%, list=7%, signal=46%	7051/126695/252983/27152/5467/135228/2252/2069/1948/1001/64919/374/4853/3037/677/7538/7099/2263
BP	GO:0055093	response to hyperoxia	20	-0.32725	-1.08334	0.309582	0.464255	0.303802	1409	tags=30%, list=9%, signal=27%	2308/2056/857/10630/1026/1277
MF	GO:0004143	diacylglycerol kinase activity	10	-0.424125	-1.1239	0.309417	0.464096	0.303698	3332	tags=40%, list=22%, signal=31%	8526/9162/1606/160851
MF	GO:0031690	adrenergic receptor binding	19	-0.335523	-1.08891	0.309353	0.464088	0.303693	5225	tags=68%, list=35%, signal=44%	6455/2778/9693/5144/153/409/9495/7345/1742/333/9863/150/408
MF	GO:0000062	fatty-acyl-CoA binding	20	0.35359	1.11337	0.309244	0.464014	0.303644	4523	tags=40%, list=30%, signal=28%	10455/64746/28976/3155/79777/37/8435/4329
BP	GO:0009142	nucleoside triphosphate biosynthetic process	56	0.277562	1.10248	0.309061	0.463829	0.303523	5093	tags=54%, list=34%, signal=35%	142/10165/5313/4832/318/6901/3615/84277/4830/56474/1537/7371/790/54963/30968/7415/9605/205/1329/50808/29922/10201/4833/790955/158067/9519/1841/83549/203/201163
BP	GO:0060122	inner ear receptor cell stereocilium organization	22	0.349423	1.11773	0.308748	0.463447	0.303273	2398	tags=32%, list=16%, signal=27%	6647/23513/10083/11020/64072/54903/8100
MF	GO:0003995	acyl-CoA dehydrogenase activity	11	0.422477	1.11524	0.308664	0.46341	0.303249	6160	tags=73%, list=41%, signal=43%	28976/80724/36/37/2639/3712/33/34
BP	GO:0070613	regulation of protein processing	54	-0.246538	-1.06688	0.308483	0.463227	0.303129	1882	tags=24%, list=13%, signal=21%	8530/101/114769/4323/10418/5621/120892/7057/58484/143458/2619/5054/147372
CC	GO:0030120	vesicle coat	52	0.279822	1.09402	0.30832	0.46307	0.303027	3989	tags=31%, list=27%, signal=23%	59349/1314/29924/1174/553115/160/163/6396/10016/51128/8218/25956/1211/22818/56681/11276
BP	GO:0042147	retrograde transport, endosome to Golgi	80	0.255449	1.0793	0.308186	0.462959	0.302954	4579	tags=40%, list=31%, signal=28%	5987/6293/79735/8934/8938/112936/63893/1174/8729/738/6643/8677/51542/10139/29934/9341/347517/22836/8218/9559/6811/55737/64145/51272/9527/9827/29886/1639/55773/55658/10228/26088
BP	GO:0007130	synaptonemal complex assembly	14	0.404298	1.14673	0.308108	0.46293	0.302935	536	tags=14%, list=4%, signal=14%	157777/7917
BP	GO:0046485	ether lipid metabolic process	17	0.36854	1.11054	0.307826	0.462595	0.302716	1671	tags=29%, list=11%, signal=26%	8443/392636/56994/54947/8398
BP	GO:0072109	glomerular mesangium development	12	0.411248	1.12847	0.307692	0.462483	0.302642	332	tags=17%, list=2%, signal=16%	652/3570
BP	GO:0021904	dorsal/ventral neural tube patterning	21	0.350413	1.11502	0.307432	0.462181	0.302444	2211	tags=24%, list=15%, signal=20%	652/6469/6608/54903/51684
BP	GO:0044272	sulfur compound biosynthetic process	174	0.225175	1.06592	0.307004	0.461626	0.302081	3370	tags=32%, list=23%, signal=25%	23305/4548/51703/7923/26873/6576/9446/2729/25874/6487/4258/55256/2941/11041/8703/1036/51074/4259/23743/10861/10090/51363/3029/373156/57546/5164/11019/4143/11046/54898/27430/5163/23657/4357/4257/4522/51380/64132/6319/7358/9524/2948/126792/166012/8050/2098/2937/2730/31/51000/63827/119391/4780/84245/2194/197322
BP	GO:0051503	adenine nucleotide transport	30	0.315483	1.08989	0.306667	0.461206	0.301807	3162	tags=27%, list=21%, signal=21%	6576/10165/9673/284439/215/9197/203427/51000
BP	GO:0070365	hepatocyte differentiation	14	0.404485	1.14726	0.306306	0.460775	0.301524	4264	tags=50%, list=29%, signal=36%	3172/1543/6881/5629/5106/3673/55897
BP	GO:0051204	protein insertion into mitochondrial membrane	43	0.295706	1.10898	0.306321	0.460775	0.301524	4019	tags=33%, list=27%, signal=24%	25813/4836/5534/26520/7159/3308/9141/2810/26517/8626/140823/56993/26519/3320
BP	GO:0008585	female gonad development	82	-0.228631	-1.06707	0.306011	0.460485	0.301335	3754	tags=34%, list=25%, signal=26%	2099/409/675/4846/84159/268/2069/1588/9468/11144/3815/6586/3625/3624/54361/3955/4323/658/408/3383/23414/596/5806/4327/9510/9353/5156/6422
BP	GO:0017014	protein nitrosylation	13	0.39864	1.12526	0.305944	0.460473	0.301327	1197	tags=23%, list=8%, signal=21%	128/7295/55074
BP	GO:0018119	peptidyl-cysteine S-nitrosylation	13	0.39864	1.12526	0.305944	0.460473	0.301327	1197	tags=23%, list=8%, signal=21%	128/7295/55074
MF	GO:1990459	transferrin receptor binding	10	0.43348	1.1215	0.305755	0.460439	0.301304	2992	tags=30%, list=20%, signal=24%	8517/6643/3077
MF	GO:0022840	leak channel activity	11	-0.408327	-1.11704	0.305804	0.460439	0.301304	2409	tags=45%, list=16%, signal=38%	3777/56659/259232/9424/8645
MF	GO:0022842	narrow pore channel activity	11	-0.408327	-1.11704	0.305804	0.460439	0.301304	2409	tags=45%, list=16%, signal=38%	3777/56659/259232/9424/8645
BP	GO:0035810	positive regulation of urine volume	11	-0.409259	-1.11959	0.305804	0.460439	0.301304	4881	tags=55%, list=33%, signal=37%	4987/2771/1910/4883/3037/685
BP	GO:0046322	negative regulation of fatty acid oxidation	11	-0.409564	-1.12043	0.305804	0.460439	0.301304	1455	tags=27%, list=10%, signal=25%	207/32/84879
BP	GO:0006890	retrograde vesicle-mediated transport, Golgi to endoplasmic reticulum	82	0.254386	1.08644	0.305031	0.459718	0.300833	2450	tags=21%, list=16%, signal=17%	22920/25839/55204/1314/51594/10960/84364/11079/11070/10749/55850/91949/10945/4905/8729/83548/3835
BP	GO:0003159	morphogenesis of an endothelium	18	0.365423	1.11709	0.30494	0.459669	0.300801	1278	tags=22%, list=9%, signal=20%	652/90627/27086/1499
BP	GO:0061154	endothelial tube morphogenesis	18	0.365423	1.11709	0.30494	0.459669	0.300801	1278	tags=22%, list=9%, signal=20%	652/90627/27086/1499
BP	GO:0019886	antigen processing and presentation of exogenous peptide antigen via MHC class II	93	-0.224758	-1.07018	0.304469	0.459386	0.300616	5123	tags=47%, list=34%, signal=31%	830/24137/7879/1783/3832/972/11004/3796/56992/10671/51143/64837/5641/162/200576/3798/3831/10427/9871/81930/3119/3123/6712/3902/3109/3122/3118/1062/3113/10437/130340/9493/8905/3115/26153/3111/114876/3120/3797/3117/2207/1520/1514/2213
BP	GO:0034380	high-density lipoprotein particle assembly	14	0.40511	1.14903	0.304505	0.459386	0.300616	2975	tags=36%, list=20%, signal=29%	336/55937/7376/649/116519
BP	GO:0022404	molting cycle process	76	0.256419	1.08256	0.304625	0.459386	0.300616	1646	tags=18%, list=11%, signal=16%	8549/55504/55612/27121/6469/84283/7053/50814/1775/10468/2068/1499/6608/8717
BP	GO:0022405	hair cycle process	76	0.256419	1.08256	0.304625	0.459386	0.300616	1646	tags=18%, list=11%, signal=16%	8549/55504/55612/27121/6469/84283/7053/50814/1775/10468/2068/1499/6608/8717
BP	GO:0090199	regulation of release of cytochrome c from mitochondria	45	0.287974	1.08895	0.304636	0.459386	0.300616	2840	tags=27%, list=19%, signal=22%	664/638/2852/51025/598/4000/8398/51499/2395/8996/5716/9141
MF	GO:0017171	serine hydrolase activity	127	-0.21303	-1.05306	0.304225	0.459282	0.300548	4244	tags=36%, list=29%, signal=26%	10942/2158/203100/566/29952/4318/3002/10003/91039/54504/4312/10279/84000/2999/60559/4018/5125/59342/51279/3004/5327/54933/43/715/43847/4316/5654/11098/101/3001/64063/8492/94031/5646/3003/2191/5328/5343/2152/4313/3026/5652/5045/3082/1675/5342
BP	GO:0045745	positive regulation of G protein-coupled receptor signaling pathway	19	0.36394	1.12472	0.304274	0.459282	0.300548	3462	tags=42%, list=23%, signal=32%	2852/5245/112609/54550/5578/10419/11251/2147
MF	GO:0019992	diacylglycerol binding	11	-0.410703	-1.12354	0.303571	0.458399	0.29997	1970	tags=36%, list=13%, signal=32%	25780/10125/115727/5360
BP	GO:0042573	retinoic acid metabolic process	31	0.317736	1.10758	0.303483	0.458353	0.29994	1834	tags=26%, list=12%, signal=23%	1543/130/54659/8644/54658/1576/125/5947
BP	GO:0010470	regulation of gastrulation	31	-0.297177	-1.10046	0.303258	0.458102	0.299776	2249	tags=42%, list=15%, signal=36%	26011/286204/2697/4155/91663/8324/9314/1290/23187/1289/3586/90102/2260
MF	GO:0004860	protein kinase inhibitor activity	59	-0.24219	-1.0711	0.30303	0.457846	0.299608	1841	tags=20%, list=12%, signal=18%	1032/85450/9535/51527/10253/8651/5569/1026/161742/6622/5577/9021
BP	GO:0050665	hydrogen peroxide biosynthetic process	15	0.388964	1.13301	0.302285	0.456808	0.298929	1711	tags=33%, list=12%, signal=30%	1543/6647/7755/4129/1497
CC	GO:0016528	sarcoplasm	72	-0.23568	-1.07434	0.301887	0.456294	0.298593	3349	tags=33%, list=23%, signal=26%	56704/817/6444/178/6547/4208/3708/816/813/3099/5350/84502/286/57158/6717/6261/7498/7057/2170/55214/489/781/3710/288
BP	GO:0070897	transcription preinitiation complex assembly	34	0.31046	1.10759	0.301667	0.45605	0.298432	4862	tags=44%, list=33%, signal=30%	2959/5701/7343/55011/6883/6882/5706/5705/5702/5704/6872/7067/6879/2972/55290
BP	GO:0030513	positive regulation of BMP signaling pathway	27	-0.318308	-1.13165	0.300752	0.454754	0.297585	1677	tags=26%, list=11%, signal=23%	659/4851/2022/4853/23213/57045/3280
CC	GO:0031362	anchored component of external side of plasma membrane	16	-0.356393	-1.09365	0.300469	0.454415	0.297363	3975	tags=44%, list=27%, signal=32%	2811/65078/929/2350/1946/5621/100133941
BP	GO:0046621	negative regulation of organ growth	29	0.323358	1.11139	0.30033	0.454292	0.297282	2662	tags=34%, list=18%, signal=28%	5747/5950/3720/1525/5465/6532/8737/2395/6788/7528
BP	GO:0019369	arachidonic acid metabolic process	51	-0.252175	-1.07901	0.3	0.45388	0.297013	1129	tags=20%, list=8%, signal=18%	240/5321/1549/5742/5730/1562/5743/5740/6916/11343
BP	GO:0051654	establishment of mitochondrion localization	24	-0.316759	-1.11053	0.299748	0.453714	0.296904	3619	tags=42%, list=24%, signal=32%	84871/7345/22906/66008/9001/84709/4139/4131/3091/9638
BP	GO:0043116	negative regulation of vascular permeability	14	-0.378161	-1.11296	0.299776	0.453714	0.296904	2728	tags=43%, list=18%, signal=35%	284/5138/133/9590/5139/9353
BP	GO:0015867	ATP transport	26	0.331593	1.109	0.299832	0.453714	0.296904	1097	tags=15%, list=7%, signal=14%	6576/10165/9673/284439
BP	GO:0006891	intra-Golgi vesicle-mediated transport	32	0.318214	1.12046	0.299342	0.453235	0.29659	4227	tags=38%, list=28%, signal=27%	22796/84342/11345/1314/4905/83548/347517/9382/22818/27095/9527/8775
BP	GO:0046466	membrane lipid catabolic process	32	0.318466	1.12135	0.299342	0.453235	0.29659	1318	tags=22%, list=9%, signal=20%	2629/4258/129807/10825/3073/4758/8879
BP	GO:0045725	positive regulation of glycogen biosynthetic process	14	0.406703	1.15355	0.299099	0.453042	0.296464	1605	tags=29%, list=11%, signal=26%	3667/8660/648791/90673
BP	GO:0098787	mRNA cleavage involved in mRNA processing	14	0.406503	1.15298	0.299099	0.453042	0.296464	6428	tags=64%, list=43%, signal=37%	29894/64852/10898/1478/23283/79869/11052/2081/11051
CC	GO:0008250	oligosaccharyltransferase complex	13	0.403265	1.13832	0.298951	0.452993	0.296432	5478	tags=69%, list=37%, signal=44%	200185/1603/100128731/201595/84061/746/1650/11277/3703
BP	GO:0009437	carnitine metabolic process	13	0.402967	1.13748	0.298951	0.452993	0.296432	3904	tags=38%, list=26%, signal=28%	6583/5447/1384/223/55217
BP	GO:1902003	regulation of amyloid-beta formation	30	-0.304761	-1.11541	0.298507	0.452577	0.29616	3851	tags=40%, list=26%, signal=30%	2043/7124/8301/6093/10347/9001/9619/4915/10418/5621/114134/351
BP	GO:0042753	positive regulation of circadian rhythm	10	0.436638	1.12967	0.298561	0.452577	0.29616	2550	tags=30%, list=17%, signal=25%	6097/135/8945
BP	GO:0010458	exit from mitosis	26	0.331863	1.1099	0.298157	0.452214	0.295922	2197	tags=19%, list=15%, signal=16%	8555/51547/9587/8697/27243
CC	GO:0005916	fascia adherens	10	-0.428579	-1.1357	0.298206	0.452214	0.295922	807	tags=30%, list=5%, signal=28%	7414/1674/4892
CC	GO:0000775	chromosome, centromeric region	178	0.226007	1.0747	0.297619	0.451498	0.295454	3433	tags=20%, list=23%, signal=16%	1780/25936/11243/55746/5525/25909/23081/51164/26039/3297/5664/6839/23219/134492/25983/51112/10910/1616/2332/201161/3192/7175/79023/91272/3835/80152/8850/6396/10428/11258/64769/119504/11143/5527/9184/9126
BP	GO:0044794	positive regulation by host of viral process	14	-0.3799	-1.11808	0.297539	0.451465	0.295432	795	tags=21%, list=5%, signal=20%	1436/2040/858
BP	GO:2001028	positive regulation of endothelial cell chemotaxis	14	-0.379564	-1.11709	0.297539	0.451465	0.295432	707	tags=50%, list=5%, signal=48%	5641/5025/8817/64094/7114/2260/9037
BP	GO:0061081	positive regulation of myeloid leukocyte cytokine production involved in immune response	19	-0.337605	-1.09567	0.297362	0.451406	0.295394	1215	tags=26%, list=8%, signal=24%	51704/2207/10859/8013/7099
BP	GO:0033059	cellular pigmentation	51	0.284545	1.10676	0.297386	0.451406	0.295394	2078	tags=29%, list=14%, signal=25%	583/23557/79090/8934/55686/65082/585/63971/3257/282991/89781/63915/8546/1130/2647
BP	GO:0035282	segmentation	79	0.258095	1.08938	0.29695	0.45092	0.295076	2052	tags=19%, list=14%, signal=16%	85407/6926/8313/92129/652/51176/54475/2648/6997/4088/1856/201164/5362/23509/130497
MF	GO:0005049	nuclear export signal receptor activity	10	0.438881	1.13547	0.296763	0.450723	0.294946	4887	tags=50%, list=33%, signal=34%	57510/1434/8021/56478/23214
BP	GO:1990403	embryonic brain development	10	0.436928	1.13042	0.296763	0.450723	0.294946	4420	tags=50%, list=30%, signal=35%	1499/6134/54903/9968/55773
BP	GO:0071478	cellular response to radiation	160	0.227177	1.06975	0.296296	0.450189	0.294597	3831	tags=29%, list=26%, signal=22%	9397/64710/163859/142/4311/54929/1936/404672/4734/3297/79913/598/4836/79073/1432/56339/26272/10856/4869/2332/6591/5475/1408/1642/25896/51499/3373/26155/7508/375757/7528/10692/8372/2547/10413/84236/7507/2342/23028/208/10269/9683/23411/5429/6794/63979/4609
BP	GO:0072498	embryonic skeletal joint development	11	0.432041	1.14049	0.296029	0.44987	0.294388	4081	tags=55%, list=27%, signal=40%	652/1499/130497/3373/3549/116039
BP	GO:0048712	negative regulation of astrocyte differentiation	10	-0.430995	-1.1421	0.295964	0.449859	0.294381	2078	tags=30%, list=14%, signal=26%	1600/4916/3400
BP	GO:0097066	response to thyroid hormone	24	0.33798	1.1119	0.295868	0.449799	0.294342	3029	tags=33%, list=20%, signal=27%	54675/2629/2729/3249/6569/10902/2155/2730
BP	GO:0022616	DNA strand elongation	25	0.335156	1.11264	0.295681	0.449603	0.294214	893	tags=12%, list=6%, signal=11%	157777/64710/3980
BP	GO:0042451	purine nucleoside biosynthetic process	21	0.353912	1.12616	0.295608	0.449585	0.294202	1611	tags=24%, list=11%, signal=21%	2987/4832/353/3615/4830
BP	GO:0042455	ribonucleoside biosynthetic process	21	0.353912	1.12616	0.295608	0.449585	0.294202	1611	tags=24%, list=11%, signal=21%	2987/4832/353/3615/4830
BP	GO:0046129	purine ribonucleoside biosynthetic process	21	0.353912	1.12616	0.295608	0.449585	0.294202	1611	tags=24%, list=11%, signal=21%	2987/4832/353/3615/4830
BP	GO:0010744	positive regulation of macrophage derived foam cell differentiation	15	-0.374484	-1.12014	0.295612	0.449585	0.294202	3465	tags=53%, list=23%, signal=41%	5320/5196/4023/5322/1435/5583/3606/4481
BP	GO:0090178	regulation of establishment of planar polarity involved in neural tube closure	13	-0.392161	-1.12107	0.295349	0.449534	0.294168	443	tags=46%, list=3%, signal=45%	5754/10427/57216/2535/8321/6422
BP	GO:0042438	melanin biosynthetic process	19	-0.337768	-1.0962	0.294964	0.44909	0.293878	2538	tags=32%, list=17%, signal=26%	4948/1001/4435/7220/4644/9839
BP	GO:2000171	negative regulation of dendrite development	25	-0.317743	-1.11987	0.295	0.44909	0.293878	5314	tags=52%, list=36%, signal=33%	4776/3066/9693/7533/9856/653464/10769/53335/382/5530/54413/5802/3397
CC	GO:0031233	intrinsic component of external side of plasma membrane	20	-0.331975	-1.09898	0.29484	0.449021	0.293833	3975	tags=40%, list=27%, signal=29%	2811/65078/929/2350/1946/5621/100133941/2152
BP	GO:0060081	membrane hyperpolarization	11	-0.414212	-1.13314	0.294643	0.448808	0.293693	3133	tags=64%, list=21%, signal=50%	5590/154881/3741/476/3786/784/1080
BP	GO:0014020	primary neural tube formation	91	-0.228228	-1.08452	0.294278	0.448339	0.293387	4101	tags=37%, list=28%, signal=27%	317/7042/8543/23242/5754/80199/7403/10427/57545/7408/8915/5916/6491/7976/79977/133/57216/115908/6692/54910/9355/6385/10653/7040/55081/3091/144165/57619/7291/2535/653/8321/9839/6422
BP	GO:0016553	base conversion or substitution editing	18	-0.344867	-1.09632	0.293976	0.447966	0.293143	1199	tags=61%, list=8%, signal=56%	113179/9582/105/200316/104/164668/54502/200315/60489/140564/27350
BP	GO:0032228	regulation of synaptic transmission, GABAergic	26	-0.314843	-1.12708	0.293827	0.447826	0.293051	3581	tags=46%, list=24%, signal=35%	5021/627/3845/760/9001/23228/6812/4889/5334/57555/5581/148
MF	GO:0051959	dynein light intermediate chain binding	26	-0.313889	-1.12367	0.293827	0.447826	0.293051	4194	tags=46%, list=28%, signal=33%	55704/146754/8701/196385/29911/79659/56171/84376/440193/283234/1768/51361
BP	GO:0001833	inner cell mass cell proliferation	13	0.404364	1.14142	0.293706	0.447816	0.293045	2369	tags=31%, list=16%, signal=26%	129685/27339/51119/8882
BP	GO:0021756	striatum development	16	0.380549	1.13008	0.293403	0.447674	0.292952	1706	tags=38%, list=11%, signal=33%	583/1812/585/26047/79048/23657
BP	GO:0045603	positive regulation of endothelial cell differentiation	16	0.380695	1.13051	0.293403	0.447674	0.292952	1278	tags=25%, list=9%, signal=23%	652/5624/2116/1499
BP	GO:1903427	negative regulation of reactive oxygen species biosynthetic process	27	0.328766	1.11694	0.293532	0.447674	0.292952	1814	tags=30%, list=12%, signal=26%	55532/9475/9104/11315/10131/215/1497/3329
MF	GO:0009931	calcium-dependent protein serine/threonine kinase activity	22	-0.324289	-1.12838	0.293556	0.447674	0.292952	1921	tags=27%, list=13%, signal=24%	6348/5583/5579/5581/5588/814
BP	GO:0140058	neuron projection arborization	22	-0.324176	-1.12799	0.293556	0.447674	0.292952	3263	tags=41%, list=22%, signal=32%	23426/6093/10371/23499/1742/120892/22891/5764/84879
BP	GO:0009199	ribonucleoside triphosphate metabolic process	58	0.278832	1.1057	0.292683	0.446778	0.292365	2843	tags=31%, list=19%, signal=25%	142/10165/5313/4832/318/6901/3615/84277/4830/56474/1537/7371/3704/790/54963/30968/7415/9605
MF	GO:0043422	protein kinase B binding	11	-0.414793	-1.13473	0.292411	0.446449	0.29215	5737	tags=64%, list=39%, signal=39%	5914/572/26060/55704/409/5140/8915
BP	GO:0001942	hair follicle development	74	0.260909	1.09669	0.291866	0.445704	0.291662	1646	tags=19%, list=11%, signal=17%	8549/55504/55612/27121/6469/84283/7053/50814/1775/10468/2068/1499/6608/8717
BP	GO:0060628	regulation of ER to Golgi vesicle-mediated transport	16	0.381796	1.13379	0.291667	0.445487	0.29152	1051	tags=19%, list=7%, signal=17%	10113/375/11236
MF	GO:1901618	organic hydroxy compound transmembrane transporter activity	39	0.304327	1.1078	0.291667	0.445487	0.29152	2226	tags=28%, list=15%, signal=24%	366/282679/6566/6581/115584/347051/5950/1109/28234/8647/6532
BP	GO:0032414	positive regulation of ion transmembrane transporter activity	85	-0.232786	-1.09428	0.291444	0.445375	0.291447	2582	tags=27%, list=17%, signal=22%	729230/9001/65268/801/23237/10142/8787/54209/784/54413/57158/246329/219527/287/1080/6347/7114/781/6548/1520/30845/288/5724
CC	GO:0097539	ciliary transition fiber	10	-0.432272	-1.14549	0.29148	0.445375	0.291447	4335	tags=40%, list=29%, signal=28%	4957/51199/22873/132320
BP	GO:0015802	basic amino acid transport	15	-0.376851	-1.12722	0.290993	0.444937	0.29116	2321	tags=40%, list=16%, signal=34%	6541/6519/6556/121260/9056/6542
BP	GO:0097067	cellular response to thyroid hormone stimulus	15	-0.377023	-1.12773	0.290993	0.444937	0.29116	2524	tags=33%, list=17%, signal=28%	3815/1508/10891/1520/1514
CC	GO:0031092	platelet alpha granule membrane	16	-0.360386	-1.10591	0.29108	0.444937	0.29116	3143	tags=62%, list=21%, signal=49%	135228/3674/928/10184/3690/5099/6678/54495/6403/6622
CC	GO:0032809	neuronal cell body membrane	16	-0.361189	-1.10837	0.29108	0.444937	0.29116	3538	tags=50%, list=24%, signal=38%	90249/933/1524/9498/490/3749/478/3751
BP	GO:0006586	indolalkylamine metabolic process	14	-0.382394	-1.12542	0.290828	0.444899	0.291135	3693	tags=50%, list=25%, signal=38%	130013/8942/7166/169355/8564/51166/6999
CC	GO:0045111	intermediate filament cytoskeleton	96	0.250668	1.09202	0.290625	0.444787	0.291062	2240	tags=20%, list=15%, signal=17%	54828/286077/83693/3692/2852/51147/27185/135/51517/9887/55968/4000/1832/54512/4830/1497/3728/25900/400673
BP	GO:0120193	tight junction organization	71	-0.235344	-1.06849	0.290667	0.444787	0.291062	4570	tags=42%, list=31%, signal=29%	50848/91862/71/10686/1003/84612/261734/5010/79983/7855/7124/4867/9071/5584/2697/79778/6093/79977/7481/1894/9076/7046/861/5583/151306/79987/6615/51599/7043/1969
BP	GO:0009415	response to water	13	-0.394414	-1.12751	0.290698	0.444787	0.291062	3094	tags=38%, list=21%, signal=30%	231/928/4914/5602/552
BP	GO:0072160	nephron tubule epithelial cell differentiation	13	-0.394195	-1.12688	0.290698	0.444787	0.291062	1497	tags=38%, list=10%, signal=35%	8842/79633/100133941/3976/2625
BP	GO:0040019	positive regulation of embryonic development	29	-0.305991	-1.11417	0.290404	0.444685	0.290995	642	tags=17%, list=4%, signal=17%	23187/9334/3280/2625/90102
BP	GO:0055094	response to lipoprotein particle	29	-0.307037	-1.11798	0.290404	0.444685	0.290995	3074	tags=38%, list=21%, signal=30%	928/4023/19/968/84830/207/3689/55512/2207/6850/7099
MF	GO:0031432	titin binding	13	0.40686	1.14847	0.29021	0.444561	0.290914	1055	tags=15%, list=7%, signal=14%	88/808
MF	GO:0031434	mitogen-activated protein kinase kinase binding	13	0.40665	1.14788	0.29021	0.444561	0.290914	1309	tags=23%, list=9%, signal=21%	28951/4296/9344
BP	GO:0034384	high-density lipoprotein particle clearance	13	0.406732	1.14811	0.29021	0.444561	0.290914	4576	tags=46%, list=31%, signal=32%	336/55937/344/3069/345/348
BP	GO:1901568	fatty acid derivative metabolic process	146	0.235013	1.08623	0.289593	0.443876	0.290466	2307	tags=23%, list=16%, signal=20%	2052/23305/873/3295/51703/79611/1646/1645/7923/1543/1571/8824/6576/4258/8644/622/4259/57834/145482/284486/7920/9261/215/22949/10728/54898/10998/1565/1109/123876/8694/6319/2879/9524
BP	GO:0032429	regulation of phospholipase A2 activity	10	-0.434381	-1.15107	0.289238	0.443419	0.290167	1174	tags=50%, list=8%, signal=46%	653145/5538/301/1956/22925
BP	GO:0036490	regulation of translation in response to endoplasmic reticulum stress	10	-0.43379	-1.14951	0.289238	0.443419	0.290167	3999	tags=50%, list=27%, signal=37%	83667/9451/1654/23645/8440
BP	GO:0060413	atrial septum morphogenesis	10	-0.433368	-1.14839	0.289238	0.443419	0.290167	2590	tags=80%, list=17%, signal=66%	90/2702/2626/7042/6659/23493/659/4853
BP	GO:0071073	positive regulation of phospholipid biosynthetic process	10	-0.434389	-1.15109	0.289238	0.443419	0.290167	2212	tags=40%, list=15%, signal=34%	3356/23682/2170/2358
BP	GO:2000773	negative regulation of cellular senescence	19	0.366136	1.1315	0.288889	0.443231	0.290044	633	tags=21%, list=4%, signal=20%	55532/1021/7014/604
MF	GO:0035256	G protein-coupled glutamate receptor binding	11	0.433217	1.14359	0.288809	0.443194	0.29002	1607	tags=36%, list=11%, signal=32%	135/808/9351/54550
BP	GO:0050688	regulation of defense response to virus	66	-0.23517	-1.05832	0.28866	0.443136	0.289982	4390	tags=39%, list=30%, signal=28%	330/54765/29800/117854/200316/8780/80149/54941/89870/9958/29108/7187/4321/5495/6397/10077/3594/5654/9447/3559/60489/26191/10859/10875/3553/3600
BP	GO:0030219	megakaryocyte differentiation	69	-0.236869	-1.06941	0.288714	0.443136	0.289982	3328	tags=28%, list=22%, signal=21%	5196/3674/5781/4208/3815/338382/55170/861/2313/192669/85477/6886/10398/5588/3589/7057/5305/8013/10019
BP	GO:0046883	regulation of hormone secretion	212	-0.201661	-1.06869	0.288591	0.44312	0.289971	3113	tags=30%, list=21%, signal=24%	1588/5991/3123/11069/2850/5781/3790/130399/3708/5530/8673/6616/6659/353500/2696/4602/55107/338557/5028/3625/773/3624/8609/7074/1946/952/9324/8111/4824/57555/111/5581/6352/3569/6717/2867/776/775/150/338442/301/240/8997/1407/3589/3717/6447/408/51762/3091/1080/3553/80024/1393/3710/90007/1956/3976/114897/5008/2260/9066/6422
BP	GO:1900271	regulation of long-term synaptic potentiation	38	-0.279805	-1.09771	0.288509	0.443081	0.289946	2102	tags=29%, list=14%, signal=25%	10590/23237/107/54413/5621/10288/51201/7305/4900/5764/351
BP	GO:2000179	positive regulation of neural precursor cell proliferation	38	-0.279796	-1.09768	0.288509	0.443081	0.289946	4086	tags=39%, list=27%, signal=29%	2736/57165/429/1524/7976/1522/9760/6604/9355/7424/4851/2316/3091/2737/2735
BP	GO:0060347	heart trabecula formation	10	-0.436091	-1.1556	0.286996	0.44093	0.288538	2058	tags=40%, list=14%, signal=34%	23493/2274/7010/9510
BP	GO:0046580	negative regulation of Ras protein signal transduction	49	-0.256137	-1.08105	0.286802	0.440719	0.2884	2854	tags=29%, list=19%, signal=23%	5516/143872/8831/50861/83478/64926/10253/2203/148/81848/57493/3675/22821/7077
MF	GO:0051428	peptide hormone receptor binding	12	-0.402067	-1.1246	0.286682	0.440669	0.288368	2920	tags=67%, list=20%, signal=54%	2778/2796/2797/5781/5744/2534/2775/3717
BP	GO:0090042	tubulin deacetylation	13	0.40787	1.15132	0.286713	0.440669	0.288368	309	tags=15%, list=2%, signal=15%	4752/5563
BP	GO:0010876	lipid localization	360	-0.183408	-1.04533	0.286307	0.440464	0.288233	3722	tags=31%, list=25%, signal=24%	440335/158219/114885/7124/161291/1040/51422/23120/118987/10349/5320/134429/376497/51099/2180/201305/9388/51761/26154/55754/5027/388121/51474/286410/4018/3783/286046/53919/1588/64220/10396/80820/1071/63982/5781/4023/114881/81579/10347/130399/51454/10162/5322/51228/19/337/950/3690/153768/7069/154664/80833/4602/80832/4363/50640/55852/3624/26020/9619/123/114882/4824/338440/29923/10257/3569/207/55294/…
BP	GO:0090311	regulation of protein deacetylation	42	0.298824	1.11419	0.286416	0.440464	0.288233	1682	tags=17%, list=11%, signal=15%	4752/51043/5563/221477/604/10467/7349
BP	GO:0036475	neuron death in response to oxidative stress	26	-0.317516	-1.13665	0.28642	0.440464	0.288233	2299	tags=35%, list=15%, signal=29%	6505/4170/135112/55294/3091/8013/3586/7099/8321
MF	GO:0016646	oxidoreductase activity, acting on the CH-NH group of donors, NAD or NADP as acceptor	15	0.393047	1.1449	0.286467	0.440464	0.288233	3407	tags=47%, list=23%, signal=36%	29920/10840/645/8659/4522/5860/1428
BP	GO:0071825	protein-lipid complex subunit organization	49	0.286377	1.10513	0.286184	0.440374	0.288175	2975	tags=31%, list=20%, signal=25%	346/375/336/55937/3990/338328/341/8694/7376/649/183/338/4547/344/116519
BP	GO:0030224	monocyte differentiation	33	-0.295734	-1.11493	0.285714	0.439737	0.287758	3058	tags=39%, list=21%, signal=31%	3123/4208/4495/1435/146433/8111/2242/1436/3428/5153/677/3635/920
BP	GO:0046653	tetrahydrofolate metabolic process	17	-0.357266	-1.12181	0.285714	0.439737	0.287758	912	tags=24%, list=6%, signal=22%	10797/160428/441024/2643
BP	GO:0050691	regulation of defense response to virus by host	33	-0.295833	-1.11531	0.285714	0.439737	0.287758	4305	tags=42%, list=29%, signal=30%	54765/29800/117854/200316/80149/29108/4321/3594/9447/60489/26191/10859/3553/3600
BP	GO:1903131	mononuclear cell differentiation	33	-0.295734	-1.11493	0.285714	0.439737	0.287758	3058	tags=39%, list=21%, signal=31%	3123/4208/4495/1435/146433/8111/2242/1436/3428/5153/677/3635/920
BP	GO:0009880	embryonic pattern specification	54	0.2838	1.11887	0.285481	0.439724	0.287749	1278	tags=15%, list=9%, signal=14%	6926/84976/92129/6469/6997/4088/4838/1499
BP	GO:0006836	neurotransmitter transport	180	-0.204614	-1.05973	0.285285	0.439509	0.287608	2546	tags=24%, list=17%, signal=21%	9162/3690/6857/9143/23413/5023/9900/3749/6580/5028/3356/6812/22895/6571/1138/107/5579/388662/6853/81539/9751/1861/320/114088/776/57030/2824/27445/5908/6809/120892/27163/6533/23208/8564/148/55784/1488/51760/2054/6622/5217/9066/8676
MF	GO:0015216	purine nucleotide transmembrane transporter activity	30	0.32163	1.11113	0.285	0.439156	0.287377	3162	tags=27%, list=21%, signal=21%	6576/10165/9673/284439/215/9197/203427/51000
MF	GO:0015077	monovalent inorganic cation transmembrane transporter activity	271	-0.19461	-1.06597	0.284644	0.438862	0.287185	3674	tags=32%, list=25%, signal=25%	57210/6324/3768/30818/534/80333/11280/3759/55002/27345/482/2898/125206/9498/6332/1346/159963/3783/476/23545/6547/3755/3790/343450/84561/6616/56606/486/8912/85414/27094/358/3786/3777/10568/3738/7881/6331/3749/6328/6505/6580/23416/57282/83959/84419/6571/56659/3753/9196/478/84679/123041/56479/259232/3760/6523/81539/84329/3773/7226/219527/57030/3779/6335/6564/6553/6556/3751/6574/3750/6533/57419/9497/…
BP	GO:0033483	gas homeostasis	10	-0.43645	-1.15656	0.284753	0.438862	0.287185	1005	tags=60%, list=7%, signal=56%	6648/212/857/7477/3091/2950
MF	GO:0102545	phosphatidyl phospholipase B activity	10	-0.436333	-1.15625	0.284753	0.438862	0.287185	2190	tags=40%, list=15%, signal=34%	50640/151056/5321/374569
MF	GO:0008179	adenylate cyclase binding	12	0.421216	1.15583	0.284436	0.438632	0.287035	1055	tags=25%, list=7%, signal=23%	10486/154/808
BP	GO:0032495	response to muramyl dipeptide	18	-0.347632	-1.10511	0.284337	0.438566	0.286991	2606	tags=44%, list=18%, signal=37%	9181/10392/23641/182/4851/64170/7431/26191
BP	GO:0019400	alditol metabolic process	22	-0.325644	-1.1331	0.28401	0.438146	0.286717	1025	tags=18%, list=7%, signal=17%	2805/5321/26509/27235
BP	GO:0007622	rhythmic behavior	34	-0.292581	-1.10985	0.283582	0.437573	0.286341	1266	tags=18%, list=9%, signal=16%	9099/1958/3751/5730/1959/3398
BP	GO:0044065	regulation of respiratory system process	11	-0.416365	-1.13903	0.283482	0.437505	0.286297	1632	tags=45%, list=11%, signal=40%	2744/57555/54413/5090/57616
BP	GO:0009394	2'-deoxyribonucleotide metabolic process	30	0.322207	1.11312	0.283333	0.437361	0.286203	5276	tags=47%, list=36%, signal=30%	2987/1854/4913/4968/79661/56953/131870/7374/23583/30833/9519/1841/25939/132
MF	GO:0015144	carbohydrate transmembrane transporter activity	32	0.321585	1.13233	0.282895	0.43677	0.285816	1712	tags=25%, list=12%, signal=22%	366/282679/51151/9962/115584/55974/6514/6517
CC	GO:0035578	azurophil granule lumen	77	0.263744	1.10997	0.282051	0.435554	0.28502	4018	tags=30%, list=27%, signal=22%	55313/8836/93100/9588/410/2512/4069/54472/411/9798/6386/7415/2760/8804/2665/3074/5707/2720/80142/2717/671/10493/5476
MF	GO:0010857	calcium-dependent protein kinase activity	23	-0.324207	-1.13404	0.281863	0.435349	0.284886	1921	tags=26%, list=13%, signal=23%	6348/5583/5579/5581/5588/814
CC	GO:0070382	exocytic vesicle	190	-0.205499	-1.06997	0.28125	0.434488	0.284323	2740	tags=25%, list=18%, signal=21%	2903/54843/6616/4803/9545/1742/9001/9162/6857/9143/8417/9900/57586/22895/6571/54910/84958/388662/134957/6853/24141/1861/320/114088/11037/5870/8898/57030/5866/6809/273/120892/1809/51762/5802/201294/23208/55784/94120/5874/51760/2054/5142/4908/9066/351/8676/5873
BP	GO:0061050	regulation of cell growth involved in cardiac muscle cell development	17	-0.359029	-1.12734	0.28103	0.434234	0.284157	2024	tags=24%, list=14%, signal=20%	221476/57817/5999/5997
MF	GO:0004721	phosphoprotein phosphatase activity	162	-0.205693	-1.04519	0.280864	0.434063	0.284045	3346	tags=28%, list=23%, signal=22%	84867/151649/344657/2139/5803/147699/5787/150290/11099/7803/5781/5516/8073/9108/5530/5495/79660/5778/54704/128853/151742/132160/27143/3932/994/152926/22843/1844/8898/5533/5771/54205/120892/1846/26191/57460/5802/5788/5791/1848/1843/84959/5800/5783/79705/1847
BP	GO:0021587	cerebellum morphogenesis	33	-0.298245	-1.1244	0.280702	0.433897	0.283936	2962	tags=36%, list=20%, signal=29%	5270/5781/6712/23017/28514/23287/1600/388610/51286/22891/5604/2735
MF	GO:0005283	amino acid:sodium symporter activity	10	0.445777	1.15332	0.280576	0.433806	0.283876	2420	tags=40%, list=16%, signal=34%	6506/6540/6539/6536
BP	GO:0002200	somatic diversification of immune receptors	62	0.274901	1.10822	0.280587	0.433806	0.283876	1996	tags=18%, list=13%, signal=15%	6932/56259/51176/604/27343/5896/103/5423/3329/6778/27434
MF	GO:0019789	SUMO transferase activity	19	0.370456	1.14486	0.280342	0.433598	0.28374	4552	tags=53%, list=31%, signal=37%	286053/9759/26036/8554/57691/51588/10155/8535/10210/79594
BP	GO:0043094	cellular metabolic compound salvage	31	0.328235	1.14418	0.280265	0.433565	0.283719	2623	tags=32%, list=18%, signal=27%	271/93100/55256/51074/23743/353/51292/7371/54963/7084
BP	GO:0006349	regulation of gene expression by genetic imprinting	17	0.37658	1.13477	0.28	0.43324	0.283506	1151	tags=18%, list=8%, signal=16%	54496/51742/221656
MF	GO:0005035	death receptor activity	12	-0.403836	-1.12955	0.27991	0.433186	0.283471	2022	tags=33%, list=14%, signal=29%	7132/8792/4804/7133
BP	GO:0007163	establishment or maintenance of cell polarity	207	-0.202276	-1.07394	0.279743	0.433103	0.283417	4416	tags=42%, list=30%, signal=30%	10193/60/10252/8153/1003/84612/10096/378/2011/23094/1236/10097/4085/5754/2934/126353/29899/1740/22902/3688/5058/667/1058/2185/4983/286204/9181/29999/5584/89958/27289/382/2697/23221/6093/6363/25932/7481/54509/9053/25794/387755/358/57216/55333/54820/6993/917/23286/55742/6366/55691/56603/9355/284217/286/399/6624/10253/10653/7465/83700/6693/23616/56253/6351/23150/5880/7010/4131/5908/7477/64098/23255/…
BP	GO:1904350	regulation of protein catabolic process in the vacuole	11	0.434836	1.14786	0.279783	0.433103	0.283417	2208	tags=27%, list=15%, signal=23%	2629/4035/79589
BP	GO:0007631	feeding behavior	64	-0.239327	-1.07412	0.279793	0.433103	0.283417	3290	tags=33%, list=22%, signal=26%	51761/627/7345/64220/57560/347148/6774/84251/5028/4889/2534/2744/1271/4915/4886/257194/1602/8013/2353/9464/351
BP	GO:0008089	anterograde axonal transport	45	0.293938	1.1115	0.279801	0.433103	0.283417	2934	tags=31%, list=20%, signal=25%	1176/6647/7014/23557/127829/282991/10749/55638/63915/8546/2647/23095/3315/388552
BP	GO:0070741	response to interleukin-6	41	-0.280256	-1.11502	0.278894	0.432313	0.282899	1669	tags=27%, list=11%, signal=24%	867/3569/5771/3717/57817/6404/3383/6688/10891/5740/9021
MF	GO:0019207	kinase regulator activity	192	-0.204941	-1.06871	0.278997	0.432313	0.282899	3683	tags=31%, list=25%, signal=23%	805/57018/55890/51422/54619/10926/57761/11261/10221/902/3481/6453/4515/8915/8503/9479/51378/7481/898/146850/9052/1654/122809/901/10718/801/2621/1946/3084/1032/85450/9314/9535/51527/399/10253/6352/8651/84174/10983/2056/84632/5880/26585/8835/51704/100133941/894/5569/1026/3071/5604/23533/161742/2950/6622/5577/8826/9021
BP	GO:0036149	phosphatidylinositol acyl-chain remodeling	11	-0.418358	-1.14448	0.279018	0.432313	0.282899	3465	tags=45%, list=23%, signal=35%	5320/81579/5322/5321/79887
BP	GO:0040034	regulation of development, heterochronic	11	-0.417497	-1.14213	0.279018	0.432313	0.282899	5621	tags=73%, list=38%, signal=45%	3516/3150/81544/429/5270/28514/4851/3280
BP	GO:0045869	negative regulation of single stranded viral RNA replication via double stranded DNA intermediate	13	-0.397679	-1.13684	0.27907	0.432313	0.282899	1125	tags=62%, list=8%, signal=57%	8091/9582/200316/164668/200315/60489/140564/27350
MF	GO:0030276	clathrin binding	57	-0.248758	-1.08579	0.278772	0.432279	0.282877	2526	tags=23%, list=17%, signal=19%	6857/8906/57586/60682/132320/11037/120892/408/83988/23208/1601/51760/9066
MF	GO:0001102	RNA polymerase II activating transcription factor binding	39	-0.283302	-1.11418	0.278607	0.432235	0.282848	1490	tags=23%, list=10%, signal=21%	23493/8320/9079/5396/79365/8553/1959/2353/3398
BP	GO:0006906	vesicle fusion	92	-0.228187	-1.08706	0.278689	0.432235	0.282848	2726	tags=26%, list=18%, signal=21%	5322/8673/6616/8877/6857/338382/8417/57586/6812/83871/11151/54734/54809/114088/301/6809/51762/23208/55647/2054/6622/858/9066/8676
BP	GO:0035729	cellular response to hepatocyte growth factor stimulus	17	-0.359264	-1.12808	0.278689	0.432235	0.282848	262	tags=18%, list=2%, signal=17%	81792/3586/3082
MF	GO:0019869	chloride channel inhibitor activity	10	-0.437369	-1.15899	0.278027	0.431465	0.282344	2688	tags=60%, list=18%, signal=49%	65125/6804/8673/65268/8417/1080
BP	GO:0048505	regulation of timing of cell differentiation	10	-0.437786	-1.1601	0.278027	0.431465	0.282344	3746	tags=70%, list=25%, signal=52%	3516/81544/429/5270/28514/4851/3280
CC	GO:0099091	postsynaptic specialization, intracellular component	20	-0.337249	-1.11644	0.277641	0.431037	0.282064	1873	tags=30%, list=13%, signal=26%	7525/2534/1741/5552/29/23043
CC	GO:0016529	sarcoplasmic reticulum	63	-0.241152	-1.07978	0.277354	0.430676	0.281828	3349	tags=33%, list=23%, signal=26%	56704/817/6444/178/3708/816/813/3099/5350/84502/286/57158/6717/6261/7498/7057/55214/489/781/3710/288
BP	GO:0000578	embryonic axis specification	29	0.328126	1.12778	0.277228	0.430566	0.281756	1705	tags=17%, list=11%, signal=15%	6926/92129/6997/1499/201164
BP	GO:0060042	retina morphogenesis in camera-type eye	49	-0.258181	-1.08967	0.27665	0.429753	0.281224	5324	tags=51%, list=36%, signal=33%	4669/4308/204851/4040/54806/23363/5797/30813/7020/84100/793/6094/51761/30812/57010/28514/121643/91156/8842/4915/6096/24147/5764/23554/84879
BP	GO:0006638	neutral lipid metabolic process	111	0.2446	1.09035	0.276562	0.429703	0.281191	3132	tags=27%, list=21%, signal=21%	57678/51141/6583/1571/13/128486/336/392636/9104/64788/350/3990/7920/10998/341/57104/440503/8694/10677/23175/10062/7376/338/22863/1609/57406/344/116519/2166/11313
BP	GO:0006639	acylglycerol metabolic process	111	0.2446	1.09035	0.276562	0.429703	0.281191	3132	tags=27%, list=21%, signal=21%	57678/51141/6583/1571/13/128486/336/392636/9104/64788/350/3990/7920/10998/341/57104/440503/8694/10677/23175/10062/7376/338/22863/1609/57406/344/116519/2166/11313
MF	GO:0032183	SUMO binding	15	0.39736	1.15747	0.275923	0.428879	0.280652	1001	tags=13%, list=7%, signal=12%	22927/54472
MF	GO:0031491	nucleosome binding	53	0.287075	1.12479	0.275862	0.428869	0.280646	3332	tags=26%, list=22%, signal=21%	6603/79685/2145/10467/4302/7290/57459/26155/6599/64431/80764/84656/6605/6830
BP	GO:0048384	retinoic acid receptor signaling pathway	29	0.32852	1.12914	0.275578	0.428512	0.280412	2305	tags=28%, list=16%, signal=23%	6257/10626/6258/8644/2104/9249/6256/7376
BP	GO:0009154	purine ribonucleotide catabolic process	29	-0.3104	-1.13023	0.275253	0.428092	0.280137	3835	tags=45%, list=26%, signal=33%	5152/11332/55190/5150/5138/10846/272/8654/5151/27115/5136/5141/5142
BP	GO:0071394	cellular response to testosterone stimulus	10	0.44906	1.16181	0.27518	0.428064	0.280119	4290	tags=50%, list=29%, signal=36%	9475/367/8031/23411/6696
BP	GO:0042596	fear response	30	0.325345	1.12396	0.275	0.427869	0.279991	2736	tags=30%, list=18%, signal=25%	1803/477/5896/41/1812/84961/7349/1981/4192
BP	GO:0060716	labyrinthine layer blood vessel development	18	-0.351225	-1.11653	0.274699	0.427485	0.27974	2058	tags=33%, list=14%, signal=29%	23493/113026/207/22846/3280/3726
MF	GO:0008198	ferrous iron binding	22	0.354728	1.1347	0.274443	0.427222	0.279568	2326	tags=32%, list=16%, signal=27%	121642/23479/2512/54583/1036/55662/2395
BP	GO:0043970	histone H3-K9 acetylation	13	0.412486	1.16435	0.274476	0.427222	0.279568	2481	tags=31%, list=17%, signal=26%	200186/26036/55011/8850
BP	GO:0034767	positive regulation of ion transmembrane transport	131	-0.216707	-1.07632	0.274286	0.427097	0.279486	2582	tags=25%, list=17%, signal=21%	729230/9001/65268/7220/801/23237/187/10142/8787/54209/3753/784/54413/57158/6717/246329/219527/3779/2316/623/287/1080/6347/7114/781/6548/1520/30845/288/5724/2149/5348/6622
BP	GO:0051155	positive regulation of striated muscle cell differentiation	47	-0.262694	-1.09853	0.274074	0.426933	0.279379	3345	tags=36%, list=23%, signal=28%	56203/93649/6474/1948/4208/92304/30846/3084/56603/4323/26585/7040/57817/963/4773/596/3566
BP	GO:0034249	negative regulation of cellular amide metabolic process	143	0.236159	1.08951	0.274096	0.426933	0.279379	3664	tags=27%, list=25%, signal=21%	221662/1979/8637/3646/9475/6726/94103/3692/51247/28998/11236/8087/27102/9513/56339/253943/115416/23367/2332/7175/4343/1981/9698/27161/56623/1153/23163/7248/23521/149041/9470/57721/25904/163255/79068/29095/23034/54517/10140
BP	GO:0060043	regulation of cardiac muscle cell proliferation	32	-0.303129	-1.1301	0.274112	0.426933	0.279379	2172	tags=25%, list=15%, signal=21%	7046/23493/4851/23414/2627/2735/2260/2263
BP	GO:0006260	DNA replication	257	0.214822	1.07542	0.274126	0.426933	0.279379	3697	tags=24%, list=25%, signal=18%	1877/157777/4784/353497/7014/64710/163859/1854/9400/604/27343/84289/51147/3980/10919/116447/27101/56897/5423/29803/27154/7013/9093/7349/11232/83743/253461/50485/647309/56953/10111/91603/8882/146059/5557/54921/389643/30968/6419/4774/5981/11124/59343/27000/3159/58525/5884/11143/4437/92675/10361/80010/9126/4796/10269/339221/6742/997/253980/5429/1660
MF	GO:0004601	peroxidase activity	39	-0.284554	-1.1191	0.273632	0.426502	0.279097	3007	tags=36%, list=20%, signal=29%	3039/50506/2954/3040/3043/2882/1193/26034/493869/5742/5743/241/7837/2950
BP	GO:0036499	PERK-mediated unfolded protein response	21	-0.326811	-1.11001	0.273171	0.425868	0.278682	2515	tags=43%, list=17%, signal=36%	467/440/9451/10551/3576/5771/6347/23645/8440
BP	GO:0140467	integrated stress response signaling	21	-0.326811	-1.11001	0.273171	0.425868	0.278682	2515	tags=43%, list=17%, signal=36%	467/440/9451/10551/3576/5771/6347/23645/8440
BP	GO:0060736	prostate gland growth	11	0.43916	1.15928	0.272563	0.42509	0.278173	2150	tags=36%, list=14%, signal=31%	6469/367/5324/5618
BP	GO:0045454	cell redox homeostasis	52	0.289515	1.13191	0.272431	0.424968	0.278093	1717	tags=19%, list=12%, signal=17%	51022/10587/7296/2729/9588/7295/5052/10935/1728/328
BP	GO:0033189	response to vitamin A	18	-0.351385	-1.11704	0.272289	0.424849	0.278015	2062	tags=56%, list=14%, signal=48%	383/5467/7298/9227/1592/56603/2056/8854/4131/57817
BP	GO:0061684	chaperone-mediated autophagy	16	-0.365231	-1.12077	0.2723	0.424849	0.278015	1024	tags=19%, list=7%, signal=17%	171024/1263/6622
BP	GO:0006979	response to oxidative stress	399	0.205621	1.0762	0.272031	0.424662	0.277893	2056	tags=19%, list=14%, signal=17%	475/1244/79899/29920/4548/664/5563/84883/51022/6647/1571/4720/10587/7296/2729/55139/51526/93100/140809/23410/9962/142/9973/8644/9588/948/3303/54929/7295/10280/210/9104/54583/2877/3934/3297/10636/2068/9124/9817/116988/318/11315/5693/55074/1499/4968/1718/3417/6780/10131/5052/5164/22921/215/11019/4233/79661/10494/57465/10935/5163/1728/7349/23657/328/3329/57332/6778/2878/4257/54363/3163/54840/90441
BP	GO:0045806	negative regulation of endocytosis	40	-0.283493	-1.12358	0.27204	0.424662	0.277893	2792	tags=35%, list=19%, signal=29%	10347/338692/1742/150696/88455/3958/9094/8898/857/84058/10859/23208/2042/11314
CC	GO:0045239	tricarboxylic acid cycle enzyme complex	14	0.413782	1.17363	0.272072	0.424662	0.277893	754	tags=14%, list=5%, signal=14%	2648/2271
BP	GO:0010803	regulation of tumor necrosis factor-mediated signaling pathway	51	-0.256761	-1.09863	0.271795	0.424483	0.277776	2032	tags=24%, list=14%, signal=20%	2621/7132/6868/83643/114769/5771/25999/837/6850/834/2150/2950
MF	GO:0046972	histone acetyltransferase activity (H4-K16 specific)	10	0.452042	1.16952	0.271583	0.424236	0.277614	5822	tags=70%, list=39%, signal=43%	11091/8473/51230/284058/84148/10445/151050
MF	GO:0001221	transcription cofactor binding	48	0.28889	1.10759	0.271215	0.423746	0.277293	3272	tags=27%, list=22%, signal=21%	6097/3068/196/4088/367/9349/988/5465/81857/5970/80764/10458/4780
BP	GO:0043029	T cell homeostasis	34	-0.294197	-1.11598	0.271144	0.42372	0.277277	2092	tags=29%, list=14%, signal=25%	5366/84636/11151/207/11035/3965/3559/3718/3071/596
BP	GO:0055012	ventricular cardiac muscle cell differentiation	14	-0.38969	-1.14689	0.270694	0.423211	0.276943	3261	tags=50%, list=22%, signal=39%	93649/4208/5915/23493/4205/4628/2274
BP	GO:0019042	viral latency	11	0.439372	1.15984	0.270758	0.423211	0.276943	4572	tags=55%, list=31%, signal=38%	64710/2547/3159/8815/5478/3054
MF	GO:0004407	histone deacetylase activity	25	0.338801	1.12474	0.270764	0.423211	0.276943	3688	tags=40%, list=25%, signal=30%	10014/23410/51547/9759/79885/55869/83933/8841/23411/10013
BP	GO:0043967	histone H4 acetylation	68	0.271162	1.11702	0.270531	0.4231	0.276871	4645	tags=38%, list=31%, signal=26%	10626/51176/2648/84289/51147/79903/11091/10856/55011/10902/8607/64769/11143/8473/23326/339287/9767/10269/55929/23411/8089/1487/23338/9643/3054/6879
BP	GO:0035455	response to interferon-alpha	20	-0.341811	-1.13154	0.27027	0.422776	0.276659	3199	tags=50%, list=22%, signal=39%	3454/3455/10581/27074/4600/149628/2621/8519/2625/558
MF	GO:0015179	L-amino acid transmembrane transporter activity	43	-0.280165	-1.13163	0.27013	0.422641	0.27657	2538	tags=35%, list=17%, signal=29%	4948/8140/83733/6541/6505/124935/6510/6519/81539/57030/121260/120103/9056/23428/6542
MF	GO:0016782	transferase activity, transferring sulfur-containing groups	57	0.280396	1.11213	0.270049	0.422599	0.276543	3016	tags=35%, list=20%, signal=28%	23600/4338/79783/9394/7263/9953/9054/27304/6822/10090/51363/11019/348180/4357/51654/166012/64090/100131187/27284/54901
BP	GO:0048668	collateral sprouting	22	-0.330172	-1.14885	0.26969	0.422121	0.27623	887	tags=50%, list=6%, signal=47%	8153/23242/51199/627/4803/1946/1382/5802/10507/9839/351
BP	GO:0099111	microtubule-based transport	175	0.228625	1.08567	0.26963	0.422111	0.276223	4498	tags=35%, list=30%, signal=25%	1780/55811/1176/22920/6647/7014/23557/26256/55686/127829/7314/63971/1201/11020/140735/282991/83657/10749/55638/80173/63915/3192/8546/5195/92104/2647/23059/6845/10128/27148/8100/23095/3315/2622/79443/4137/388552/51668/150737/403/57662/4133/89941/9531/83658/6794/8636/6687/3064/25809/8409/25981/3916/10239/26985/3842/28981/55330/22994/26146/51626/8655
BP	GO:0099072	regulation of postsynaptic membrane neurotransmitter receptor levels	55	-0.252497	-1.0939	0.26943	0.421883	0.276074	4004	tags=36%, list=27%, signal=27%	22883/102/1740/4983/5584/23426/1948/6616/4600/1742/3690/23237/53616/59283/6809/5602/2239/23096/1741/10082
BP	GO:0006825	copper ion transport	18	0.374238	1.14404	0.269165	0.421574	0.275872	3412	tags=44%, list=23%, signal=34%	475/51076/341208/4891/540/6341/261729/10063
BP	GO:0051052	regulation of DNA metabolic process	304	0.211559	1.08258	0.269179	0.421574	0.275872	5194	tags=42%, list=35%, signal=28%	8313/56893/7203/7014/151987/64710/4931/142/9400/604/5514/2247/23381/54929/51547/2852/3326/2264/9104/78990/3297/56897/2068/51025/84501/221656/55100/1499/4968/7013/26272/10728/7874/4869/64210/11232/84309/57332/6778/4221/3192/7336/4255/10111/140609/10574/10575/6714/54921/5073/131870/151636/55869/83933/6419/10419/25970/9131/27000/80762/11143/4437/26354/3178/10361/51366/6830/23028/5609/9025/5595/10269…
CC	GO:0005793	endoplasmic reticulum-Golgi intermediate compartment	121	0.24418	1.1053	0.268817	0.421176	0.275611	2390	tags=17%, list=16%, signal=15%	79058/10134/2153/56886/1294/29097/285704/10960/51006/762/51112/11079/11282/146456/10897/10945/537/5862/9798/8729/6091
BP	GO:0045070	positive regulation of viral genome replication	35	0.316331	1.13763	0.268534	0.421008	0.275502	2297	tags=23%, list=15%, signal=19%	64710/26986/103/6780/23367/3434/1642/9218
BP	GO:0035561	regulation of chromatin binding	21	0.363206	1.15573	0.268581	0.421008	0.275502	3973	tags=38%, list=27%, signal=28%	56257/90780/1499/81857/151636/59343/23028/51053
BP	GO:0007213	G protein-coupled acetylcholine receptor signaling pathway	12	-0.410476	-1.14812	0.268623	0.421008	0.275502	4637	tags=50%, list=31%, signal=34%	2771/23236/375790/2776/6001/2769
BP	GO:0071285	cellular response to lithium ion	12	-0.41053	-1.14827	0.268623	0.421008	0.275502	114	tags=17%, list=1%, signal=17%	3398/999
BP	GO:0060986	endocrine hormone secretion	34	-0.295834	-1.12219	0.268657	0.421008	0.275502	2217	tags=32%, list=15%, signal=28%	3625/3624/4824/338442/1407/51762/3553/1393/2625/114897/2260
MF	GO:0000774	adenyl-nucleotide exchange factor activity	10	0.452625	1.17103	0.267986	0.420377	0.275089	4578	tags=60%, list=31%, signal=42%	9532/9531/23640/10808/80273/134266
BP	GO:0001556	oocyte maturation	20	-0.342395	-1.13348	0.267813	0.420191	0.274967	3696	tags=50%, list=25%, signal=38%	9319/675/9985/2185/2069/11144/994/5139/26271/646
BP	GO:0010885	regulation of cholesterol storage	16	0.391624	1.16297	0.267361	0.419949	0.274809	2389	tags=44%, list=16%, signal=37%	1066/948/5465/10062/7376/6721/338
MF	GO:0034450	ubiquitin-ubiquitin ligase activity	13	0.414544	1.17016	0.267483	0.419949	0.274809	4228	tags=69%, list=28%, signal=50%	27339/10277/51529/10273/267/51366/22888/23759/3093
BP	GO:0045777	positive regulation of blood pressure	25	-0.327569	-1.15451	0.2675	0.419949	0.274809	1170	tags=20%, list=8%, signal=18%	1535/148/6915/3398/552
BP	GO:0010043	response to zinc ion	43	-0.280993	-1.13498	0.267532	0.419949	0.274809	3203	tags=37%, list=22%, signal=29%	5027/760/4495/1396/3777/4502/5350/6279/4496/84329/4493/57817/4499/4494/5066/7782
BP	GO:0036315	cellular response to sterol	22	0.355892	1.13843	0.267581	0.419949	0.274809	1745	tags=23%, list=12%, signal=20%	6097/51141/1066/6608/1581
MF	GO:0016722	oxidoreductase activity, oxidizing metal ions	16	-0.368204	-1.1299	0.267606	0.419949	0.274809	2049	tags=31%, list=14%, signal=27%	79689/55240/1356/79901/9843
BP	GO:0010799	regulation of peptidyl-threonine phosphorylation	40	-0.284374	-1.12707	0.267003	0.419507	0.274519	4179	tags=38%, list=28%, signal=27%	566/117854/805/51422/199731/4092/8877/801/399473/10253/7040/9294/161742/54541/351
BP	GO:2000644	regulation of receptor catabolic process	10	-0.44025	-1.16663	0.266816	0.419324	0.2744	2530	tags=50%, list=17%, signal=42%	83737/255738/29116/8898/5045
BP	GO:0051954	positive regulation of amine transport	28	-0.311396	-1.11913	0.266833	0.419324	0.2744	3664	tags=43%, list=25%, signal=32%	4923/23204/6804/3688/5021/5027/6857/6812/8564/6558/6387/552
BP	GO:1903793	positive regulation of anion transport	48	-0.261625	-1.1013	0.266833	0.419324	0.2744	856	tags=31%, list=6%, signal=30%	51761/5027/10396/1071/10347/6812/8792/1080/2170/8564/3553/5724/6558/22925/552
BP	GO:0098586	cellular response to virus	49	0.291905	1.12646	0.266447	0.419049	0.27422	3386	tags=31%, list=23%, signal=24%	3964/375/63906/103/5245/1432/2332/7105/8729/9698/55666/708/220001/3661/79132
CC	GO:0005771	multivesicular body	49	-0.259247	-1.09417	0.266497	0.419049	0.27422	2074	tags=20%, list=14%, signal=18%	55340/25978/8530/55240/120892/1393/5874/1956/1514/5873
BP	GO:0045933	positive regulation of muscle contraction	37	-0.287872	-1.12531	0.266344	0.418976	0.274172	687	tags=38%, list=5%, signal=36%	100/54795/5021/93649/476/1907/8877/3815/148/5743/6915/5724/2149/5997
BP	GO:0010737	protein kinase A signaling	30	-0.314416	-1.15075	0.266169	0.418864	0.274098	1026	tags=17%, list=7%, signal=16%	120892/5141/3936/5577/7430
BP	GO:0070670	response to interleukin-4	34	-0.296214	-1.12363	0.266169	0.418864	0.274098	2378	tags=35%, list=16%, signal=30%	4435/6356/3561/4783/11151/146722/11093/3718/5771/4360/2625/3566
BP	GO:0015937	coenzyme A biosynthetic process	10	0.453242	1.17263	0.266187	0.418864	0.274098	4253	tags=50%, list=29%, signal=36%	80347/79877/80025/53354/79717
BP	GO:0060768	regulation of epithelial cell proliferation involved in prostate gland development	10	0.453006	1.17202	0.266187	0.418864	0.274098	2401	tags=40%, list=16%, signal=34%	6469/367/1499/5176
MF	GO:0044548	S100 protein binding	14	-0.390663	-1.14975	0.266219	0.418864	0.274098	2409	tags=50%, list=16%, signal=42%	2246/6285/3777/6282/6277/8826/7430
BP	GO:0034284	response to monosaccharide	172	0.230522	1.09365	0.265879	0.418749	0.274023	3049	tags=24%, list=21%, signal=20%	2752/51085/3172/3170/57678/8890/5563/7447/2729/25874/336/22841/2852/2029/8660/56943/1361/5313/55937/65010/8938/4035/4830/8398/1581/1967/55638/4221/55011/51024/51092/5176/91942/2030/8893/4041/6810/3795/2646/2730/65220/5532
BP	GO:0046514	ceramide catabolic process	18	0.375261	1.14717	0.265758	0.418642	0.273954	1308	tags=28%, list=9%, signal=25%	2629/129807/10825/3073/4758
BP	GO:0048266	behavioral response to pain	11	-0.424848	-1.16224	0.265625	0.418517	0.273872	2104	tags=55%, list=14%, signal=47%	5025/5024/4914/6335/7057/57121
MF	GO:0070411	I-SMAD binding	14	0.415932	1.17972	0.264865	0.418023	0.273548	1278	tags=21%, list=9%, signal=20%	8313/4088/1499
BP	GO:0071636	positive regulation of transforming growth factor beta production	18	-0.35448	-1.12688	0.26506	0.418023	0.273548	4214	tags=56%, list=28%, signal=40%	10159/50943/1385/7481/4602/3965/7057/5743/5045/4060
BP	GO:0006684	sphingomyelin metabolic process	13	-0.401073	-1.14654	0.265116	0.418023	0.273548	5278	tags=69%, list=36%, signal=45%	6610/5580/142891/10558/9517/6609/27293/55512/166929
MF	GO:0015174	basic amino acid transmembrane transporter activity	13	-0.400582	-1.14514	0.265116	0.418023	0.273548	2321	tags=38%, list=16%, signal=32%	6541/6519/121260/9056/6542
BP	GO:0032225	regulation of synaptic transmission, dopaminergic	13	-0.400459	-1.14479	0.265116	0.418023	0.273548	1448	tags=23%, list=10%, signal=21%	1861/5743/6622
BP	GO:0007141	male meiosis I	16	-0.370325	-1.1364	0.265258	0.418023	0.273548	4372	tags=56%, list=29%, signal=40%	3306/9319/29947/675/9985/3622/4603/150365/11144
BP	GO:0010042	response to manganese ion	16	-0.370073	-1.13563	0.265258	0.418023	0.273548	1026	tags=25%, list=7%, signal=23%	120892/5743/387758/351
BP	GO:0042249	establishment of planar polarity of embryonic epithelium	16	-0.370512	-1.13698	0.265258	0.418023	0.273548	3819	tags=50%, list=26%, signal=37%	5754/10427/2295/57216/115908/2535/8321/6422
BP	GO:1903019	negative regulation of glycoprotein metabolic process	16	-0.368895	-1.13202	0.265258	0.418023	0.273548	2885	tags=44%, list=19%, signal=35%	81618/10347/9452/25825/3718/1839/5806
BP	GO:0007080	mitotic metaphase plate congression	47	0.292313	1.11421	0.264657	0.417909	0.273474	5380	tags=45%, list=36%, signal=29%	51115/23212/79643/8697/3192/27243/57132/91272/3835/5119/10464/92421/79003/51510/23636/8678/54984/9183/81929/84722/27183
BP	GO:0070286	axonemal dynein complex assembly	23	-0.325873	-1.13986	0.264706	0.417909	0.273474	3629	tags=52%, list=24%, signal=39%	23639/51364/27019/27285/115948/339829/352909/83538/56171/83544/54839/6674
BP	GO:0034454	microtubule anchoring at centrosome	10	-0.441096	-1.16887	0.264574	0.417869	0.273448	3517	tags=50%, list=24%, signal=38%	51199/84984/84376/22981/80323
BP	GO:0048703	embryonic viscerocranium morphogenesis	10	-0.442253	-1.17193	0.264574	0.417869	0.273448	4889	tags=60%, list=33%, signal=40%	25902/6899/2303/3199/4208/50515
BP	GO:1990778	protein localization to cell periphery	307	-0.19315	-1.07593	0.26378	0.416782	0.272736	2740	tags=23%, list=18%, signal=20%	2903/54843/9053/8673/6616/9545/1742/30844/10551/254887/8417/10077/22979/30846/245812/91663/5028/11187/3958/23114/6812/83871/2621/7132/131578/5583/54209/784/286/53616/84668/5581/207/246329/200894/196383/4323/59283/7040/5621/25999/2316/6809/23433/857/2207/287/2037/5602/51762/51201/91461/2042/2239/1601/23096/4644/8642/30845/288/8631/3675/1956/11031/256764/1969/84106/23136/10082/7430/23043/999
BP	GO:0070935	3'-UTR-mediated mRNA stabilization	15	0.402296	1.17185	0.26362	0.416615	0.272627	1505	tags=27%, list=10%, signal=24%	221662/90806/1432/9261
BP	GO:0061162	establishment of monopolar cell polarity	21	-0.328438	-1.11553	0.263415	0.416374	0.272469	1721	tags=38%, list=12%, signal=34%	5754/4983/5584/284217/6624/23616/4131/2294
BP	GO:0061339	establishment or maintenance of monopolar cell polarity	21	-0.328438	-1.11553	0.263415	0.416374	0.272469	1721	tags=38%, list=12%, signal=34%	5754/4983/5584/284217/6624/23616/4131/2294
BP	GO:0003254	regulation of membrane depolarization	35	-0.296091	-1.12446	0.263291	0.416346	0.272451	3888	tags=43%, list=26%, signal=32%	23171/54795/55800/6324/817/5027/4092/10962/6331/120892/2805/596/288/2273/1634
BP	GO:0010639	negative regulation of organelle organization	355	0.208928	1.07982	0.263228	0.41633	0.27244	4092	tags=29%, list=28%, signal=22%	1496/652/666/84749/664/7249/7014/57159/2729/115209/23081/23133/142/2648/3303/25802/23189/78990/3550/8558/10300/51025/598/585/4000/2258/5252/28978/25842/7013/4233/4302/55755/5573/11091/57143/26036/4869/7349/4331/96459/51256/3720/3192/23409/375189/10111/10677/7175/55011/4281/10040/83715/27243/51499/26155/2395/6714/8850/27429/79142/8996/80764/26471/6419/146691/5716/4137/55795/9882/3159/51657/8260/57…
BP	GO:0045830	positive regulation of isotype switching	20	-0.3455	-1.14375	0.262899	0.415895	0.272155	5578	tags=60%, list=38%, signal=38%	55183/79915/118460/958/7158/30009/940/7037/8741/23529/7040/5788
BP	GO:0036158	outer dynein arm assembly	13	-0.402545	-1.15075	0.262791	0.415807	0.272098	5566	tags=69%, list=37%, signal=43%	93233/1769/23639/51364/27019/115948/83538/83544/54839
BP	GO:0043691	reverse cholesterol transport	17	0.384108	1.15745	0.262609	0.415603	0.271964	1192	tags=24%, list=8%, signal=22%	1066/336/55937/3990
MF	GO:0030371	translation repressor activity	25	0.340632	1.13082	0.262458	0.415449	0.271864	3524	tags=28%, list=24%, signal=21%	1979/8637/51247/2332/1153/163255/23034
BP	GO:0098789	pre-mRNA cleavage required for polyadenylation	13	0.41577	1.17362	0.262238	0.415341	0.271794	5274	tags=46%, list=35%, signal=30%	29894/64852/10898/1478/23283/79869
BP	GO:0032331	negative regulation of chondrocyte differentiation	17	-0.365624	-1.14805	0.262295	0.415341	0.271794	3174	tags=59%, list=21%, signal=46%	5916/5781/5915/7046/7483/5744/11173/26585/2202/81792
CC	GO:0097197	tetraspanin-enriched microdomain	10	-0.443376	-1.17491	0.262332	0.415341	0.271794	4596	tags=60%, list=31%, signal=41%	81619/23555/102/51206/10630/388325
MF	GO:0016763	transferase activity, transferring pentosyl groups	43	-0.282634	-1.1416	0.262338	0.415341	0.271794	394	tags=14%, list=3%, signal=14%	64131/10135/79668/420/7378/4860
BP	GO:0032897	negative regulation of viral transcription	27	0.335491	1.13979	0.262023	0.415179	0.271687	740	tags=19%, list=5%, signal=18%	5987/64710/7023/81559/81603
BP	GO:0050909	sensory perception of taste	27	0.335479	1.13974	0.262023	0.415179	0.271687	1654	tags=22%, list=11%, signal=20%	51176/948/41/9033/6339/83597
BP	GO:0090179	planar cell polarity pathway involved in neural tube closure	12	-0.414991	-1.16075	0.261851	0.415074	0.271619	443	tags=25%, list=3%, signal=24%	2535/8321/6422
MF	GO:0042562	hormone binding	64	-0.241514	-1.08393	0.261658	0.414971	0.271551	3581	tags=36%, list=24%, signal=27%	5021/1910/7434/476/220/10148/6344/2696/4883/3624/3480/2642/478/9340/7433/11057/5315/1393/1889/5745/1956/2690/552
CC	GO:0002178	palmitoyltransferase complex	11	0.44225	1.16744	0.261733	0.414971	0.271551	422	tags=18%, list=3%, signal=18%	51114/94103
BP	GO:0072321	chaperone-mediated protein transport	11	0.441989	1.16674	0.261733	0.414971	0.271551	3889	tags=55%, list=26%, signal=40%	5824/1678/26520/26517/9531/26519
CC	GO:0008180	COP9 signalosome	32	0.328703	1.15739	0.261513	0.414914	0.271514	3716	tags=41%, list=25%, signal=31%	10987/3305/3303/3326/50813/51517/2873/30968/10980/64708/10211/3304/51138
BP	GO:0031998	regulation of fatty acid beta-oxidation	19	0.374946	1.15873	0.261538	0.414914	0.271514	2185	tags=37%, list=15%, signal=31%	3667/219743/8660/215/440503/8647/5465
BP	GO:0070206	protein trimerization	17	0.384905	1.15985	0.26087	0.414021	0.270929	919	tags=24%, list=6%, signal=22%	84976/6506/10280/41
BP	GO:0006700	C21-steroid hormone biosynthetic process	20	-0.347344	-1.14986	0.260442	0.413426	0.27054	4579	tags=55%, list=31%, signal=38%	650/5978/654/83930/231/133/8912/54361/1958/10891/653
BP	GO:0070102	interleukin-6-mediated signaling pathway	22	-0.33129	-1.15274	0.260143	0.413066	0.270305	3289	tags=41%, list=22%, signal=32%	114900/5781/6774/867/3569/5771/3717/6688/9021
BP	GO:1904589	regulation of protein import	58	0.285957	1.13396	0.260163	0.413066	0.270305	3711	tags=36%, list=25%, signal=27%	652/55612/6469/948/3326/4088/1432/6608/3728/7175/51684/57506/8882/8841/9141/55696/51366/9531/10204/55929/10155
BP	GO:0015780	nucleotide-sugar transmembrane transport	11	0.445662	1.17644	0.259928	0.412861	0.27017	4014	tags=36%, list=27%, signal=27%	51006/11046/113829/10237
BP	GO:0042492	gamma-delta T cell differentiation	11	0.444365	1.17302	0.259928	0.412861	0.27017	881	tags=36%, list=6%, signal=34%	6932/6777/51176/9580
BP	GO:0060767	epithelial cell proliferation involved in prostate gland development	11	0.444382	1.17306	0.259928	0.412861	0.27017	2401	tags=36%, list=16%, signal=31%	6469/367/1499/5176
CC	GO:0000777	condensed chromosome kinetochore	94	0.255357	1.11427	0.259202	0.411959	0.26958	3050	tags=19%, list=21%, signal=15%	1780/25936/11243/55746/25909/26039/3297/23219/134492/201161/3192/79023/91272/80152/10428/11258/64769/119504
MF	GO:0005546	phosphatidylinositol-4,5-bisphosphate binding	64	-0.241984	-1.08604	0.259067	0.411865	0.269519	3788	tags=38%, list=25%, signal=28%	2934/653145/9644/112574/3759/8301/822/54843/6857/22895/8324/27111/284110/124460/85477/50853/4139/57158/64005/6548/57664/55803/5217/9066
MF	GO:0008047	enzyme activator activity	464	-0.18021	-1.05139	0.259091	0.411865	0.269519	2991	tags=24%, list=20%, signal=20%	9824/8575/51378/7481/400966/8601/2192/663/9744/1894/337/6001/64411/143872/9815/10392/84253/11033/4325/4689/9052/85360/8831/79822/54453/83478/9411/1654/60682/55789/10718/801/2621/64926/5529/25780/6348/1946/3084/201176/8787/653361/57186/23329/58504/9535/3316/1123/51291/2919/4824/134957/55188/57580/10253/5581/84144/6352/57636/10681/2056/23616/257106/84632/93663/8786/79890/23102/26585/51704/9938/1001…
BP	GO:0010970	transport along microtubule	150	0.236824	1.09382	0.258806	0.411578	0.269331	4498	tags=37%, list=30%, signal=26%	1780/1176/22920/6647/7014/23557/55686/127829/7314/63971/1201/11020/140735/282991/83657/10749/55638/80173/63915/3192/8546/5195/92104/2647/23059/6845/10128/8100/23095/3315/79443/4137/388552/51668/150737/403/57662/4133/89941/9531/83658/6794/8636/6687/3064/8409/3916/10239/26985/3842/28981/55330/22994/26146/51626/8655
BP	GO:0061025	membrane fusion	141	-0.213371	-1.07536	0.258621	0.41156	0.269319	2726	tags=23%, list=18%, signal=19%	5322/8673/6616/8877/4600/6857/338382/8417/57586/25801/6812/83871/2621/25978/11151/54734/54809/114088/301/1234/6809/51762/23208/26509/7852/55647/2054/6622/1514/858/9066/8676/920
BP	GO:0006677	glycosylceramide metabolic process	15	-0.385683	-1.15364	0.258661	0.41156	0.269319	2084	tags=40%, list=14%, signal=34%	79152/8707/5562/2581/256435/7357
BP	GO:0032201	telomere maintenance via semi-conservative replication	27	0.338772	1.15093	0.258706	0.41156	0.269319	5150	tags=52%, list=35%, signal=34%	7014/7013/5557/5981/6118/6119/5976/5983/57804/5111/6117/5425/5424/5558
BP	GO:1904923	regulation of autophagy of mitochondrion in response to mitochondrial depolarization	13	0.41903	1.18282	0.258741	0.41156	0.269319	3688	tags=38%, list=25%, signal=29%	2629/54543/11140/27429/10013
BP	GO:0051180	vitamin transport	36	0.320273	1.14587	0.258446	0.411424	0.26923	3145	tags=28%, list=21%, signal=22%	8884/7274/113235/9429/9962/6514/10560/9963/81034/6573
BP	GO:0006536	glutamate metabolic process	30	0.330938	1.14328	0.258333	0.411328	0.269167	1706	tags=27%, list=11%, signal=24%	2752/162417/2729/2746/7915/137872/8659/23657
BP	GO:0043516	regulation of DNA damage response, signal transduction by p53 class mediator	31	-0.306691	-1.13569	0.258145	0.411244	0.269112	2132	tags=26%, list=14%, signal=22%	149628/5366/399473/3090/6615/7291/161742/22925
BP	GO:0010225	response to UV-C	16	-0.372098	-1.14185	0.258216	0.411244	0.269112	5144	tags=56%, list=35%, signal=37%	3150/4193/578/400410/675/7486/114769/602/123879
BP	GO:0014888	striated muscle adaptation	35	-0.29823	-1.13258	0.258228	0.411244	0.269112	2858	tags=31%, list=19%, signal=25%	4208/816/5530/58529/2308/23493/7138/3488/10891/3600/2627
MF	GO:0008536	Ran GTPase binding	38	0.313548	1.13145	0.25801	0.411148	0.269049	3702	tags=32%, list=25%, signal=24%	57610/57510/84926/10048/79711/55705/202151/1434/9670/51194/10204/23534
BP	GO:0071333	cellular response to glucose stimulus	111	0.247899	1.10506	0.257812	0.410917	0.268898	3049	tags=26%, list=21%, signal=21%	51085/3170/5563/7447/2729/25874/22841/2852/8660/56943/1361/8938/4035/4830/8398/1581/55638/4221/55011/51024/51092/5176/91942/2030/4041/6810/2730/65220/5532
MF	GO:0005109	frizzled binding	29	-0.314622	-1.1456	0.257576	0.410679	0.268743	2976	tags=45%, list=20%, signal=36%	80326/7481/7480/440193/115908/7483/8324/4920/54361/7477/84870/8321/6422
MF	GO:0071813	lipoprotein particle binding	29	-0.314026	-1.14343	0.257576	0.410679	0.268743	1001	tags=38%, list=7%, signal=35%	8578/7804/4023/19/54209/7057/55576/1401/23166/5360/4481
MF	GO:0071814	protein-lipid complex binding	29	-0.314026	-1.14343	0.257576	0.410679	0.268743	1001	tags=38%, list=7%, signal=35%	8578/7804/4023/19/54209/7057/55576/1401/23166/5360/4481
BP	GO:0035458	cellular response to interferon-beta	17	-0.366874	-1.15198	0.257611	0.410679	0.268743	2132	tags=35%, list=14%, signal=30%	3659/149628/9447/7098/3428/4332
BP	GO:0071459	protein localization to chromosome, centromeric region	20	0.366586	1.1543	0.257143	0.410266	0.268472	5203	tags=40%, list=35%, signal=26%	3550/51112/91272/80152/9184/79003/9183/10664
BP	GO:0051938	L-glutamate import	13	0.419345	1.18371	0.256993	0.410111	0.268371	1706	tags=23%, list=11%, signal=20%	6506/477/23657
BP	GO:0099625	ventricular cardiac muscle cell membrane repolarization	24	-0.327354	-1.14767	0.256927	0.410089	0.268356	2349	tags=29%, list=16%, signal=25%	6331/10142/3753/3760/287/781/23704
BP	GO:0010524	positive regulation of calcium ion transport into cytosol	47	-0.265561	-1.11052	0.25679	0.410019	0.26831	2559	tags=38%, list=17%, signal=32%	578/5025/5024/5311/9002/805/5027/9001/7220/801/187/57158/6717/623/857/2149/6622/920
BP	GO:0051668	localization within membrane	82	-0.23378	-1.0911	0.256831	0.410019	0.26831	3976	tags=35%, list=27%, signal=26%	84100/2119/375790/2934/1740/6249/10427/2898/9871/1742/254263/8831/51308/55333/914/9863/196383/59283/2743/3689/100133941/2316/23180/51201/5788/3676/1794/1741/5764
BP	GO:0050775	positive regulation of dendrite morphogenesis	37	0.316925	1.13454	0.256367	0.409514	0.26798	3128	tags=27%, list=21%, signal=21%	79791/29882/26039/23316/5649/6845/51265/80823/10458/51188
BP	GO:0030449	regulation of complement activation	50	-0.259554	-1.10263	0.25641	0.409514	0.26798	1493	tags=22%, list=10%, signal=20%	712/735/1378/714/713/719/5199/730/3553/11326/728
BP	GO:1903959	regulation of anion transmembrane transport	30	-0.315295	-1.15396	0.256219	0.409376	0.26789	2073	tags=33%, list=14%, signal=29%	124935/338440/207/5621/285966/7057/1080/5999/5724/5997
BP	GO:0050951	sensory perception of temperature stimulus	21	-0.331895	-1.12728	0.256098	0.409265	0.267817	2322	tags=33%, list=16%, signal=28%	55107/3356/4914/56925/7852/6387/2047
BP	GO:0006703	estrogen biosynthetic process	12	0.429201	1.17774	0.255814	0.408895	0.267575	1285	tags=25%, list=9%, signal=23%	7923/51478/79154
BP	GO:0031053	primary miRNA processing	12	0.428732	1.17645	0.255814	0.408895	0.267575	1461	tags=25%, list=10%, signal=23%	65080/4088/56339
BP	GO:1903955	positive regulation of protein targeting to mitochondrion	31	0.333626	1.16297	0.25539	0.408384	0.267241	4105	tags=48%, list=28%, signal=35%	3305/8314/58480/54543/89781/55823/6721/27429/9141/9776/1459/59286/9520/54741/10425
BP	GO:0070875	positive regulation of glycogen metabolic process	15	0.405882	1.18229	0.254833	0.407636	0.266751	1605	tags=27%, list=11%, signal=24%	3667/8660/648791/90673
BP	GO:1904294	positive regulation of ERAD pathway	15	0.405075	1.17994	0.254833	0.407636	0.266751	5010	tags=53%, list=34%, signal=35%	10134/7917/4780/29979/55741/91304/6449/9709
BP	GO:0042306	regulation of protein import into nucleus	55	0.287519	1.13966	0.25487	0.407636	0.266751	3711	tags=36%, list=25%, signal=27%	652/55612/6469/948/3326/4088/1432/6608/3728/7175/51684/57506/8882/8841/55696/51366/9531/10204/55929/10155
BP	GO:0031054	pre-miRNA processing	11	0.448156	1.18302	0.254513	0.407314	0.26654	873	tags=27%, list=6%, signal=26%	144233/103/65080
BP	GO:0001835	blastocyst hatching	26	-0.326367	-1.16834	0.254321	0.407252	0.2665	1186	tags=27%, list=8%, signal=25%	84660/50861/135398/123920/338596/10161/5932
BP	GO:0035188	hatching	26	-0.326367	-1.16834	0.254321	0.407252	0.2665	1186	tags=27%, list=8%, signal=25%	84660/50861/135398/123920/338596/10161/5932
BP	GO:0071684	organism emergence from protective structure	26	-0.326367	-1.16834	0.254321	0.407252	0.2665	1186	tags=27%, list=8%, signal=25%	84660/50861/135398/123920/338596/10161/5932
BP	GO:0072659	protein localization to plasma membrane	257	-0.19776	-1.07768	0.254355	0.407252	0.2665	2714	tags=23%, list=18%, signal=19%	54843/9053/8673/9545/30844/10551/254887/8417/10077/22979/30846/245812/91663/5028/11187/3958/23114/6812/83871/2621/7132/131578/5583/54209/784/286/84668/5581/207/246329/196383/4323/7040/5621/25999/2316/6809/23433/2207/287/51762/51201/91461/2042/1601/4644/8642/30845/288/8631/3675/1956/11031/256764/1969/84106/23136/7430/23043/999
CC	GO:0016342	catenin complex	24	-0.327963	-1.14981	0.254408	0.407252	0.2665	2825	tags=38%, list=19%, signal=30%	1015/4092/1001/64403/1004/1009/8642/28513/999
BP	GO:0090140	regulation of mitochondrial fission	24	-0.327888	-1.14955	0.254408	0.407252	0.2665	1850	tags=21%, list=12%, signal=18%	80821/120892/10891/1634/56907
BP	GO:0007059	chromosome segregation	282	0.21425	1.086	0.254422	0.407252	0.2665	4237	tags=26%, list=29%, signal=19%	8313/25936/157777/11243/286053/51115/7917/9400/51547/55154/23212/3550/54627/79903/10636/2068/10300/127829/79643/55781/8697/1499/7013/51112/129563/55755/150465/7290/64210/83852/3192/200942/28989/7175/51529/79023/27243/57132/91272/23126/3835/80152/9698/54921/55869/81610/55795/29781/8260/6732/64793/80010/8815/9184/9126/5119/49856/9391/1459/10464/92421/5885/26993/6188/84464/246184/8881/197342/80198/7…
BP	GO:1901879	regulation of protein depolymerization	77	-0.239047	-1.10534	0.253968	0.407108	0.266405	4353	tags=35%, list=29%, signal=25%	120/23075/11034/146057/2934/7111/89795/51332/29767/9181/56203/51474/6712/822/11075/119/85477/50853/23616/4131/6710/5341/130271/59341/2150/4130/9037
MF	GO:0010485	H4 histone acetyltransferase activity	17	0.387541	1.1678	0.253913	0.407102	0.266402	5822	tags=59%, list=39%, signal=36%	2648/79903/11091/8473/23326/51230/284058/84148/10445/151050
BP	GO:0006122	mitochondrial electron transport, ubiquinol to cytochrome c	13	0.421059	1.18855	0.253497	0.406629	0.266092	1837	tags=31%, list=12%, signal=27%	7384/27089/7381/1537
BP	GO:0038111	interleukin-7-mediated signaling pathway	16	-0.374344	-1.14874	0.253521	0.406629	0.266092	2694	tags=44%, list=18%, signal=36%	6774/3561/3575/8651/3718/8835/85480
BP	GO:1902930	regulation of alcohol biosynthetic process	72	0.2695	1.12542	0.253566	0.406629	0.266092	3117	tags=32%, list=21%, signal=25%	10654/57678/7108/6647/9453/2852/9563/5447/2224/23541/1581/6713/3422/6319/4802/6721/338/4597/1609/4598/22937/2222/31
BP	GO:0001836	release of cytochrome c from mitochondria	55	0.28766	1.14022	0.253247	0.406367	0.265921	2945	tags=27%, list=20%, signal=22%	666/664/638/2852/51025/598/4000/8398/51024/51499/2395/8996/5716/9141/2810
BP	GO:0060216	definitive hemopoiesis	20	-0.34839	-1.15332	0.253071	0.406168	0.265791	2543	tags=30%, list=17%, signal=25%	4066/3213/8076/6886/7010/3214
CC	GO:0033268	node of Ranvier	12	-0.417541	-1.16788	0.252822	0.405851	0.265583	5004	tags=67%, list=34%, signal=44%	6695/274/6900/57731/6324/3786/23114/288
BP	GO:2000242	negative regulation of reproductive process	40	-0.289551	-1.14759	0.251889	0.404437	0.264658	1823	tags=25%, list=12%, signal=22%	54361/4824/26271/397/23414/23213/1843/6615/7076/3976
BP	GO:0051084	'de novo' posttranslational protein folding	32	0.329739	1.16104	0.251645	0.404127	0.264455	3502	tags=34%, list=24%, signal=26%	56886/3305/3303/54788/10728/6767/7266/3336/3313/131474/3304
BP	GO:0030072	peptide hormone secretion	210	0.22233	1.08473	0.251429	0.403863	0.264282	2047	tags=18%, list=14%, signal=15%	2752/91608/55585/3667/3172/3170/3709/9255/1803/54097/7447/25924/152/25874/23410/6566/22841/2852/2746/2029/8660/56943/8938/11315/4035/6514/8398/7349/5578/818/6927/3033/5950/55638/84300/3814/23409
MF	GO:0016896	exoribonuclease activity, producing 5'-phosphomonoesters	37	0.318076	1.13866	0.251273	0.403696	0.264173	3010	tags=27%, list=20%, signal=22%	90806/56915/54512/129563/81875/9924/5073/23404/79033/23016
BP	GO:0051451	myoblast migration	13	-0.406124	-1.16098	0.251163	0.403601	0.264111	3084	tags=38%, list=21%, signal=31%	6093/51177/301/79647/84466
BP	GO:0019532	oxalate transport	11	0.449215	1.18582	0.250903	0.403266	0.263891	3601	tags=36%, list=24%, signal=28%	65010/10861/375611/115111
BP	GO:0090503	RNA phosphodiester bond hydrolysis, exonucleolytic	42	0.306432	1.14256	0.250409	0.402885	0.263642	4945	tags=43%, list=33%, signal=29%	90806/56915/51013/54512/129563/81875/9924/5073/23404/79033/23016/11340/5394/112479/22894/22803/25996/51010
BP	GO:0007413	axonal fasciculation	22	-0.332756	-1.15784	0.250597	0.402885	0.263642	5025	tags=59%, list=34%, signal=39%	1268/836/4692/6900/2043/4685/27242/10371/55118/2049/2042/152330/9037
BP	GO:0106030	neuron projection fasciculation	22	-0.332756	-1.15784	0.250597	0.402885	0.263642	5025	tags=59%, list=34%, signal=39%	1268/836/4692/6900/2043/4685/27242/10371/55118/2049/2042/152330/9037
BP	GO:0009954	proximal/distal pattern formation	20	-0.348523	-1.15376	0.250614	0.402885	0.263642	1844	tags=35%, list=12%, signal=31%	28514/56603/26585/8854/2737/22856/2735
BP	GO:0060307	regulation of ventricular cardiac muscle cell membrane repolarization	20	-0.34994	-1.15846	0.250614	0.402885	0.263642	2349	tags=30%, list=16%, signal=25%	6331/10142/3753/287/781/23704
BP	GO:0046164	alcohol catabolic process	48	0.295706	1.13373	0.249584	0.40231	0.263266	4731	tags=46%, list=32%, signal=31%	1593/10380/6652/3612/8644/6822/57016/1581/54363/3613/9784/56623/27284/127/4952/217/3632/5728/131/348/219/1056
BP	GO:0000077	DNA damage checkpoint	140	0.240897	1.10834	0.25	0.40231	0.263266	5475	tags=40%, list=37%, signal=26%	79791/25949/80279/56658/5514/8555/4303/1112/1432/9344/8738/27339/26272/988/261726/91603/25896/51499/4850/57060/7508/4194/8682/2810/5884/25904/51322/1386/80254/51347/1874/6118/197342/80198/79621/25988/26270/8451/79184/60561/9656/4436/55571/8563/7919/5111/29086/9984/9337/51720/11277/23019/7029/6154/51343/581
BP	GO:0002328	pro-B cell differentiation	11	-0.427854	-1.17046	0.25	0.40231	0.263266	2590	tags=36%, list=17%, signal=30%	6659/2322/4851/3280
BP	GO:0006558	L-phenylalanine metabolic process	10	0.459757	1.18948	0.25	0.40231	0.263266	1893	tags=40%, list=13%, signal=35%	5053/3081/5092/3242
BP	GO:0006559	L-phenylalanine catabolic process	10	0.459757	1.18948	0.25	0.40231	0.263266	1893	tags=40%, list=13%, signal=35%	5053/3081/5092/3242
BP	GO:0010039	response to iron ion	29	-0.316884	-1.15383	0.25	0.40231	0.263266	1493	tags=24%, list=10%, signal=22%	712/3162/57817/3091/79901/596/6622
MF	GO:0016810	hydrolase activity, acting on carbon-nitrogen (but not peptide) bonds	105	-0.225641	-1.09251	0.25	0.40231	0.263266	1683	tags=21%, list=11%, signal=19%	57708/51564/2744/443/9398/200315/9615/60489/27163/140564/10797/55350/374569/9734/441024/427/27165/27350/55331/2643/978/8876
BP	GO:0031848	protection from non-homologous end joining at telomere	10	0.45965	1.18921	0.25	0.40231	0.263266	5297	tags=60%, list=36%, signal=39%	7014/65057/9937/54386/7515/2072
BP	GO:0070142	synaptic vesicle budding	10	0.462552	1.19671	0.25	0.40231	0.263266	2009	tags=30%, list=14%, signal=26%	375/6517/8546
BP	GO:1902221	erythrose 4-phosphate/phosphoenolpyruvate family amino acid metabolic process	10	0.459757	1.18948	0.25	0.40231	0.263266	1893	tags=40%, list=13%, signal=35%	5053/3081/5092/3242
BP	GO:1902222	erythrose 4-phosphate/phosphoenolpyruvate family amino acid catabolic process	10	0.459757	1.18948	0.25	0.40231	0.263266	1893	tags=40%, list=13%, signal=35%	5053/3081/5092/3242
BP	GO:1902415	regulation of mRNA binding	10	0.460806	1.1922	0.25	0.40231	0.263266	2387	tags=40%, list=16%, signal=34%	3646/2332/8664/1981
BP	GO:0008593	regulation of Notch signaling pathway	86	-0.237337	-1.11731	0.249322	0.402288	0.263251	4596	tags=43%, list=31%, signal=30%	81619/4854/64127/3714/23555/51162/79094/7042/55343/102/429/4846/5584/441478/57178/6774/28514/375704/3815/55333/9148/23493/182/221336/4242/4851/207/55294/3955/4323/1840/408/84441/10631/1956/3280/55589
MF	GO:0008375	acetylglucosaminyltransferase activity	43	-0.28474	-1.15011	0.249351	0.402288	0.263251	3615	tags=47%, list=24%, signal=35%	84892/4248/10331/4249/11320/10317/374907/8706/146664/79369/285203/8707/2650/4242/10678/84002/3955/93010/5277/84752
BP	GO:2000300	regulation of synaptic vesicle exocytosis	63	-0.245146	-1.09767	0.249364	0.402288	0.263251	2546	tags=29%, list=17%, signal=24%	9162/6857/23413/5023/5028/3356/6812/1138/107/5579/6853/320/776/5908/120892/148/5217/9066
BP	GO:0051905	establishment of pigment granule localization	24	-0.32851	-1.15173	0.24937	0.402288	0.263251	2435	tags=29%, list=16%, signal=24%	1001/55212/4935/5874/4644/357/5873
BP	GO:0080111	DNA demethylation	24	-0.329559	-1.1554	0.24937	0.402288	0.263251	4128	tags=50%, list=28%, signal=36%	200316/6996/54790/80312/8239/164668/9760/200315/60489/140564/2625/27350
BP	GO:0009299	mRNA transcription	16	-0.375316	-1.15172	0.248826	0.401824	0.262948	4460	tags=50%, list=30%, signal=35%	6720/5467/2069/22890/6774/10114/2316/728
BP	GO:1902306	negative regulation of sodium ion transmembrane transport	12	0.430465	1.1812	0.248658	0.401635	0.262825	2217	tags=33%, list=15%, signal=28%	477/4734/130497/150684
BP	GO:0043586	tongue development	20	-0.351252	-1.1628	0.248157	0.40098	0.262396	3275	tags=45%, list=22%, signal=35%	627/80326/7480/3815/56603/2737/1956/54796/9464
BP	GO:0007568	aging	267	-0.198409	-1.08697	0.248175	0.40098	0.262396	2236	tags=20%, list=15%, signal=17%	8438/5028/3356/7799/4316/2027/1311/4914/55170/6356/4889/968/712/207/2056/2022/2706/597/26271/3488/3689/3779/5621/120892/57817/3383/22846/10891/1026/8564/148/3635/596/3600/5743/5604/7291/5745/10000/10135/6558/7076/7043/22925/3586/7133/5549/2353/7077/5054/3398/351/1634
MF	GO:0019531	oxalate transmembrane transporter activity	10	0.462893	1.1976	0.248201	0.40098	0.262396	3601	tags=40%, list=24%, signal=30%	65010/10861/375611/115111
BP	GO:0019217	regulation of fatty acid metabolic process	84	0.263553	1.12681	0.248013	0.400923	0.262358	4292	tags=45%, list=29%, signal=32%	51094/3667/51085/51141/5563/219743/3692/8660/9104/5565/57546/5164/215/5163/341/1581/440503/23409/8647/5465/10062/7376/9926/344/116519/22937/4779/208/37/634/23411/10464/80025/60481/345/23417/58526/5468
BP	GO:0042471	ear morphogenesis	90	-0.233127	-1.10748	0.247283	0.399825	0.26164	4142	tags=37%, list=28%, signal=27%	7020/2736/6899/121227/525/5754/10427/51761/10736/220/55084/7976/8575/3199/79955/57216/115908/5013/1301/8516/4920/3198/9935/10253/5396/4646/8013/7291/2535/2625/29/2260/2263
BP	GO:0007589	body fluid secretion	74	0.269021	1.13079	0.247209	0.399789	0.261616	2510	tags=26%, list=17%, signal=21%	51043/6583/4580/6777/462/1036/1314/353/4830/7349/7372/5029/5618/10062/7376/2030/8862/790/139596
BP	GO:1902235	regulation of endoplasmic reticulum stress-induced intrinsic apoptotic signaling pathway	27	0.343287	1.16627	0.247098	0.399692	0.261552	1261	tags=22%, list=8%, signal=20%	666/2907/3303/598/11315/84447
MF	GO:0019210	kinase inhibitor activity	62	-0.246175	-1.09842	0.246787	0.399426	0.261379	1841	tags=21%, list=12%, signal=18%	1032/85450/9535/51527/399/10253/8651/5569/1026/161742/6622/5577/9021
CC	GO:0005834	heterotrimeric G-protein complex	28	-0.318693	-1.14536	0.246883	0.399426	0.261379	4249	tags=50%, list=29%, signal=36%	2791/2781/9630/2783/2776/2787/10672/2775/10681/2784/2793/2769/54331/59345
CC	GO:1905360	GTPase complex	28	-0.318693	-1.14536	0.246883	0.399426	0.261379	4249	tags=50%, list=29%, signal=36%	2791/2781/9630/2783/2776/2787/10672/2775/10681/2784/2793/2769/54331/59345
BP	GO:0006970	response to osmotic stress	78	-0.23996	-1.10725	0.246612	0.399236	0.261254	3483	tags=32%, list=23%, signal=25%	2185/56262/9181/5603/23209/231/9053/358/9076/1654/80131/2056/8531/7098/5602/92241/8564/677/84230/1263/5743/624/59341/6558/1956
BP	GO:0042790	nucleolar large rRNA transcription by RNA polymerase I	13	0.424309	1.19772	0.246503	0.399142	0.261193	2100	tags=31%, list=14%, signal=26%	51547/25926/11137/55011
MF	GO:0070742	C2H2 zinc finger domain binding	13	0.424333	1.19779	0.246503	0.399142	0.261193	3974	tags=46%, list=27%, signal=34%	51176/10919/79364/80764/6880/11338
BP	GO:0043331	response to dsRNA	34	-0.300751	-1.14084	0.246269	0.398927	0.261052	1424	tags=24%, list=10%, signal=21%	5366/64170/857/7098/23180/5899/57162/11213
BP	GO:0043552	positive regulation of phosphatidylinositol 3-kinase activity	32	-0.309293	-1.15308	0.246193	0.398886	0.261026	3483	tags=38%, list=23%, signal=29%	2185/388121/6363/3815/2322/6366/7040/7010/64805/2268/2358/5156
CC	GO:0042827	platelet dense granule	20	-0.352914	-1.1683	0.2457	0.398171	0.260557	2735	tags=40%, list=18%, signal=33%	3708/3959/1521/10257/10447/6403/5874/1893
BP	GO:0070229	negative regulation of lymphocyte apoptotic process	27	0.34384	1.16815	0.245439	0.39783	0.260334	1663	tags=26%, list=11%, signal=23%	652/57678/604/5896/8660/27086/1942
BP	GO:0071731	response to nitric oxide	16	0.399304	1.18578	0.244792	0.396862	0.259701	904	tags=19%, list=6%, signal=18%	4548/7295/54583
BP	GO:0045060	negative thymic T cell selection	10	-0.451122	-1.19544	0.244395	0.396301	0.259333	5195	tags=90%, list=35%, signal=59%	9474/972/940/1236/7535/916/2737/5788/1794
BP	GO:1903800	positive regulation of production of miRNAs involved in gene silencing by miRNA	10	-0.448844	-1.1894	0.244395	0.396301	0.259333	1510	tags=40%, list=10%, signal=36%	3569/7040/5604/1956
BP	GO:0072567	chemokine (C-X-C motif) ligand 2 production	13	-0.407459	-1.1648	0.244186	0.396189	0.25926	3686	tags=54%, list=25%, signal=41%	7124/4155/4023/9314/255231/2150/7099
BP	GO:2000341	regulation of chemokine (C-X-C motif) ligand 2 production	13	-0.407459	-1.1648	0.244186	0.396189	0.25926	3686	tags=54%, list=25%, signal=41%	7124/4155/4023/9314/255231/2150/7099
MF	GO:0000295	adenine nucleotide transmembrane transporter activity	29	0.336407	1.15624	0.244224	0.396189	0.25926	3162	tags=28%, list=21%, signal=22%	6576/10165/9673/284439/215/9197/203427/51000
MF	GO:0005346	purine ribonucleotide transmembrane transporter activity	29	0.336407	1.15624	0.244224	0.396189	0.25926	3162	tags=28%, list=21%, signal=22%	6576/10165/9673/284439/215/9197/203427/51000
BP	GO:0046474	glycerophospholipid biosynthetic process	213	0.223013	1.09217	0.243972	0.396106	0.259206	1705	tags=16%, list=11%, signal=15%	5867/8443/54675/51205/57678/375/54344/5833/8733/63874/58488/10809/3612/336/2247/51227/27315/93210/5279/93183/8895/10554/10423/3357/56994/6901/8760/54947/8396/5281/1201/80230/1119/8398/201164
BP	GO:0045071	negative regulation of viral genome replication	51	-0.261721	-1.11985	0.24359	0.396076	0.259187	1719	tags=20%, list=12%, signal=17%	3669/6352/8519/200315/60489/140564/3428/5359/27350/6590
BP	GO:0097755	positive regulation of blood vessel diameter	50	-0.26233	-1.11442	0.24359	0.396076	0.259187	1284	tags=38%, list=9%, signal=35%	136/4846/1910/6648/2697/59342/133/143872/659/3162/3779/80005/624/5724/2150/1956/5592/5997/2643
MF	GO:0005246	calcium channel regulator activity	32	-0.309987	-1.15567	0.243655	0.396076	0.259187	4522	tags=59%, list=30%, signal=41%	6804/161253/2783/57620/28954/805/27075/57010/6236/3708/801/5350/5579/784/6717/59283/6446/5592/2669
BP	GO:0042059	negative regulation of epidermal growth factor receptor signaling pathway	44	-0.280209	-1.13832	0.243655	0.396076	0.259187	2489	tags=25%, list=17%, signal=21%	9052/122809/867/57732/10253/5771/1839/374/685/7039/1956
MF	GO:0008253	5'-nucleotidase activity	11	0.45358	1.19734	0.243682	0.396076	0.259187	4450	tags=45%, list=30%, signal=32%	51559/115024/56953/221294/30833
BP	GO:0014842	regulation of skeletal muscle satellite cell proliferation	12	-0.420728	-1.1768	0.243792	0.396076	0.259187	1018	tags=50%, list=7%, signal=47%	5467/284/6774/3717/79647/2047
MF	GO:0004709	MAP kinase kinase kinase activity	21	-0.337105	-1.14497	0.243902	0.396076	0.259187	1242	tags=19%, list=8%, signal=17%	7786/9064/1956/4217
MF	GO:0008378	galactosyltransferase activity	21	-0.335142	-1.13831	0.243902	0.396076	0.259187	3253	tags=38%, list=22%, signal=30%	8702/10317/8706/27087/23001/8707/2683/9334
BP	GO:0019934	cGMP-mediated signaling	21	-0.337354	-1.14582	0.243902	0.396076	0.259187	3835	tags=57%, list=26%, signal=42%	5152/2981/10900/136/2185/1910/5138/10846/358/5139/7057/5592
CC	GO:0097038	perinuclear endoplasmic reticulum	21	-0.335237	-1.13863	0.243902	0.396076	0.259187	4029	tags=38%, list=27%, signal=28%	26031/102/50507/114881/2534/1535/1536/114880
MF	GO:0001222	transcription corepressor binding	13	0.425857	1.20209	0.243007	0.39552	0.258823	5131	tags=54%, list=35%, signal=35%	3068/988/80764/23625/6095/9572/57649
BP	GO:0032868	response to insulin	249	0.219452	1.09545	0.243056	0.39552	0.258823	2510	tags=20%, list=17%, signal=17%	155066/8836/51094/3667/1979/1176/535/51141/7249/51043/10014/2729/64710/142/5919/5170/28999/3692/528/8992/4303/8660/23189/5313/376267/5872/353/9550/7391/6464/5164/6517/632/51606/3033/537/84275/197/5465/79746/23175/80318/183/6599/6714/790/8850/5970/139596
BP	GO:0060997	dendritic spine morphogenesis	58	-0.251514	-1.10239	0.242894	0.395422	0.258758	3151	tags=31%, list=21%, signal=25%	547/7804/816/1742/1501/7074/23237/1627/2049/54413/26115/8997/120892/22891/10152/10611/55619/2047
BP	GO:2000121	regulation of removal of superoxide radicals	10	0.466157	1.20604	0.242806	0.39536	0.258718	1155	tags=40%, list=8%, signal=37%	23410/948/9104/11315
BP	GO:1903203	regulation of oxidative stress-induced neuron death	23	-0.329573	-1.15281	0.242647	0.395184	0.258603	2294	tags=35%, list=15%, signal=29%	4170/135112/55294/3091/8013/3586/7099/8321
BP	GO:2001171	positive regulation of ATP biosynthetic process	10	-0.452243	-1.19841	0.242152	0.39446	0.258129	2694	tags=40%, list=18%, signal=33%	6774/54209/10891/7114
BP	GO:0042590	antigen processing and presentation of exogenous peptide antigen via MHC class I	77	0.270246	1.13734	0.241987	0.394273	0.258007	4782	tags=43%, list=32%, signal=29%	5710/8517/5692/948/5701/5709/5693/5721/5720/9491/5686/5691/5716/5706/9341/5705/10197/5687/5707/5695/5702/5717/5684/5704/5713/5690/3133/5688/6891/5718/6892/5694/9861
BP	GO:0060192	negative regulation of lipase activity	16	-0.376967	-1.15679	0.241784	0.394176	0.257943	1174	tags=31%, list=8%, signal=29%	301/636/9734/22925/5997
BP	GO:0032968	positive regulation of transcription elongation from RNA polymerase II promoter	11	0.454187	1.19895	0.241877	0.394176	0.257943	6582	tags=82%, list=44%, signal=46%	55837/79577/6830/8621/123169/51755/2962/10915/11198
CC	GO:1990907	beta-catenin-TCF complex	11	0.455194	1.2016	0.241877	0.394176	0.257943	1278	tags=36%, list=9%, signal=33%	7088/51176/90780/1499
BP	GO:0010232	vascular transport	12	0.434727	1.1929	0.241503	0.393864	0.257739	738	tags=25%, list=5%, signal=24%	1244/9429/948
BP	GO:0060253	negative regulation of glial cell proliferation	12	-0.421241	-1.17823	0.241535	0.393864	0.257739	1824	tags=33%, list=12%, signal=29%	23405/4851/3280/5764
CC	GO:0031462	Cul2-RING ubiquitin ligase complex	13	0.427614	1.20705	0.241259	0.393577	0.257551	3712	tags=46%, list=25%, signal=35%	51666/57643/25820/150684/8453/23053
BP	GO:1900451	positive regulation of glutamate receptor signaling pathway	13	0.42722	1.20594	0.241259	0.393577	0.257551	1607	tags=38%, list=11%, signal=34%	2048/154/27092/5649/54550
BP	GO:1901070	guanosine-containing compound biosynthetic process	13	0.427467	1.20664	0.241259	0.393577	0.257551	1611	tags=31%, list=11%, signal=27%	2987/4832/3615/4830
BP	GO:0006304	DNA modification	99	0.25592	1.11844	0.240945	0.393311	0.257377	3837	tags=32%, list=26%, signal=24%	56915/54496/121642/142/51409/81602/11022/10919/4913/221656/4968/54512/79661/7874/201164/328/4255/54784/4595/54890/10419/84164/7374/4350/79068/10269/29104/55929/23583/10155/4609/4152
CC	GO:0031430	M band	23	0.356391	1.15667	0.240741	0.393059	0.257212	1252	tags=17%, list=8%, signal=16%	23676/5525/6271/4077
MF	GO:0036002	pre-mRNA binding	35	0.325085	1.16911	0.240527	0.392793	0.257038	4220	tags=37%, list=28%, signal=27%	221662/10569/6631/3192/60680/5725/55696/3178/55285/3181/11338/23435/10594
BP	GO:0006471	protein ADP-ribosylation	31	0.338343	1.17942	0.240464	0.392772	0.257024	5532	tags=61%, list=37%, signal=39%	23408/84875/23410/142/23409/8850/54625/54956/26277/10038/80351/23394/143/7515/22933/8658/64761/51548/419
MF	GO:0016887	ATPase activity	381	0.209056	1.09033	0.240051	0.392213	0.256659	5110	tags=38%, list=34%, signal=25%	1244/4621/83479/10058/5190/23132/4931/477/9429/8449/9400/3305/55794/6499/3303/23456/10146/5701/56897/79913/2068/10300/79784/63971/90957/166378/9550/55324/215/1653/80007/10856/9557/79029/10749/9704/317781/51606/51428/3329/23/50485/54606/368/127602/4905/10111/22880/8647/55605/23046/6832/57062/22907/64794/4343/481/3835/54505/54921/10061/23095/64241/8607/2547/7415/10845/1022/64222/79039/5981/11194/57…
MF	GO:0016500	protein-hormone receptor activity	11	0.456105	1.20401	0.240072	0.392213	0.256659	120	tags=18%, list=1%, signal=18%	8549/51094
BP	GO:0042953	lipoprotein transport	11	0.455943	1.20358	0.240072	0.392213	0.256659	2894	tags=45%, list=19%, signal=37%	375056/948/4035/338/344
BP	GO:0070857	regulation of bile acid biosynthetic process	11	0.456562	1.20521	0.240072	0.392213	0.256659	4139	tags=55%, list=28%, signal=39%	1066/2264/1581/5629/23411/9971
BP	GO:1901223	negative regulation of NIK/NF-kappaB signaling	19	-0.34957	-1.1345	0.239808	0.392109	0.25659	2672	tags=47%, list=18%, signal=39%	5495/1654/55075/197358/51564/7114/91662/114548/9770
BP	GO:0120033	negative regulation of plasma membrane bounded cell projection assembly	26	-0.330625	-1.18358	0.239506	0.391744	0.256351	4482	tags=50%, list=30%, signal=35%	79598/51466/26228/5365/4117/653464/83478/6366/23329/4070/57489/5217/9353
BP	GO:0031115	negative regulation of microtubule polymerization	13	-0.40945	-1.17049	0.239535	0.391744	0.256351	4273	tags=46%, list=29%, signal=33%	1003/22919/27124/11075/25999/6622
BP	GO:0009266	response to temperature stimulus	207	0.223853	1.08832	0.238784	0.390679	0.255655	3650	tags=29%, list=25%, signal=22%	1244/80036/55746/8890/51022/6647/10569/9532/2729/3305/3303/3326/1361/5313/154/3297/3357/815/10294/9093/9261/1616/2063/10728/9658/818/3329/1967/64223/8086/57521/7266/7341/7175/79023/84335/6396/1153/27429/8893/7415/10893/10273/4137/10016/27000/4779/8021/134/8891/5609/9531/5595/3304/4927/3654/37/10049/23411
BP	GO:0046545	development of primary female sexual characteristics	86	-0.239502	-1.1275	0.238482	0.390424	0.255488	3754	tags=34%, list=25%, signal=25%	409/675/4846/84159/268/2069/1588/9468/11144/10184/3815/6586/3625/3624/54361/3955/4323/658/408/3383/23414/1602/596/5806/4327/9510/9353/5156/6422
BP	GO:0007606	sensory perception of chemical stimulus	49	-0.263474	-1.11201	0.238579	0.390424	0.255488	732	tags=24%, list=5%, signal=23%	7480/51308/338557/123041/10678/5330/3710/5141/2535/109/728/89797
BP	GO:0015804	neutral amino acid transport	32	-0.311357	-1.16078	0.238579	0.390424	0.255488	2517	tags=38%, list=17%, signal=31%	8140/6505/124935/388662/6510/6519/81539/6533/5999/120103/23428/5997
MF	GO:0120227	acyl-CoA binding	22	0.361716	1.15706	0.238422	0.390412	0.25548	4523	tags=41%, list=30%, signal=28%	10455/64746/28976/3155/79777/37/53354/8435/4329
BP	GO:1990126	retrograde transport, endosome to plasma membrane	22	0.361954	1.15782	0.238422	0.390412	0.25548	4112	tags=45%, list=28%, signal=33%	23513/28952/81609/9912/9784/54520/84079/9559/55737/56850
BP	GO:0034314	Arp2/3 complex-mediated actin nucleation	36	0.325468	1.16446	0.238176	0.390172	0.255323	875	tags=14%, list=6%, signal=13%	1496/375/5987/10092/10788
BP	GO:1900027	regulation of ruffle assembly	27	-0.33203	-1.18044	0.238095	0.390122	0.25529	4913	tags=56%, list=33%, signal=37%	23191/26751/5216/2059/51466/26228/23242/23603/83478/54869/857/3383/4070/64805/5217
CC	GO:0034399	nuclear periphery	126	0.24547	1.1162	0.238022	0.390083	0.255265	4084	tags=33%, list=27%, signal=24%	25909/3692/6041/6839/9894/4000/4968/80139/10856/4221/3192/26747/7175/22880/1460/6002/790/1609/7528/8607/4841/4137/10969/78994/6732/4133/5687/9126/5119/51588/10565/8573/9972/3181/4152/22976/5885/26012/6310/8089/26993/26277
BP	GO:0035735	intraciliary transport involved in cilium assembly	38	0.319462	1.15279	0.237774	0.389758	0.255052	4498	tags=42%, list=30%, signal=29%	22920/11020/140735/83657/80173/23059/8100/51668/150737/83658/3842/28981/22994/26146/51626/8655
BP	GO:0034350	regulation of glial cell apoptotic process	10	-0.454648	-1.20478	0.237668	0.389666	0.254992	3365	tags=60%, list=23%, signal=46%	5584/28514/9590/2621/5583/6347
BP	GO:0060046	regulation of acrosome reaction	10	-0.45509	-1.20595	0.237668	0.389666	0.254992	2600	tags=40%, list=17%, signal=33%	8912/6812/151056/2683
BP	GO:1901386	negative regulation of voltage-gated calcium channel activity	10	-0.454735	-1.20501	0.237668	0.389666	0.254992	3842	tags=60%, list=26%, signal=45%	4987/28954/6236/784/10681/2669
BP	GO:0000050	urea cycle	10	0.468948	1.21326	0.23741	0.389488	0.254875	3046	tags=40%, list=20%, signal=32%	162417/1050/5009/57407
CC	GO:0042588	zymogen granule	12	-0.424483	-1.1873	0.23702	0.38893	0.25451	2978	tags=50%, list=20%, signal=40%	50624/6813/9545/653808/6809/5874
BP	GO:0060221	retinal rod cell differentiation	12	-0.42606	-1.19171	0.23702	0.38893	0.25451	1445	tags=33%, list=10%, signal=30%	30812/4915/6096/5764
BP	GO:0006833	water transport	18	0.383373	1.17197	0.236797	0.388726	0.254377	310	tags=17%, list=2%, signal=16%	363/366/282679
MF	GO:0016408	C-acyltransferase activity	18	0.383224	1.17151	0.236797	0.388726	0.254377	2025	tags=22%, list=14%, signal=19%	23464/348158/116285/123876
BP	GO:0050906	detection of stimulus involved in sensory perception	63	-0.24812	-1.11098	0.236641	0.388633	0.254316	3402	tags=30%, list=23%, signal=23%	2898/50840/51761/5270/93589/79955/3815/55107/338557/3356/4914/1301/56925/7439/2534/784/7852/6387/2047
BP	GO:0009261	ribonucleotide catabolic process	30	-0.321967	-1.17839	0.236318	0.388259	0.254071	3835	tags=47%, list=26%, signal=35%	5152/9583/11332/55190/5150/5138/10846/272/8654/5151/27115/5136/5141/5142
BP	GO:0072078	nephron tubule morphogenesis	61	-0.249625	-1.10643	0.236364	0.388259	0.254071	3477	tags=34%, list=23%, signal=26%	5087/3217/10736/30812/7481/6928/170690/4435/55366/5228/54361/26585/342184/79633/2737/6943/596/4070/8642/3280/2625
BP	GO:0034101	erythrocyte homeostasis	117	-0.225349	-1.10615	0.236111	0.388146	0.253998	1652	tags=26%, list=11%, signal=24%	84456/212/6774/10365/272/3815/3216/60682/3624/9935/6886/2056/3718/3162/5771/10320/3717/3091/55553/2113/6688/677/3071/3635/7538/2034/3059/10019/2625/3398/558
MF	GO:0042288	MHC class I protein binding	18	-0.365266	-1.16117	0.236145	0.388146	0.253998	1840	tags=33%, list=12%, signal=29%	22914/925/51744/10288/10859/29992
BP	GO:0031333	negative regulation of protein-containing complex assembly	124	-0.223051	-1.09426	0.236152	0.388146	0.253998	4008	tags=31%, list=27%, signal=23%	8543/8780/22919/27124/2934/7111/85464/51332/29767/9181/56203/1978/6712/822/11075/1654/91663/6812/9168/197358/119/85477/50853/83700/11013/114088/147138/25999/80206/6710/4210/56937/7114/51339/6622/5734/5217/9353
BP	GO:0034728	nucleosome organization	94	0.260262	1.13567	0.236196	0.388146	0.253998	3622	tags=24%, list=24%, signal=19%	6603/6944/79903/25842/1616/10467/7290/4869/83743/64754/79711/29855/6599/80152/64431/6046/8607/81611/3159/6605/6830/9025/55929
BP	GO:0016050	vesicle organization	308	0.215	1.10111	0.235609	0.387507	0.253579	3112	tags=25%, list=21%, signal=20%	375056/10814/116841/10113/2153/23023/375/83696/282679/51160/59349/203062/149371/1294/89866/23557/29091/79090/8934/8878/55204/8938/5872/8674/79643/63971/84364/3257/1201/84313/112755/155382/282991/6517/7251/89781/63915/79156/4905/55823/8546/1130/9798/553115/2647/6845/9146/6386/27243/8729/57132/84286/10342/9218/29916/6396/9342/26276/11267/8677/51028/8907/10815/5869/55361/64601/51693/6810/6399/388552…
BP	GO:0008156	negative regulation of DNA replication	30	0.338433	1.16917	0.235	0.386606	0.252989	3973	tags=40%, list=27%, signal=29%	7014/604/3980/7013/50485/91603/146059/5884/4437/339221/84083/51053
BP	GO:0035640	exploration behavior	19	-0.35092	-1.13888	0.235012	0.386606	0.252989	2625	tags=42%, list=18%, signal=35%	1742/7143/1620/57282/57555/5581/120892/3675
BP	GO:0055057	neuroblast division	14	-0.401054	-1.18034	0.234899	0.386583	0.252974	845	tags=36%, list=6%, signal=34%	9253/9181/80709/2260/2263
CC	GO:0014069	postsynaptic density	285	-0.195859	-1.08409	0.234848	0.38658	0.252972	2740	tags=26%, list=18%, signal=22%	2903/3708/11178/6774/4600/1742/400745/9162/254263/8831/2596/23413/9456/55333/66000/1501/5332/5028/9148/2904/1600/25978/11346/7074/23237/10142/58512/8516/54910/8787/107/119/2534/1627/9123/659/9863/53616/6853/401190/64506/4915/775/8898/59283/5621/27445/4131/4804/9201/64084/3751/408/3750/78999/51201/5802/23208/4355/4900/57537/64101/85461/1741/5800/57689/10611/5142/8440/29/23136/1949/6546/23043
BP	GO:0048144	fibroblast proliferation	76	-0.24207	-1.11152	0.234667	0.386362	0.25283	4246	tags=38%, list=29%, signal=27%	4049/2355/5154/5074/1385/990/890/2099/3725/2069/57178/8877/358/4602/2621/197358/338761/6277/4804/7477/685/1026/1602/1956/2950/4921/5156/11314/6422
BP	GO:0051972	regulation of telomerase activity	48	0.299606	1.14868	0.234609	0.386348	0.252821	5022	tags=48%, list=34%, signal=32%	4931/3326/1499/7013/10728/4221/140609/10575/6714/5073/5609/5595/3181/1736/4609/65057/3320/5468/143/10576/100134934/54984/8658
BP	GO:0034501	protein localization to kinetochore	16	0.40045	1.18918	0.234375	0.386044	0.252622	4189	tags=31%, list=28%, signal=22%	3550/51112/80152/9184/79003
BP	GO:0033673	negative regulation of kinase activity	231	-0.203249	-1.09225	0.234114	0.385695	0.252393	2030	tags=20%, list=14%, signal=17%	3480/399473/55861/1032/85450/9535/51527/867/399/57732/10253/8651/207/22843/1844/5771/4616/5998/2041/857/1846/26191/5569/5788/1848/5999/1843/1026/3553/81848/84959/57493/5800/90007/161742/2950/6622/10019/11213/5997/1847/5577/6546/11314/6422/9021
BP	GO:0071827	plasma lipoprotein particle organization	46	0.304669	1.15304	0.234007	0.385599	0.252331	2975	tags=33%, list=20%, signal=26%	346/375/336/55937/3990/338328/341/8694/7376/649/183/338/4547/344/116519
BP	GO:0010614	negative regulation of cardiac muscle hypertrophy	22	-0.336234	-1.16994	0.23389	0.385488	0.252258	2350	tags=32%, list=16%, signal=27%	2308/221476/7132/4851/5999/7133/5997
BP	GO:0009129	pyrimidine nucleoside monophosphate metabolic process	15	0.412376	1.2012	0.233743	0.385328	0.252153	2564	tags=47%, list=17%, signal=39%	1854/7372/56953/7371/790/139596/54963
BP	GO:1903429	regulation of cell maturation	20	-0.356894	-1.18148	0.233415	0.384891	0.251867	1234	tags=25%, list=8%, signal=23%	5979/646/120892/596/64581
BP	GO:0062013	positive regulation of small molecule metabolic process	123	-0.222979	-1.09314	0.233429	0.384891	0.251867	2694	tags=37%, list=18%, signal=31%	225/2246/2981/10580/7124/136/4846/2645/134429/2103/3481/5027/2819/6774/133/337/85414/2308/5028/3356/5366/9619/8445/54361/54209/5562/51744/5581/207/3269/5771/301/3037/3091/10891/7114/3553/8013/5743/7291/5724/5745/6622/5209/351/552
CC	GO:0030133	transport vesicle	354	-0.186413	-1.06169	0.232932	0.384232	0.251436	3596	tags=28%, list=24%, signal=22%	534/23423/4135/10427/8301/51552/113451/55014/5553/3998/11261/9498/81615/627/4074/55754/5538/9871/547/3119/3123/10396/1363/94122/2903/3708/54843/6616/4803/9545/1742/9001/9162/254263/6857/3122/3118/9143/8417/8906/9900/3113/57586/10590/22895/6571/54910/3115/84958/388662/134957/4922/6853/83464/1621/24141/1861/320/114088/11037/80023/5870/3120/8898/57030/5866/374/6809/273/120892/3117/8082/1809/51762/58…
BP	GO:1903649	regulation of cytoplasmic transport	23	-0.334116	-1.1687	0.232843	0.384167	0.251393	1302	tags=22%, list=9%, signal=20%	8898/120892/1601/5604/7430
BP	GO:0051489	regulation of filopodium assembly	42	-0.289102	-1.1563	0.232737	0.384072	0.251331	2439	tags=31%, list=16%, signal=26%	2596/139818/9148/7046/6366/6624/7226/10178/23433/1809/4651/2823/7043
BP	GO:0032727	positive regulation of interferon-alpha production	19	-0.352062	-1.14259	0.232614	0.38395	0.251251	1264	tags=26%, list=9%, signal=24%	1654/51311/51284/7098/7099
BP	GO:0006163	purine nucleotide metabolic process	368	0.210521	1.09381	0.232073	0.383939	0.251244	3370	tags=26%, list=23%, signal=21%	23305/10654/55856/51085/10591/55811/3295/57678/51703/55746/7923/271/5563/4882/5635/10380/6576/3094/2987/84693/25874/117145/142/80221/3692/10165/80347/54995/5313/283927/84836/348158/4832/318/6901/10861/6822/9759/116285/2272/353/284486/57546/5164/215/3615/84277/51292/4830/54898/5163/51268/1537/55526/8086/123876/8694/5636/7175/79023/4522/5465/6319/3704/9524/4597/6396/30968/131870/339123/5198/3155/47…
BP	GO:0008542	visual learning	38	-0.292066	-1.14582	0.232274	0.383939	0.251244	2740	tags=45%, list=18%, signal=37%	1385/4212/3688/3845/2903/3815/8831/3274/11346/54413/1621/3269/65009/3091/5153/85461/351
BP	GO:0015695	organic cation transport	38	-0.292461	-1.14737	0.232274	0.383939	0.251244	2541	tags=34%, list=17%, signal=28%	3690/6397/5023/6580/6571/2824/23446/2207/6850/10859/23428/57153/6622
BP	GO:0016575	histone deacetylation	73	0.274872	1.14766	0.232372	0.383939	0.251244	2746	tags=23%, list=18%, signal=19%	2005/51043/10014/221477/55758/23410/604/51547/5245/9759/10467/7349/6907/79885/55869/83933/8841
BP	GO:0003299	muscle hypertrophy in response to stress	19	0.381622	1.17936	0.232479	0.383939	0.251244	1274	tags=21%, list=9%, signal=19%	28999/4088/9759/4000
BP	GO:0014887	cardiac muscle adaptation	19	0.381622	1.17936	0.232479	0.383939	0.251244	1274	tags=21%, list=9%, signal=19%	28999/4088/9759/4000
BP	GO:0014898	cardiac muscle hypertrophy in response to stress	19	0.381622	1.17936	0.232479	0.383939	0.251244	1274	tags=21%, list=9%, signal=19%	28999/4088/9759/4000
BP	GO:1904064	positive regulation of cation transmembrane transport	118	-0.22571	-1.10746	0.232493	0.383939	0.251244	2582	tags=26%, list=17%, signal=22%	729230/9001/65268/7220/801/23237/187/10142/8787/54209/3753/784/54413/57158/6717/246329/219527/3779/2316/623/287/6347/7114/781/6548/1520/30845/288/2149/5348/6622
CC	GO:0001518	voltage-gated sodium channel complex	13	-0.413435	-1.18188	0.232558	0.383939	0.251244	3872	tags=62%, list=26%, signal=46%	55800/6324/11280/6332/8912/6331/6328/6335
BP	GO:0034616	response to laminar fluid shear stress	13	-0.415839	-1.18876	0.232558	0.383939	0.251244	2825	tags=77%, list=19%, signal=62%	8754/4091/445/5598/4092/19/10365/9314/2113/7043
BP	GO:0060100	positive regulation of phagocytosis, engulfment	13	-0.413605	-1.18237	0.232558	0.383939	0.251244	2792	tags=38%, list=19%, signal=31%	10347/54209/3071/2150/11031
BP	GO:1905155	positive regulation of membrane invagination	13	-0.413605	-1.18237	0.232558	0.383939	0.251244	2792	tags=38%, list=19%, signal=31%	10347/54209/3071/2150/11031
BP	GO:0007039	protein catabolic process in the vacuole	18	0.384486	1.17537	0.231687	0.383469	0.250937	4373	tags=39%, list=29%, signal=27%	2629/4035/1201/79589/147007/55737/84317
BP	GO:0001754	eye photoreceptor cell differentiation	34	-0.304766	-1.15607	0.231343	0.383084	0.250685	3719	tags=38%, list=25%, signal=29%	6094/10002/5584/30812/57010/6774/25794/23287/8842/4915/639/6096/5764
BP	GO:0030104	water homeostasis	62	-0.248031	-1.1067	0.231362	0.383084	0.250685	2573	tags=32%, list=17%, signal=27%	26154/113/231/358/6344/9076/79152/107/56603/361/111/29841/3037/1080/360/7357/51599/59341/109/5577
BP	GO:0009145	purine nucleoside triphosphate biosynthetic process	40	0.316078	1.15622	0.231405	0.383084	0.250685	3336	tags=38%, list=22%, signal=29%	142/10165/5313/4832/318/6901/3615/84277/4830/1537/30968/7415/9605/205/1329
BP	GO:0032196	transposition	20	-0.357226	-1.18257	0.230958	0.382597	0.250366	3357	tags=50%, list=23%, signal=39%	9582/200316/143689/4603/164668/81931/200315/60489/140564/27350
BP	GO:2000826	regulation of heart morphogenesis	32	-0.313974	-1.17053	0.230964	0.382597	0.250366	2172	tags=28%, list=15%, signal=24%	7046/182/659/4851/2022/10512/7291/3280/9464
MF	GO:0035257	nuclear hormone receptor binding	135	0.245509	1.12597	0.230534	0.382206	0.25011	4359	tags=36%, list=29%, signal=26%	10499/54828/6777/51176/23081/142/8805/2959/4088/27086/11315/9326/24148/1499/10579/1616/23558/25879/64210/9862/3728/6256/81857/7376/6714/10902/6882/6881/79039/90390/3159/5585/6605/5629/23028/9604/9968/9325/79447/23411/8284/6872/9971/10438/10025/5468/8289/171023/2288
MF	GO:0016854	racemase and epimerase activity	14	0.427162	1.21158	0.230631	0.382206	0.25011	1251	tags=29%, list=8%, signal=26%	23600/84693/2582/282969
BP	GO:0090336	positive regulation of brown fat cell differentiation	14	0.426825	1.21062	0.230631	0.382206	0.25011	2565	tags=43%, list=17%, signal=35%	51043/9580/1432/3192/5292/6239
BP	GO:0032401	establishment of melanosome localization	23	-0.334559	-1.17025	0.230392	0.382053	0.25001	2435	tags=30%, list=16%, signal=25%	1001/55212/4935/5874/4644/357/5873
BP	GO:0003356	regulation of cilium beat frequency	10	0.476657	1.23321	0.230216	0.381842	0.249872	1781	tags=30%, list=12%, signal=26%	583/585/29105
BP	GO:0014003	oligodendrocyte development	37	-0.296298	-1.15825	0.230024	0.381605	0.249717	2242	tags=30%, list=15%, signal=25%	10810/79152/8506/56978/443/3400/1902/9334/2950/3398/7097
BP	GO:0042276	error-prone translesion synthesis	21	0.371373	1.18172	0.22973	0.381197	0.24945	5814	tags=67%, list=39%, signal=41%	7314/5981/6233/5429/6118/7311/6119/5983/5111/6117/7316/201973/51426/10459
BP	GO:0034764	positive regulation of transmembrane transport	171	0.235619	1.11607	0.22963	0.381111	0.249394	1428	tags=16%, list=10%, signal=14%	88/5174/3667/51703/375/6506/6271/2048/9446/5170/28999/59272/2852/8660/9104/6041/154/808/1812/9992/65010/27092/11315/1432/5649/51582/6786
BP	GO:0002793	positive regulation of peptide secretion	160	-0.212171	-1.07833	0.229358	0.380762	0.249165	1924	tags=22%, list=13%, signal=19%	9619/952/55691/54209/4628/101/8111/7424/57555/6279/5581/3569/6717/56253/7040/945/338442/26253/3717/408/23601/6850/51762/3091/1080/90865/2150/1956/7043/5734/3586/2268/7430/7099/7097
BP	GO:0006310	DNA recombination	244	0.223017	1.10779	0.229371	0.380762	0.249165	3478	tags=23%, list=23%, signal=18%	6932/56893/157777/286053/353497/7014/116138/151987/64710/51176/54780/142/9400/604/27343/283899/5896/51377/83444/3980/197370/5423/79913/2068/729475/4798/10856/64210/328/3329/6778/27434/10111/6832/7247/375757/7528/8607/83933/4841/2547/57599/22909/9907/23304/80762/4437/4439/7374/6830/80010/23028/4796/9025/55317
MF	GO:0005347	ATP transmembrane transporter activity	25	0.351297	1.16622	0.229236	0.380721	0.249139	1097	tags=16%, list=7%, signal=15%	6576/10165/9673/284439
MF	GO:0001883	purine nucleoside binding	332	-0.188255	-1.06275	0.229249	0.380721	0.249139	2810	tags=23%, list=19%, signal=19%	54509/6236/51560/23551/474344/4600/51277/9545/79785/10672/30844/155038/338382/163351/132946/57381/57111/30846/116442/29083/158158/55340/83871/2977/9609/115362/1612/80117/54734/221079/22800/5912/2775/171177/399/10381/115761/23682/200894/10981/51209/5870/5880/55303/85004/387496/9363/2769/5908/9077/10633/120892/23433/6447/115273/83452/7052/51762/7846/6102/6674/5899/5874/30845/51175/23708/55647/11031…
MF	GO:0003785	actin monomer binding	22	-0.33761	-1.17473	0.229117	0.380663	0.249101	3995	tags=68%, list=27%, signal=50%	5756/5216/4634/23242/4846/56203/51474/4635/9168/11151/63876/5581/11013/7114/5217
BP	GO:0034310	primary alcohol catabolic process	13	0.430696	1.21575	0.229021	0.380585	0.249049	4601	tags=62%, list=31%, signal=43%	8644/6822/57016/54363/27284/217/131/219
BP	GO:1902001	fatty acid transmembrane transport	23	0.359484	1.16671	0.228956	0.380558	0.249032	1652	tags=26%, list=11%, signal=23%	51703/5563/8660/5565/215/10998
BP	GO:0010743	regulation of macrophage derived foam cell differentiation	27	-0.335035	-1.19112	0.22807	0.379165	0.24812	3465	tags=52%, list=23%, signal=40%	3685/5320/5196/1071/4023/5322/19/3690/1435/9619/5583/3606/1401/4481
BP	GO:0045655	regulation of monocyte differentiation	19	-0.353066	-1.14585	0.227818	0.378826	0.247898	2246	tags=37%, list=15%, signal=31%	1435/146433/8111/2242/677/3635/920
BP	GO:0071361	cellular response to ethanol	11	-0.434787	-1.18943	0.227679	0.378675	0.2478	1656	tags=45%, list=11%, signal=40%	5562/5581/3779/6688/1536
CC	GO:0030140	trans-Golgi network transport vesicle	29	-0.323335	-1.17733	0.227273	0.37808	0.24741	871	tags=21%, list=6%, signal=20%	51762/83988/9182/4900/5874/5045
CC	GO:0016327	apicolateral plasma membrane	17	-0.376191	-1.18123	0.227166	0.378055	0.247393	996	tags=18%, list=7%, signal=16%	3880/23255/7056
BP	GO:0039692	single stranded viral RNA replication via double stranded DNA intermediate	17	-0.376804	-1.18316	0.227166	0.378055	0.247393	1843	tags=53%, list=12%, signal=46%	8091/9582/200316/164668/3576/200315/60489/140564/27350
BP	GO:0051604	protein maturation	253	0.221169	1.10352	0.227209	0.378055	0.247393	3212	tags=26%, list=22%, signal=21%	84976/10440/28972/51126/6469/1066/9532/219743/10098/115209/163859/142/23557/3250/284106/9973/9512/51601/59272/51107/23385/4311/1361/79903/11236/64788/5664/350/1718/84301/1201/11019/63929/64210/5345/3329/340348/444/3249/5972/23409/2161/83943/122961/29100/10699/2395/90701/6714/8850/2653/30968/27429/2155/8996/26022/10273/29934/1725/4706/84236/9789/540/7036/8260/83596/8473
BP	GO:0046486	glycerolipid metabolic process	378	0.210715	1.0988	0.226804	0.377621	0.24711	3151	tags=24%, list=21%, signal=20%	5867/8443/54675/51205/57678/375/54344/5833/51141/10903/6583/129303/10380/8733/63874/58488/1571/10809/13/131118/23167/128486/3612/336/392636/2247/9588/51227/27315/93210/5279/9104/93183/8895/10554/10423/3357/64788/56994/6901/8760/350/54947/3990/9807/8396/284486/7920/5281/1201/80230/1119/10998/8398/201164/341/57104/440503/5298/5283/8694/10677/256987/23175/10062/3613/7376/9791/338/1460/22863/84725/55…
BP	GO:0051409	response to nitrosative stress	10	0.478628	1.23831	0.226619	0.377393	0.246961	1155	tags=30%, list=8%, signal=28%	128/2729/11315
BP	GO:0090208	positive regulation of triglyceride metabolic process	22	0.364503	1.16597	0.226415	0.377134	0.246791	2975	tags=36%, list=20%, signal=29%	13/9104/57104/440503/10062/7376/344/116519
BP	GO:0031649	heat generation	15	-0.399787	-1.19582	0.226328	0.377108	0.246774	5025	tags=67%, list=34%, signal=44%	1268/8600/153/7124/1910/376497/5733/8792/3553/5743
BP	GO:1905048	regulation of metallopeptidase activity	15	-0.399425	-1.19474	0.226328	0.377108	0.246774	3512	tags=47%, list=24%, signal=36%	8301/4155/6774/8434/7076/84168/7077
BP	GO:0051004	regulation of lipoprotein lipase activity	21	0.371917	1.18345	0.226351	0.377108	0.246774	2975	tags=48%, list=20%, signal=38%	64788/350/3990/338328/27329/341/10062/7376/344/116519
BP	GO:1901522	positive regulation of transcription from RNA polymerase II promoter involved in cellular response to chemical stimulus	20	-0.357945	-1.18495	0.226044	0.376837	0.246596	5799	tags=65%, list=39%, signal=40%	7422/468/4086/3516/4090/650/84181/83667/10488/4093/4851/3091/860
BP	GO:0035329	hippo signaling	43	-0.289228	-1.16824	0.225974	0.3768	0.246572	5241	tags=47%, list=35%, signal=30%	9686/6789/80014/836/92597/9113/7529/7003/261734/55233/4140/23286/79817/7004/9414/5606/79633/126374/8642/154810
BP	GO:0007029	endoplasmic reticulum organization	60	0.286278	1.15053	0.225806	0.3766	0.246442	1172	tags=13%, list=8%, signal=12%	375056/163590/23023/7917/25782/89866/64598/10960
BP	GO:0045913	positive regulation of carbohydrate metabolic process	69	-0.247103	-1.11561	0.225722	0.376539	0.246402	2350	tags=28%, list=16%, signal=23%	2308/5028/3356/5366/8445/5562/51744/5581/207/3269/5771/3037/3091/10891/5724/5745/6622/5209/351
BP	GO:0045091	regulation of single stranded viral RNA replication via double stranded DNA intermediate	16	-0.383089	-1.17557	0.225352	0.376003	0.246051	1843	tags=56%, list=12%, signal=49%	8091/9582/200316/164668/3576/200315/60489/140564/27350
CC	GO:0031228	intrinsic component of Golgi membrane	60	-0.252986	-1.11423	0.225131	0.375714	0.245862	1620	tags=18%, list=11%, signal=16%	4242/3955/9435/5768/57134/166929/253832/10164/5045/55331/8460
MF	GO:0044390	ubiquitin-like protein conjugating enzyme binding	34	0.331649	1.18319	0.225	0.375575	0.245771	2417	tags=26%, list=16%, signal=22%	6478/154214/6048/54472/11315/25820/23142/5465/550
BP	GO:0070166	enamel mineralization	10	0.481329	1.2453	0.22482	0.375355	0.245627	2364	tags=50%, list=16%, signal=42%	6786/56975/10117/5465/54757
MF	GO:0015103	inorganic anion transmembrane transporter activity	110	-0.230064	-1.12026	0.224377	0.374694	0.245195	3021	tags=31%, list=20%, signal=25%	63982/25932/2570/65012/23516/9022/84561/2562/55107/6505/6580/57282/83959/6508/6571/80131/7439/1193/2568/338440/53405/2743/57030/219855/1080/121601/9497/84230/203859/54102/56172/5348/6558/23507
BP	GO:0051588	regulation of neurotransmitter transport	97	-0.23379	-1.11991	0.224377	0.374694	0.245195	2546	tags=27%, list=17%, signal=22%	9162/3690/6857/23413/5023/3749/5028/3356/6812/1138/107/5579/6853/1861/320/776/2824/5908/120892/23208/8564/148/55784/6622/5217/9066
BP	GO:0030836	positive regulation of actin filament depolymerization	10	-0.458637	-1.21535	0.224215	0.374584	0.245123	935	tags=30%, list=6%, signal=28%	5341/2150/9037
BP	GO:0048339	paraxial mesoderm development	16	0.403904	1.19944	0.223958	0.374335	0.24496	1414	tags=25%, list=10%, signal=23%	55746/51176/4088/60412
BP	GO:1901881	positive regulation of protein depolymerization	15	-0.401707	-1.20157	0.224018	0.374335	0.24496	935	tags=27%, list=6%, signal=25%	5341/59341/2150/9037
BP	GO:1903358	regulation of Golgi organization	15	-0.402164	-1.20293	0.224018	0.374335	0.24496	1938	tags=27%, list=13%, signal=23%	10142/83452/5604/30845
BP	GO:0045820	negative regulation of glycolytic process	13	-0.419581	-1.19945	0.223256	0.3733	0.244282	976	tags=54%, list=7%, signal=50%	6521/9611/6774/2203/10891/863/54541
BP	GO:0001838	embryonic epithelial tube formation	115	-0.227306	-1.11322	0.22314	0.373187	0.244208	4181	tags=37%, list=28%, signal=26%	57534/317/7042/8543/23242/5754/80199/7403/10427/57545/7408/8915/30812/5916/6491/7976/79977/6928/133/6659/57216/115908/6692/54910/54361/9355/6385/10653/5979/26585/7040/55081/3091/144165/57619/7291/2535/653/2625/8321/9839/6422
MF	GO:0016705	oxidoreductase activity, acting on paired donors, with incorporation or reduction of molecular oxygen	143	0.245412	1.1322	0.222892	0.373128	0.244169	2289	tags=22%, list=15%, signal=19%	65094/1646/1645/1593/1543/1571/2330/121642/23081/23133/8644/5053/392636/2328/54583/57834/2329/221656/5092/1576/5447/1565/1581/6713/55662/1109/444/3163/6319/6307/54784
MF	GO:0008373	sialyltransferase activity	19	-0.355675	-1.15432	0.223022	0.373128	0.244169	3690	tags=42%, list=25%, signal=32%	55808/81849/6489/27090/256435/338596/7903/84620
BP	GO:0072215	regulation of metanephros development	19	-0.355385	-1.15337	0.223022	0.373128	0.244169	1234	tags=37%, list=8%, signal=34%	6928/4435/5979/79633/1958/3976/10409
BP	GO:0097503	sialylation	19	-0.355675	-1.15432	0.223022	0.373128	0.244169	3690	tags=42%, list=25%, signal=32%	55808/81849/6489/27090/256435/338596/7903/84620
BP	GO:0045601	regulation of endothelial cell differentiation	33	-0.310507	-1.17063	0.223058	0.373128	0.244169	2050	tags=30%, list=14%, signal=26%	182/7132/4851/1903/7498/694/7414/3553/9294/3397
MF	GO:0042826	histone deacetylase binding	105	0.257487	1.13467	0.222397	0.372421	0.243707	4048	tags=34%, list=27%, signal=25%	51043/283219/10014/51176/142/2648/4209/7023/3303/23381/3326/57763/5245/9759/7391/10467/8850/5970/80764/83933/8841/9541/11218/5585/8625/6668/138151/3304/10013/57504/6722/51053/26993/9112/3320/3206
CC	GO:0000145	exocyst	16	0.406057	1.20583	0.222222	0.372207	0.243567	3454	tags=38%, list=23%, signal=29%	149371/29091/60412/11336/55770/23265
MF	GO:0052650	NADP-retinol dehydrogenase activity	11	0.466054	1.23027	0.222022	0.37195	0.243399	3150	tags=45%, list=21%, signal=36%	8644/57016/9249/441282/57665
MF	GO:0035064	methylated histone binding	62	0.286842	1.15636	0.22186	0.371902	0.243367	3309	tags=27%, list=22%, signal=21%	5929/23133/84289/51147/5252/23170/11091/2332/57332/11137/83746/474343/80764/81550/84656/23378/54799
MF	GO:0140034	methylation-dependent protein binding	62	0.286842	1.15636	0.22186	0.371902	0.243367	3309	tags=27%, list=22%, signal=21%	5929/23133/84289/51147/5252/23170/11091/2332/57332/11137/83746/474343/80764/81550/84656/23378/54799
MF	GO:0008236	serine-type peptidase activity	123	-0.225061	-1.10335	0.221902	0.371902	0.243367	4244	tags=37%, list=29%, signal=26%	10942/2158/203100/566/29952/4318/3002/10003/91039/54504/4312/10279/84000/2999/60559/4018/5125/59342/51279/3004/5327/54933/715/43847/4316/5654/11098/101/3001/64063/8492/94031/5646/3003/2191/5328/5343/2152/4313/3026/5652/5045/3082/1675/5342
BP	GO:0042491	inner ear auditory receptor cell differentiation	28	-0.325179	-1.16867	0.221945	0.371902	0.243367	2849	tags=39%, list=19%, signal=32%	54845/79955/28514/23493/182/4851/55283/4646/9497/3280/2260
BP	GO:0061157	mRNA destabilization	30	0.343717	1.18743	0.221667	0.371787	0.243292	5298	tags=57%, list=36%, signal=37%	221662/9475/56339/253943/4343/9698/149041/57721/79068/23435/5976/678/51441/131405/54915/8570/79066
BP	GO:1903859	regulation of dendrite extension	18	-0.368754	-1.17226	0.221687	0.371787	0.243292	5044	tags=56%, list=34%, signal=37%	127833/9362/84258/23025/8437/57699/53335/6857/7852/51760
BP	GO:0045019	negative regulation of nitric oxide biosynthetic process	14	-0.40641	-1.1961	0.221477	0.371593	0.243165	1941	tags=36%, list=13%, signal=31%	54/857/140885/5740/3586
BP	GO:1904406	negative regulation of nitric oxide metabolic process	14	-0.40641	-1.1961	0.221477	0.371593	0.243165	1941	tags=36%, list=13%, signal=31%	54/857/140885/5740/3586
BP	GO:0046323	glucose import	60	0.288113	1.1579	0.220968	0.370898	0.242711	1782	tags=18%, list=12%, signal=16%	79058/3667/6506/28999/8660/6041/1812/1432/2719/6517/6927
BP	GO:0050982	detection of mechanical stimulus	31	-0.318945	-1.18107	0.220551	0.3704	0.242384	3021	tags=39%, list=20%, signal=31%	168507/63982/5270/79955/3815/3356/4914/1301/2534/784/7852/6387
MF	GO:0060090	molecular adaptor activity	278	-0.198877	-1.09425	0.220588	0.3704	0.242384	2803	tags=23%, list=19%, signal=19%	11214/10714/29760/8673/6616/25794/23768/387755/8417/8906/9456/54815/917/117157/23286/23767/645432/1301/2621/10142/58512/55691/916/9046/55824/286/9414/9863/6624/91947/84174/55294/84632/11037/602/8835/10346/23328/6809/283431/120892/171024/857/408/287/388325/636/10152/6548/1601/5604/288/4130/1296/2054/1278/7373/8440/55803/10019/23136/57630/8826/858/8676
MF	GO:0030552	cAMP binding	19	-0.355919	-1.15511	0.220624	0.3704	0.242384	2968	tags=37%, list=20%, signal=30%	11069/5138/10846/11149/5141/5142/5577
BP	GO:0010659	cardiac muscle cell apoptotic process	32	0.337031	1.18672	0.220395	0.370254	0.242289	3565	tags=47%, list=24%, signal=36%	664/23408/5514/5170/3297/815/5863/23409/55626/183/26471/4192/4780/7849/3156
CC	GO:0005652	nuclear lamina	11	0.466556	1.2316	0.220217	0.370034	0.242145	5497	tags=73%, list=37%, signal=46%	3692/6839/4000/78994/8573/5111/26502/129401
BP	GO:0038095	Fc-epsilon receptor signaling pathway	109	0.253008	1.12405	0.219969	0.369809	0.241998	4015	tags=35%, list=27%, signal=26%	5710/8517/7006/5692/5170/5701/5709/5693/5721/5534/6464/10454/5720/9491/5686/5691/4775/5970/8945/8454/5716/6500/5706/6654/5532/5705/10197/5601/5687/5609/5707/5595/5695/5702/5717/5684/257397/5704
MF	GO:0046915	transition metal ion transmembrane transporter activity	34	0.333121	1.18844	0.22	0.369809	0.241998	2154	tags=24%, list=14%, signal=20%	55532/81894/7780/7781/7779/27173/57192/4891
BP	GO:0098926	postsynaptic signal transduction	25	-0.336557	-1.18618	0.22	0.369809	0.241998	4637	tags=44%, list=31%, signal=30%	4062/2771/23236/3836/375790/2776/6774/6001/3084/2769/3717
BP	GO:0002713	negative regulation of B cell mediated immunity	12	0.445796	1.22327	0.220036	0.369809	0.241998	633	tags=25%, list=4%, signal=24%	725/722/604
BP	GO:0002890	negative regulation of immunoglobulin mediated immune response	12	0.445796	1.22327	0.220036	0.369809	0.241998	633	tags=25%, list=4%, signal=24%	725/722/604
BP	GO:0051353	positive regulation of oxidoreductase activity	48	0.304768	1.16847	0.219634	0.36953	0.241815	1475	tags=23%, list=10%, signal=21%	6271/7014/23410/9973/9104/808/3357/11315/27/5447/57546
BP	GO:1903421	regulation of synaptic vesicle recycling	24	-0.340105	-1.19238	0.219144	0.368784	0.241327	1448	tags=29%, list=10%, signal=26%	1861/57030/5533/120892/23208/6622/9066
MF	GO:0030971	receptor tyrosine kinase binding	66	-0.246999	-1.11155	0.219072	0.368743	0.2413	4416	tags=38%, list=30%, signal=27%	10193/23624/26228/4902/9048/284/50852/199731/868/399694/51378/5781/29760/10718/2621/914/3687/7074/3084/9046/867/9600/5771/83394/10019
BP	GO:0099171	presynaptic modulation of chemical synaptic transmission	12	-0.431621	-1.20726	0.218962	0.368704	0.241274	2958	tags=42%, list=20%, signal=33%	57449/6857/5579/776/9066
BP	GO:2000573	positive regulation of DNA biosynthetic process	69	0.280722	1.16065	0.219002	0.368704	0.241274	5222	tags=48%, list=35%, signal=31%	7203/4931/2247/3326/2264/1499/26272/10728/11232/140609/10574/10575/6714/54921/5073/3178/5609/5595/3181/1736/4609/65057/3320/80351/908/10576/10694/5983/7919/5111/8658/25865/8550
BP	GO:0045879	negative regulation of smoothened signaling pathway	30	-0.324101	-1.1862	0.218905	0.3687	0.241272	1835	tags=23%, list=12%, signal=20%	8643/916/84662/64399/23432/2737/860
BP	GO:0033169	histone H3-K9 demethylation	13	0.433358	1.22327	0.218531	0.36826	0.240984	3402	tags=38%, list=23%, signal=30%	23081/23133/3299/51780/23028
BP	GO:0060443	mammary gland morphogenesis	41	-0.294235	-1.17064	0.218593	0.36826	0.240984	2246	tags=29%, list=15%, signal=25%	1435/780/10718/6356/54361/3488/374/857/2737/1436/1969/2263
BP	GO:0045851	pH reduction	52	0.303996	1.18853	0.218597	0.36826	0.240984	1992	tags=23%, list=13%, signal=20%	155066/535/282679/7274/23557/51463/528/8992/9550/1201/51606/537
BP	GO:0150104	transport across blood-brain barrier	11	0.466733	1.23206	0.218412	0.368185	0.240935	738	tags=27%, list=5%, signal=26%	1244/9429/948
BP	GO:0009206	purine ribonucleoside triphosphate biosynthetic process	39	0.32198	1.17206	0.218333	0.368132	0.2409	3336	tags=38%, list=22%, signal=30%	142/10165/5313/4832/318/6901/3615/84277/4830/1537/30968/7415/9605/205/1329
BP	GO:0043330	response to exogenous dsRNA	27	-0.337478	-1.19981	0.218045	0.367725	0.240634	1424	tags=22%, list=10%, signal=20%	64170/857/7098/23180/5899/11213
BP	GO:0060439	trachea morphogenesis	10	0.484279	1.25293	0.217626	0.367097	0.240223	1278	tags=30%, list=9%, signal=27%	652/6469/1499
BP	GO:0006563	L-serine metabolic process	10	-0.462485	-1.22555	0.217489	0.366945	0.240124	746	tags=20%, list=5%, signal=19%	26227/10993
BP	GO:2000779	regulation of double-strand break repair	68	0.280226	1.15436	0.217391	0.36686	0.240068	2755	tags=24%, list=19%, signal=19%	56893/151987/142/9400/51547/78990/3297/84501/55100/4968/64210/84309/4255/131870/151636/6419
BP	GO:0010656	negative regulation of muscle cell apoptotic process	32	0.337448	1.18818	0.217105	0.366456	0.239803	3565	tags=44%, list=24%, signal=33%	23408/5514/5170/3297/350/5863/23409/55626/26471/4192/4780/7849/9531/3156
BP	GO:0009190	cyclic nucleotide biosynthetic process	15	0.417991	1.21756	0.216169	0.365186	0.238972	328	tags=20%, list=2%, signal=20%	55811/271/4882
BP	GO:0052652	cyclic purine nucleotide metabolic process	15	0.417991	1.21756	0.216169	0.365186	0.238972	328	tags=20%, list=2%, signal=20%	55811/271/4882
BP	GO:1902285	semaphorin-plexin signaling pathway involved in neuron projection guidance	13	-0.424493	-1.2135	0.216279	0.365186	0.238972	4595	tags=62%, list=31%, signal=43%	55558/5365/23129/5361/10371/91584/8828/10154
MF	GO:0015020	glucuronosyltransferase activity	28	0.345268	1.18043	0.216306	0.365186	0.238972	1281	tags=21%, list=9%, signal=20%	54659/54657/7363/11041/54578/54658
BP	GO:0031050	dsRNA processing	48	0.30718	1.17772	0.216306	0.365186	0.238972	2499	tags=25%, list=17%, signal=21%	7257/652/144233/103/65080/4088/56339/84872/8737/7247/9698/27161
BP	GO:0070918	production of small RNA involved in gene silencing by RNA	48	0.30718	1.17772	0.216306	0.365186	0.238972	2499	tags=25%, list=17%, signal=21%	7257/652/144233/103/65080/4088/56339/84872/8737/7247/9698/27161
BP	GO:0048207	vesicle targeting, rough ER to cis-Golgi	64	0.287117	1.16781	0.215909	0.364987	0.238842	3112	tags=23%, list=21%, signal=19%	10113/2153/83696/59349/1294/89866/79090/4905/553115/10342/6396/51693/6399/10016/51128
BP	GO:0048208	COPII vesicle coating	64	0.287117	1.16781	0.215909	0.364987	0.238842	3112	tags=23%, list=21%, signal=19%	10113/2153/83696/59349/1294/89866/79090/4905/553115/10342/6396/51693/6399/10016/51128
BP	GO:0051452	intracellular pH reduction	51	0.304285	1.18354	0.215686	0.364768	0.238699	1784	tags=22%, list=12%, signal=19%	155066/535/282679/7274/23557/51463/528/8992/9550/1201/51606
BP	GO:0006607	NLS-bearing protein import into nucleus	17	-0.382593	-1.20133	0.215457	0.364681	0.238642	6345	tags=53%, list=43%, signal=30%	5903/3838/23633/402569/3836/3841/868/400966/729857
BP	GO:0035020	regulation of Rac protein signal transduction	17	-0.382219	-1.20016	0.215457	0.364681	0.238642	3368	tags=47%, list=23%, signal=36%	199731/382/3845/50861/83478/6993/26053/23616
BP	GO:0000731	DNA synthesis involved in DNA repair	46	0.308145	1.16619	0.215488	0.364681	0.238642	5256	tags=54%, list=35%, signal=35%	353497/84875/26073/56897/83932/7314/7706/55666/7415/5981/9100/6233/23411/5429/6118/7311/6119/5983/57804/5111/6117/5425/5424/7316/11277
BP	GO:0051955	regulation of amino acid transport	27	-0.337772	-1.20085	0.215539	0.364681	0.238642	2346	tags=33%, list=16%, signal=28%	9900/6812/124935/4889/5999/8564/6558/5997/552
BP	GO:0045912	negative regulation of carbohydrate metabolic process	43	-0.291174	-1.1761	0.215584	0.364681	0.238642	1373	tags=23%, list=9%, signal=21%	10447/7040/55512/1407/2203/5341/10891/863/90007/54541
BP	GO:0019359	nicotinamide nucleotide biosynthetic process	27	0.351118	1.19288	0.215589	0.364681	0.238642	1287	tags=26%, list=9%, signal=24%	125061/133686/84875/23475/93100/55328/554235
BP	GO:0019363	pyridine nucleotide biosynthetic process	27	0.351118	1.19288	0.215589	0.364681	0.238642	1287	tags=26%, list=9%, signal=24%	125061/133686/84875/23475/93100/55328/554235
MF	GO:0000287	magnesium ion binding	195	0.229998	1.11155	0.215208	0.364588	0.238581	3456	tags=27%, list=23%, signal=21%	2752/55811/1326/2770/375/7086/5635/2729/8476/1854/3612/11164/51567/5239/5313/283927/26164/27/23031/3417/83983/129563/64781/4830/115024/64077/22983/81788/3420/5636/22880/64132/6197/6788/10056/1797/131870/3155/55361/6009/2937/4598/57194/79178/10016/22909/403/3421/6732/81629/26061/5494/5609
BP	GO:0010889	regulation of sequestering of triglyceride	13	0.434336	1.22603	0.215035	0.364374	0.238441	2185	tags=38%, list=15%, signal=33%	346/128486/57104/440503/5465
MF	GO:0033293	monocarboxylic acid binding	65	0.285518	1.16654	0.214863	0.364161	0.238302	1977	tags=20%, list=13%, signal=17%	3172/1646/1645/128/54659/8644/5091/57834/54658/286256/341/1109/6256
BP	GO:0009068	aspartate family amino acid catabolic process	21	-0.348966	-1.18526	0.214634	0.363852	0.2381	1250	tags=24%, list=8%, signal=22%	443/2805/10993/51166/113675
BP	GO:0009251	glucan catabolic process	21	-0.348977	-1.18529	0.214634	0.363852	0.2381	3966	tags=48%, list=27%, signal=35%	5500/5260/178/5837/79660/8972/801/55276/5255/283209
MF	GO:1901505	carbohydrate derivative transmembrane transporter activity	59	0.294113	1.16775	0.214521	0.363818	0.238078	3162	tags=27%, list=21%, signal=21%	6576/10165/9673/284439/6568/55974/215/10786/11046/10246/26503/2030/9197/113829/203427/51000
BP	GO:0001702	gastrulation with mouth forming second	22	0.368558	1.17894	0.214408	0.36371	0.238007	4199	tags=41%, list=28%, signal=29%	3170/4838/1499/7358/4041/8646/6722/91355/7709
BP	GO:0007096	regulation of exit from mitosis	15	0.41861	1.21937	0.214411	0.36371	0.238007	1276	tags=20%, list=9%, signal=18%	8555/9587/8697
BP	GO:0031062	positive regulation of histone methylation	35	0.332982	1.19751	0.214168	0.363655	0.23797	2473	tags=26%, list=17%, signal=21%	7936/4000/1499/5252/56254/11091/9646/3720/26097
BP	GO:1901988	negative regulation of cell cycle phase transition	226	0.226263	1.11297	0.214184	0.363655	0.23797	3926	tags=29%, list=26%, signal=21%	79791/5710/1021/5692/25949/80279/131601/56658/8555/4303/3550/58190/5701/5709/1112/5693/5721/9344/8738/55755/60672/5720/4221/9491/23026/7175/91603/10385/5686/51499/8737/79577/29117/4850/57060/5691/4194/8454/5716/6500/55795/2810/5706/5884/5705/25904/8883/10197/25793/9184/5687/5707/138151/5695/57099/1031/5702/51347/5717/5684/10106/1874/92421/5885/6118
CC	GO:0000235	astral microtubule	11	-0.437768	-1.19758	0.214286	0.363655	0.23797	3954	tags=45%, list=27%, signal=33%	22919/126353/146909/81930/79884
CC	GO:0005818	aster	11	-0.437768	-1.19758	0.214286	0.363655	0.23797	3954	tags=45%, list=27%, signal=33%	22919/126353/146909/81930/79884
BP	GO:0098814	spontaneous synaptic transmission	11	-0.43976	-1.20303	0.214286	0.363655	0.23797	5521	tags=82%, list=37%, signal=51%	177/8447/8448/55607/3688/6857/22895/6558/351
BP	GO:1903651	positive regulation of cytoplasmic transport	11	-0.438277	-1.19897	0.214286	0.363655	0.23797	1302	tags=27%, list=9%, signal=25%	8898/1601/7430
BP	GO:0006099	tricarboxylic acid cycle	33	0.336452	1.19154	0.21393	0.363524	0.237885	3205	tags=27%, list=22%, signal=21%	6391/4191/2271/3417/55526/3420/81889/1431/3421
BP	GO:0051123	RNA polymerase II preinitiation complex assembly	23	0.364687	1.1836	0.213805	0.363389	0.237797	4862	tags=52%, list=33%, signal=35%	2959/5701/6883/6882/5706/5705/5702/5704/6872/7067/6879/55290
CC	GO:0034704	calcium channel complex	53	-0.261721	-1.12809	0.21374	0.363359	0.237777	2855	tags=30%, list=19%, signal=24%	93589/117144/8912/7223/57685/773/801/784/246329/6261/776/775/59283/782/781/5142
BP	GO:0014823	response to activity	62	-0.25106	-1.12021	0.213368	0.362804	0.237414	1669	tags=21%, list=11%, signal=19%	867/5562/3569/23135/1535/1407/3091/10891/7852/10631/5764/3586/284207
MF	GO:0030594	neurotransmitter receptor activity	46	-0.276733	-1.14591	0.213235	0.362657	0.237318	4435	tags=41%, list=30%, signal=29%	1140/153/2906/2894/2185/2898/2570/116444/2903/2562/3274/3356/2904/1138/2568/3269/2743/3363/2550
BP	GO:0060314	regulation of ryanodine-sensitive calcium-release channel activity	23	-0.339725	-1.18832	0.213235	0.362657	0.237318	4559	tags=52%, list=31%, signal=36%	5144/57338/5311/805/56704/817/801/5350/84502/1193/57158/6717
BP	GO:0061311	cell surface receptor signaling pathway involved in heart development	27	-0.338395	-1.20307	0.213033	0.36261	0.237287	2894	tags=37%, list=19%, signal=30%	7481/57216/23493/182/26508/4851/7040/4853/6615/9464
BP	GO:0046519	sphingoid metabolic process	17	-0.382771	-1.20189	0.213115	0.36261	0.237287	5247	tags=71%, list=35%, signal=46%	56848/81537/10558/340485/9517/2531/123099/55304/8877/130367/427/55331
BP	GO:2000641	regulation of early endosome to late endosome transport	17	-0.383825	-1.2052	0.213115	0.36261	0.237287	1302	tags=24%, list=9%, signal=21%	8898/1601/5604/7430
MF	GO:0004806	triglyceride lipase activity	21	0.375166	1.19379	0.212838	0.362375	0.237133	2639	tags=29%, list=18%, signal=24%	8824/1066/13/3990/57104/221223
CC	GO:0016324	apical plasma membrane	304	0.218166	1.11639	0.212651	0.362136	0.236977	2181	tags=19%, list=15%, signal=17%	55867/363/116085/5174/1244/1828/8884/55811/10456/117583/8170/134549/1803/2013/3570/6583/113235/6557/5747/9429/9962/55244/2065/6997/59272/948/6566/3775/3326/4008/11136/154/65010/55686/9351/5664/5002/6568/338328/51057/53841/762/6514/10786/92140/56288/3249/368/25778/3814/3485/84552/160/8647/6569/60676/4891/130749
BP	GO:0060644	mammary gland epithelial cell differentiation	15	-0.403763	-1.20772	0.212471	0.361907	0.236827	1455	tags=33%, list=10%, signal=30%	207/81606/3091/2294/3398
BP	GO:0038166	angiotensin-activated signaling pathway	10	0.487653	1.26166	0.21223	0.361576	0.23661	2454	tags=40%, list=17%, signal=33%	88/9475/815/6714
BP	GO:0046500	S-adenosylmethionine metabolic process	16	0.411077	1.22074	0.211806	0.360931	0.236188	5298	tags=56%, list=36%, signal=36%	51074/23743/4143/27430/84245/10768/4524/58478/79066
BP	GO:0030073	insulin secretion	174	0.237557	1.12453	0.211624	0.3607	0.236037	1891	tags=18%, list=13%, signal=16%	2752/3667/3172/3170/3709/1803/54097/7447/25924/152/25874/23410/6566/22841/2852/2746/2029/8660/56943/8938/11315/4035/6514/8398/5578/818/6927/3033/5950/55638/84300
MF	GO:0071617	lysophospholipid acyltransferase activity	18	0.389582	1.19095	0.211244	0.360171	0.235691	1191	tags=28%, list=8%, signal=26%	54675/63874/10554/6901/54947
BP	GO:1900242	regulation of synaptic vesicle endocytosis	16	-0.389097	-1.19401	0.211268	0.360171	0.235691	1448	tags=38%, list=10%, signal=34%	1861/57030/5533/120892/23208/9066
MF	GO:0003887	DNA-directed DNA polymerase activity	22	0.371751	1.18916	0.210978	0.359833	0.23547	1996	tags=23%, list=13%, signal=20%	353497/27343/5423/11232/27434
BP	GO:0042789	mRNA transcription by RNA polymerase II	10	-0.465595	-1.23379	0.210762	0.359544	0.23528	2999	tags=50%, list=20%, signal=40%	6720/22890/6774/2316/728
BP	GO:1902600	proton transmembrane transport	109	0.255479	1.13503	0.210608	0.35936	0.23516	4241	tags=35%, list=29%, signal=25%	155066/535/51204/113235/477/528/8992/1355/11315/113655/9550/1345/84277/84701/51606/1528/1537/537/4891/26503/6834/30968/374291/9197/9605/1329/10063/9016/92270/10479/9167/527/4697/6550/523/9481/529/150159
MF	GO:0015355	secondary active monocarboxylate transmembrane transporter activity	10	0.489369	1.2661	0.210432	0.359136	0.235014	5043	tags=60%, list=34%, signal=40%	347051/6540/6539/6529/6538/9194
BP	GO:1901216	positive regulation of neuron death	91	-0.237144	-1.12689	0.209809	0.358362	0.234507	4354	tags=37%, list=29%, signal=27%	3458/5978/5063/7020/10333/7042/429/3725/7124/8301/2898/10018/1948/3684/356/1522/4602/4170/2904/6348/2534/712/55294/3689/5621/1958/7305/8564/6622/54541/2353/7099/2213/4217
BP	GO:0072148	epithelial cell fate commitment	11	-0.440838	-1.20598	0.209821	0.358362	0.234507	5917	tags=82%, list=40%, signal=49%	7026/5914/90/3516/3714/54845/28514/4851/10630
MF	GO:0031490	chromatin DNA binding	81	0.270983	1.1508	0.209857	0.358362	0.234507	3170	tags=26%, list=21%, signal=21%	27324/6603/604/4088/3297/29803/23558/10856/57459/328/221496/3192/6256/9878/79576/6599/57822/5970/164684/6605/51780
BP	GO:0021534	cell proliferation in hindbrain	12	-0.440561	-1.23227	0.209932	0.358362	0.234507	983	tags=33%, list=7%, signal=31%	51286/22809/2735/728
BP	GO:1904948	midbrain dopaminergic neuron differentiation	12	-0.436865	-1.22193	0.209932	0.358362	0.234507	89	tags=25%, list=1%, signal=25%	4929/8321/6422
BP	GO:0003337	mesenchymal to epithelial transition involved in metanephros morphogenesis	12	0.44817	1.22979	0.209302	0.35782	0.234152	1395	tags=33%, list=9%, signal=30%	652/6299/1499/6608
CC	GO:0031932	TORC2 complex	12	0.4482	1.22987	0.209302	0.35782	0.234152	2232	tags=33%, list=15%, signal=28%	79899/9894/64223/79109
CC	GO:0044666	MLL3/4 complex	12	0.449611	1.23374	0.209302	0.35782	0.234152	1606	tags=25%, list=11%, signal=22%	5929/84661/11091
MF	GO:0048027	mRNA 5'-UTR binding	26	0.354078	1.1842	0.20938	0.35782	0.234152	3207	tags=38%, list=22%, signal=30%	84294/6208/23367/2332/26156/6201/6125/64963/6207/26354
BP	GO:2000780	negative regulation of double-strand break repair	26	0.353288	1.18155	0.20938	0.35782	0.234152	1801	tags=23%, list=12%, signal=20%	56893/9400/78990/3297/4968/84309
MF	GO:0045295	gamma-catenin binding	11	0.47063	1.24235	0.209386	0.35782	0.234152	1780	tags=27%, list=12%, signal=24%	1828/51176/1495
BP	GO:1903817	negative regulation of voltage-gated potassium channel activity	10	-0.46677	-1.2369	0.20852	0.356806	0.233489	2358	tags=50%, list=16%, signal=42%	7881/3753/857/288/23704
BP	GO:0001578	microtubule bundle formation	79	-0.243493	-1.13183	0.208443	0.356753	0.233454	6004	tags=56%, list=40%, signal=33%	85478/54462/2302/401024/9055/57701/84071/54777/23639/94137/51364/11076/85452/26140/5347/27019/79989/80128/27285/22919/89765/374407/79582/6249/115948/57545/339829/11261/352909/345895/83538/54768/56171/827/344148/83544/9148/54839/4131/2242/51673/6674/23255/89796
BP	GO:0019184	nonribosomal peptide biosynthetic process	18	0.393444	1.20275	0.207836	0.355792	0.232825	3603	tags=50%, list=24%, signal=38%	26873/2729/4258/3029/23657/2937/2730/4780/55748
BP	GO:0045932	negative regulation of muscle contraction	22	-0.345287	-1.20144	0.207637	0.355593	0.232695	2643	tags=41%, list=18%, signal=34%	143872/8654/7138/6717/5294/80005/5743/5592/5997
BP	GO:0032328	alanine transport	12	-0.441232	-1.23415	0.207675	0.355593	0.232695	1711	tags=33%, list=12%, signal=30%	388662/6533/120103/23428
BP	GO:0043576	regulation of respiratory gaseous exchange	16	-0.390595	-1.19861	0.206573	0.354117	0.231729	2155	tags=44%, list=15%, signal=37%	4929/2744/57555/54413/5090/6526/57616
BP	GO:1901998	toxin transport	40	0.320722	1.17321	0.206612	0.354117	0.231729	2716	tags=30%, list=18%, signal=25%	7203/535/664/200186/8934/6581/10966/10786/10693/10574/10575/4041
BP	GO:0032411	positive regulation of transporter activity	93	-0.235332	-1.12052	0.206704	0.354117	0.231729	2582	tags=27%, list=17%, signal=22%	729230/9001/9143/65268/801/23237/10142/8787/54209/784/54413/57158/246329/219527/287/1080/6347/7114/781/6446/6548/1520/30845/288/5724
BP	GO:0071577	zinc ion transmembrane transport	20	0.380232	1.19726	0.206723	0.354117	0.231729	1495	tags=25%, list=10%, signal=23%	55532/7780/7781/7779/27173
BP	GO:0090312	positive regulation of protein deacetylation	20	0.380016	1.19658	0.206723	0.354117	0.231729	633	tags=15%, list=4%, signal=14%	51043/221477/604
BP	GO:0002115	store-operated calcium entry	19	-0.363493	-1.17969	0.206235	0.353729	0.231475	3992	tags=74%, list=27%, signal=54%	844/51669/151651/931/8614/57620/84766/9454/283229/9456/84502/8832/80024/80228
MF	GO:0035250	UDP-galactosyltransferase activity	19	-0.366623	-1.18985	0.206235	0.353729	0.231475	3253	tags=42%, list=22%, signal=33%	8702/10317/8706/27087/23001/8707/2683/9334
BP	GO:0046949	fatty-acyl-CoA biosynthetic process	29	0.342556	1.17737	0.206271	0.353729	0.231475	3370	tags=34%, list=23%, signal=27%	23305/51703/7923/6576/54898/6319/9524/31/2194/197322
BP	GO:0051568	histone H3-K4 methylation	50	0.306321	1.18563	0.205882	0.353295	0.231191	3910	tags=34%, list=26%, signal=25%	5929/84661/90780/7936/1499/11091/9646/55011/54554/55870/6419/9739/8473/23028/23067/79447/22976
BP	GO:1902042	negative regulation of extrinsic apoptotic signaling pathway via death domain receptors	37	-0.302991	-1.18441	0.205811	0.353251	0.231162	3669	tags=35%, list=25%, signal=27%	4846/9181/8743/8795/23017/356/1654/85450/3162/3383/653/3082/5054
CC	GO:0000118	histone deacetylase complex	74	0.27775	1.16748	0.205742	0.353209	0.231135	3705	tags=34%, list=25%, signal=25%	10014/3094/55758/79685/9759/10467/10629/10856/57459/6907/10284/79885/10902/64431/55869/8607/83933/8841/81611/51780/79595/473/55929/10013/57504
BP	GO:0042398	cellular modified amino acid biosynthetic process	44	0.31273	1.17576	0.205592	0.353029	0.231017	3272	tags=36%, list=22%, signal=28%	55349/26873/2729/4258/11315/3029/2593/23657/4522/501/9791/471/2937/2730/223/4780
MF	GO:0032549	ribonucleoside binding	332	-0.190158	-1.07349	0.205534	0.353006	0.231002	2810	tags=23%, list=19%, signal=19%	54509/6236/51560/23551/474344/4600/51277/9545/79785/10672/30844/155038/338382/163351/132946/57381/57111/30846/116442/29083/158158/55340/83871/2977/9609/115362/1612/80117/54734/221079/22800/5912/2775/171177/399/10381/115761/23682/200894/10981/51209/5870/5880/55303/85004/387496/9363/2769/5908/9077/10633/120892/23433/6447/115273/83452/7052/51762/7846/6102/6674/5899/5874/30845/51175/23708/55647/11031…
BP	GO:0001886	endothelial cell morphogenesis	12	-0.442971	-1.23901	0.205418	0.352884	0.230922	623	tags=25%, list=4%, signal=24%	26084/57493/3397
BP	GO:0043476	pigment accumulation	12	-0.441653	-1.23532	0.205418	0.352884	0.230922	1413	tags=33%, list=10%, signal=30%	23682/10981/57619/357
BP	GO:0043482	cellular pigment accumulation	12	-0.441653	-1.23532	0.205418	0.352884	0.230922	1413	tags=33%, list=10%, signal=30%	23682/10981/57619/357
BP	GO:0035107	appendage morphogenesis	114	-0.231489	-1.12746	0.204482	0.35152	0.23003	4594	tags=43%, list=31%, signal=30%	494470/26005/5307/57167/578/27152/4487/7020/4154/2736/7042/7700/80144/84314/5087/10018/6474/5916/5125/221322/2201/79977/79659/5915/6659/7483/4920/56603/4851/5396/775/658/26585/342184/8434/8854/341640/1382/4853/2737/91461/10512/860/7291/1889/50515/9464/2260/2263
BP	GO:0035108	limb morphogenesis	114	-0.231489	-1.12746	0.204482	0.35152	0.23003	4594	tags=43%, list=31%, signal=30%	494470/26005/5307/57167/578/27152/4487/7020/4154/2736/7042/7700/80144/84314/5087/10018/6474/5916/5125/221322/2201/79977/79659/5915/6659/7483/4920/56603/4851/5396/775/658/26585/342184/8434/8854/341640/1382/4853/2737/91461/10512/860/7291/1889/50515/9464/2260/2263
BP	GO:0045589	regulation of regulatory T cell differentiation	28	-0.332816	-1.19611	0.204489	0.35152	0.23003	4354	tags=54%, list=29%, signal=38%	3458/940/1493/50943/3659/2177/3902/861/8651/3965/3559/1378/10288/11006/4773
BP	GO:0032413	negative regulation of ion transmembrane transporter activity	58	-0.257702	-1.12951	0.204134	0.351142	0.229782	2079	tags=29%, list=14%, signal=25%	7881/801/5350/1193/3753/784/338440/5581/6717/10681/2056/150/285966/857/288/23704/2669
BP	GO:0005984	disaccharide metabolic process	10	-0.467653	-1.23924	0.204036	0.351049	0.229722	3950	tags=50%, list=27%, signal=37%	6513/8789/8972/2203/2683
BP	GO:0015865	purine nucleotide transport	32	0.342878	1.2073	0.203947	0.350974	0.229672	3162	tags=28%, list=21%, signal=22%	2705/6576/10165/9673/284439/215/9197/203427/51000
BP	GO:0003283	atrial septum development	17	-0.386316	-1.21302	0.203747	0.350706	0.229497	5735	tags=71%, list=39%, signal=43%	90/2702/2626/4193/199699/7042/7481/6659/23493/659/287/4853
BP	GO:0016601	Rac protein signal transduction	37	-0.304057	-1.18858	0.20339	0.35024	0.229192	4991	tags=51%, list=34%, signal=34%	1398/23191/57679/2059/57531/9855/199731/382/3845/50861/83478/6993/7074/26053/399/23616/199/5880/10152
BP	GO:0002455	humoral immune response mediated by circulating immunoglobulin	46	-0.277204	-1.14786	0.203431	0.35024	0.229192	3098	tags=35%, list=21%, signal=28%	55061/3119/3123/100423062/51279/715/712/735/1378/602/714/713/730/5788/1401/2213
BP	GO:0031057	negative regulation of histone modification	40	0.321177	1.17487	0.203306	0.350177	0.229151	4645	tags=48%, list=31%, signal=33%	23081/78990/5252/4302/11091/26036/7349/3720/55011/26155/80764/51366/6830/23028/23411/1487/6497/7320/6879
BP	GO:0007530	sex determination	15	-0.406392	-1.21558	0.203233	0.350129	0.22912	3423	tags=47%, list=23%, signal=36%	6715/268/50846/10370/54361/5729/6943
BP	GO:0090051	negative regulation of cell migration involved in sprouting angiogenesis	15	-0.406729	-1.21659	0.203233	0.350129	0.22912	1792	tags=33%, list=12%, signal=29%	9314/4851/7057/6915/161742
BP	GO:0031334	positive regulation of protein-containing complex assembly	229	-0.208409	-1.11453	0.202749	0.349449	0.228675	4426	tags=38%, list=30%, signal=27%	51466/9530/578/3458/122664/129293/1003/10096/29800/10333/1236/10097/1385/22919/7037/2099/2934/7124/5058/6249/89795/51199/2185/4312/10018/1015/89848/55832/56203/54551/148170/382/7408/79998/7984/29108/51429/19/7480/51100/1654/1643/10810/3958/7454/6356/10344/6366/55971/10142/115362/3084/9535/85477/11135/11151/6886/6624/10602/5581/9873/10563/388630/342184/7040/4131/5908/2242/10178/51673/3383/5341/685…
CC	GO:0005819	spindle	335	0.215757	1.11289	0.202397	0.348919	0.228327	2746	tags=19%, list=18%, signal=15%	1877/1780/9903/55856/54930/8517/22920/51115/10899/93627/2648/8555/51164/3550/54627/10101/3297/10636/808/5423/2068/10300/9587/127829/1432/55968/9857/5303/1499/134492/23170/7013/151393/27339/55755/112755/4869/64210/201161/6907/56647/8086/60509/114791/3192/7175/4281/23354/6569/10844/140609/1729/51119/91272/84440/3835/5607/51646/2010/3315/81610/8841
BP	GO:0045471	response to ethanol	97	-0.236248	-1.13168	0.202216	0.348737	0.228209	1797	tags=34%, list=12%, signal=30%	2185/761/10287/929/113/1978/939/2903/6774/9076/6678/2904/2534/867/5562/6279/5581/4916/1621/3779/57817/3383/6688/5999/1393/1536/6915/2950/2625/5997/3371/2263/3248
BP	GO:0018210	peptidyl-threonine modification	113	-0.232782	-1.13205	0.202247	0.348737	0.228209	3683	tags=29%, list=25%, signal=22%	805/51422/7443/199731/817/6093/11113/4092/8877/285203/10114/7046/8693/801/388228/399473/8445/5579/57452/10253/2591/55561/207/7786/7040/85366/120892/596/9294/5604/161742/54541/351
BP	GO:0060964	regulation of gene silencing by miRNA	80	0.274123	1.1582	0.202247	0.348737	0.228209	3758	tags=31%, list=25%, signal=23%	652/55746/144233/5440/8087/2332/8086/7175/79023/84872/8737/1981/9698/27161/6396/5439/5437/8021/5434/5432/4927/10269/1660/5436/9972
CC	GO:0030008	TRAPP complex	15	0.423994	1.23505	0.202109	0.348729	0.228203	2888	tags=40%, list=19%, signal=32%	83696/79090/51112/51693/6399/10597
BP	GO:0071482	cellular response to light stimulus	105	0.259664	1.14427	0.201893	0.348433	0.228009	4154	tags=33%, list=28%, signal=24%	9397/163859/142/4311/54929/4734/79913/4836/56339/10856/4869/2332/5475/1408/1642/51499/3373/26155/7508/7528/10692/8372/84236/7507/2342/23028/208/9683/23411/5429/6794/4609/23173/6872/23596
BP	GO:0045647	negative regulation of erythrocyte differentiation	10	-0.46831	-1.24098	0.201794	0.348339	0.227948	1652	tags=40%, list=11%, signal=36%	9935/6886/677/7538
BP	GO:0010665	regulation of cardiac muscle cell apoptotic process	30	0.350108	1.20951	0.201667	0.348196	0.227855	3565	tags=50%, list=24%, signal=38%	664/23408/5514/5170/3297/815/5863/23409/55626/183/26471/4192/4780/7849/3156
BP	GO:0048679	regulation of axon regeneration	24	-0.344881	-1.20912	0.201511	0.348004	0.227729	3851	tags=42%, list=26%, signal=31%	2043/65078/8578/56963/7143/9314/4916/5802/5604/5764
BP	GO:0071326	cellular response to monosaccharide stimulus	113	0.255459	1.14335	0.201238	0.347643	0.227493	3049	tags=27%, list=21%, signal=21%	51085/3170/5563/7447/2729/25874/22841/2852/8660/56943/1361/65010/8938/4035/4830/8398/1581/55638/4221/55011/51024/51092/5176/91942/2030/4041/6810/2730/65220/5532
BP	GO:0071331	cellular response to hexose stimulus	113	0.255459	1.14335	0.201238	0.347643	0.227493	3049	tags=27%, list=21%, signal=21%	51085/3170/5563/7447/2729/25874/22841/2852/8660/56943/1361/65010/8938/4035/4830/8398/1581/55638/4221/55011/51024/51092/5176/91942/2030/4041/6810/2730/65220/5532
CC	GO:1902554	serine/threonine protein kinase complex	82	0.272856	1.16532	0.201258	0.347643	0.227493	2794	tags=22%, list=19%, signal=18%	1021/8517/9821/5257/404672/219771/2068/27013/2968/900/64210/1163/4331/56647/1020/85417/24138/1022
BP	GO:0019432	triglyceride biosynthetic process	35	0.335737	1.20742	0.200988	0.347466	0.227377	2305	tags=26%, list=16%, signal=22%	57678/128486/392636/9104/440503/8694/23175/10062/7376
BP	GO:0007398	ectoderm development	18	0.396549	1.21225	0.201022	0.347466	0.227377	1278	tags=28%, list=9%, signal=25%	51043/6469/6293/3655/1499
BP	GO:0051589	negative regulation of neurotransmitter transport	11	-0.444972	-1.21729	0.200893	0.347419	0.227346	1146	tags=36%, list=8%, signal=34%	2824/5908/23208/6622
MF	GO:0106019	phosphatidylinositol-4,5-bisphosphate phosphatase activity	11	-0.445219	-1.21796	0.200893	0.347419	0.227346	3838	tags=55%, list=26%, signal=40%	27124/3633/3631/8871/8821/3635
BP	GO:0009755	hormone-mediated signaling pathway	157	0.24212	1.1327	0.200906	0.347419	0.227346	3688	tags=29%, list=25%, signal=22%	8549/652/6257/51094/57678/6258/51176/142/6751/2852/4734/5245/27086/11315/367/4838/57658/153222/1616/23558/2104/6256/5972/1408/65992/5618/5465/8031/1460/6714/10413/79039/9667/8626/51366/9604/9420/6294/55915/9325/79447/23411/6502/1395/10013
BP	GO:0072384	organelle transport along microtubule	78	0.275215	1.16503	0.200632	0.347174	0.227186	4150	tags=37%, list=28%, signal=27%	1780/1176/22920/23557/55686/7314/63971/1201/282991/10749/55638/63915/8546/5195/2647/6845/10128/23095/79443/4137/388552/4133/89941/6794/3064/8409/3916/10239/26985
BP	GO:0071353	cellular response to interleukin-4	31	-0.323616	-1.19837	0.200501	0.347025	0.227088	1851	tags=32%, list=12%, signal=28%	3561/4783/11151/146722/11093/3718/5771/4360/2625/3566
MF	GO:0016505	peptidase activator activity involved in apoptotic process	18	-0.376427	-1.19665	0.2	0.346234	0.22657	4101	tags=72%, list=28%, signal=52%	51065/1075/22861/572/9994/317/400410/29108/10392/4824/834/489/91662
MF	GO:0030506	ankyrin binding	18	-0.37673	-1.19761	0.2	0.346234	0.22657	1338	tags=39%, list=9%, signal=35%	476/6331/776/6710/5788/6546/999
BP	GO:0046470	phosphatidylcholine metabolic process	74	-0.24669	-1.12862	0.2	0.346234	0.22657	3036	tags=31%, list=20%, signal=25%	9468/1071/5168/81579/10162/5322/337/7941/43/50640/9663/23682/254531/151056/23446/154141/5321/2170/129642/162466/57153/79887/84879
MF	GO:0001223	transcription coactivator binding	28	0.350933	1.1998	0.199667	0.345887	0.226343	2508	tags=29%, list=17%, signal=24%	6097/196/4088/367/9349/5465/81857/5970
BP	GO:0090394	negative regulation of excitatory postsynaptic potential	10	-0.468788	-1.24225	0.199552	0.345763	0.226262	1609	tags=70%, list=11%, signal=62%	84866/57502/56853/54413/8898/120892/9294
BP	GO:0007613	memory	92	-0.238228	-1.13489	0.199454	0.34567	0.226201	2933	tags=35%, list=20%, signal=28%	6285/5021/1524/10769/627/6547/10347/2903/4803/100132074/3274/3356/1620/23237/8516/107/1621/3269/57030/5621/8997/9610/23208/3678/6446/3710/5743/814/3675/4130/5764/4908
MF	GO:0022853	active ion transmembrane transporter activity	196	0.2326	1.12283	0.199134	0.345192	0.225889	2420	tags=21%, list=16%, signal=18%	55867/64849/155066/8884/535/6506/6583/51151/6576/6557/477/9962/528/8992/6581/115584/65010/10861/6568/7781/347051/6540/113655/9550/215/10786/6575/23657/3764/284111/51606/10246/28234/6539/284129/8647/6569/4891/6532/26503/481/6536
BP	GO:0001941	postsynaptic membrane organization	32	0.343878	1.21083	0.199013	0.345073	0.225811	1706	tags=25%, list=11%, signal=22%	1855/2048/9379/10243/5649/9093/11079/23657
BP	GO:0061217	regulation of mesonephros development	20	-0.36806	-1.21844	0.199017	0.345073	0.225811	3684	tags=50%, list=25%, signal=38%	7482/3217/10736/30812/6928/55366/26585/4070/2625/10409
BP	GO:0016239	positive regulation of macroautophagy	62	0.293808	1.18444	0.199021	0.345073	0.225811	3833	tags=35%, list=26%, signal=26%	8517/664/7249/5563/25782/154/90678/8396/10241/23367/54543/11140/79443/7248/10206/9531/5595/51322/23411/10013/3064/6829
BP	GO:0080154	regulation of fertilization	15	-0.40953	-1.22497	0.198614	0.344596	0.225499	2773	tags=53%, list=19%, signal=43%	79846/494551/23236/10184/8912/6812/151056/2683
BP	GO:0002230	positive regulation of defense response to virus by host	23	-0.345952	-1.2101	0.198529	0.344525	0.225452	4305	tags=48%, list=29%, signal=34%	54765/29800/117854/200316/80149/29108/3594/9447/60489/26191/10859
BP	GO:0060113	inner ear receptor cell differentiation	44	-0.291984	-1.18615	0.19797	0.34363	0.224866	2849	tags=39%, list=19%, signal=31%	54845/2562/79955/28514/57216/115908/23493/182/6385/4851/79633/55283/4646/9497/2535/3280/2260
BP	GO:0001325	formation of extrachromosomal circular DNA	13	0.443422	1.25168	0.197552	0.342982	0.224442	1849	tags=23%, list=12%, signal=20%	7014/7013/50485
BP	GO:0090656	t-circle formation	13	0.443422	1.25168	0.197552	0.342982	0.224442	1849	tags=23%, list=12%, signal=20%	7014/7013/50485
BP	GO:0090737	telomere maintenance via telomere trimming	13	0.443422	1.25168	0.197552	0.342982	0.224442	1849	tags=23%, list=12%, signal=20%	7014/7013/50485
MF	GO:1990756	ubiquitin ligase-substrate adaptor activity	13	0.443735	1.25256	0.197552	0.342982	0.224442	3380	tags=54%, list=23%, signal=42%	55070/84727/553115/8945/6500/10016/25793
BP	GO:0032957	inositol trisphosphate metabolic process	10	-0.47055	-1.24692	0.197309	0.342863	0.224365	4532	tags=70%, list=31%, signal=49%	5336/253430/2185/5028/3269/3707/5724
BP	GO:0034356	NAD biosynthesis via nicotinamide riboside salvage pathway	10	-0.471473	-1.24936	0.197309	0.342863	0.224365	540	tags=40%, list=4%, signal=39%	5743/5740/10135/4837
BP	GO:0043619	regulation of transcription from RNA polymerase II promoter in response to oxidative stress	10	-0.474192	-1.25657	0.197309	0.342863	0.224365	1284	tags=50%, list=9%, signal=46%	84181/83667/3162/3091/2034
BP	GO:0010996	response to auditory stimulus	20	0.38259	1.20469	0.196639	0.34199	0.223793	3781	tags=45%, list=25%, signal=34%	9379/477/26047/7349/7508/4192/7507/375611/3064
BP	GO:0045995	regulation of embryonic development	110	-0.233354	-1.13627	0.196676	0.34199	0.223793	1956	tags=22%, list=13%, signal=19%	8324/3910/54361/9314/284217/4851/3955/1290/203447/23432/23213/23187/3908/6615/2535/9334/1289/3280/3586/2625/90102/8321/2260/6422
BP	GO:0072175	epithelial tube formation	121	-0.229173	-1.12703	0.196581	0.341977	0.223785	4181	tags=36%, list=28%, signal=26%	57534/317/7042/8543/23242/5754/80199/7403/10427/57545/7408/8915/30812/5916/6491/7976/79977/6928/133/6659/57216/115908/6692/54910/54361/9355/6385/10653/5979/26585/7040/55081/3091/144165/57619/7291/2535/653/2625/8321/9839/2263/6422
CC	GO:0097381	photoreceptor disc membrane	12	-0.445057	-1.24485	0.196388	0.341787	0.223661	4534	tags=75%, list=31%, signal=52%	2979/2868/3000/611/5145/51332/5148/5158/56123
BP	GO:1901626	regulation of postsynaptic membrane organization	11	-0.447199	-1.22338	0.196429	0.341787	0.223661	863	tags=18%, list=6%, signal=17%	51201/5764
BP	GO:0043112	receptor metabolic process	169	-0.217717	-1.11337	0.196319	0.341749	0.223635	2754	tags=32%, list=19%, signal=26%	7037/3685/284/409/7124/3688/9737/8301/387849/50852/4983/55681/928/1948/338692/133/6616/4600/1742/3690/29116/51100/88455/43/11149/23237/3084/3576/9863/3577/8898/59283/3689/26585/7040/3717/857/2207/408/57007/6850/84058/3579/3091/10859/30845/2530/1889/11031/6622/3586/5045/4908/7430
BP	GO:0046530	photoreceptor cell differentiation	46	-0.278126	-1.15168	0.196078	0.341488	0.223465	3719	tags=33%, list=25%, signal=25%	6094/10002/5584/30812/57010/6774/25794/23287/4851/8842/4915/639/6096/5764/84879
BP	GO:0007602	phototransduction	37	-0.305212	-1.19309	0.196126	0.341488	0.223465	3840	tags=41%, list=26%, signal=30%	5145/2776/1040/10002/58473/5148/57010/5158/801/9094/54112/9600/1259/2793/408
BP	GO:1904036	negative regulation of epithelial cell apoptotic process	37	-0.305033	-1.19239	0.196126	0.341488	0.223465	3017	tags=27%, list=20%, signal=22%	51129/79625/7857/2621/3162/7010/3383/2625/5054/9037
BP	GO:1904666	regulation of ubiquitin protein ligase activity	23	0.370231	1.20159	0.195286	0.340253	0.222657	3500	tags=35%, list=24%, signal=27%	9532/8555/9349/6201/6125/8945/6500/6135
BP	GO:0019882	antigen processing and presentation	220	-0.20741	-1.10407	0.195205	0.340188	0.222614	3222	tags=27%, list=22%, signal=22%	909/9871/81930/3119/3123/29108/6363/911/6712/3902/8673/10392/3109/3122/4689/3118/1062/30835/3113/7454/10437/130340/83871/9493/8905/6366/968/653361/3115/925/54209/26153/3111/2210/50489/114876/10981/5870/3120/54842/1535/9363/2209/50856/3797/6556/7057/3117/2207/3383/10288/23180/51762/10875/912/1520/1536/1514/2213/5873
BP	GO:0060563	neuroepithelial cell differentiation	43	-0.29592	-1.19527	0.194805	0.340023	0.222506	2894	tags=35%, list=19%, signal=28%	7481/54845/79955/28514/6659/23493/182/54361/4851/55283/4646/9497/3280/5054/2260
CC	GO:0005802	trans-Golgi network	216	0.229694	1.12754	0.194879	0.340023	0.222506	3371	tags=29%, list=23%, signal=23%	8549/666/375/2629/83696/163882/22796/10067/84661/84283/6293/84342/10244/25839/4311/2852/79090/8934/55204/80262/93643/8938/5872/127845/8674/29058/63971/79065/762/1201/1174/6517/27314/91949/6311/64149/6845/8729/83548/738/84725/27252/8677/51542/10139/8907/55361/2800/10893/6810/10618/10066/23163/540/9341/10717/22836/9382/8218/55300/4952/116985
BP	GO:0007351	tripartite regional subdivision	11	0.477052	1.2593	0.194946	0.340023	0.222506	1705	tags=27%, list=11%, signal=24%	6926/6997/201164
BP	GO:0008595	anterior/posterior axis specification, embryo	11	0.477052	1.2593	0.194946	0.340023	0.222506	1705	tags=27%, list=11%, signal=24%	6926/6997/201164
BP	GO:0010421	hydrogen peroxide-mediated programmed cell death	11	0.477273	1.25989	0.194946	0.340023	0.222506	1550	tags=36%, list=10%, signal=33%	11315/10131/4233/10494
BP	GO:0097468	programmed cell death in response to reactive oxygen species	11	0.477273	1.25989	0.194946	0.340023	0.222506	1550	tags=36%, list=10%, signal=33%	11315/10131/4233/10494
BP	GO:0044872	lipoprotein localization	12	0.452928	1.24284	0.194991	0.340023	0.222506	2894	tags=42%, list=19%, signal=34%	375056/948/4035/338/344
MF	GO:0005165	neurotrophin receptor binding	10	-0.475477	-1.25997	0.195067	0.340023	0.222506	3275	tags=50%, list=22%, signal=39%	627/4803/4914/1946/4908
CC	GO:0031094	platelet dense tubular network	10	-0.474604	-1.25766	0.195067	0.340023	0.222506	691	tags=40%, list=5%, signal=38%	3708/489/3710/2149
BP	GO:0071888	macrophage apoptotic process	10	-0.476187	-1.26186	0.195067	0.340023	0.222506	4542	tags=60%, list=31%, signal=42%	64127/3665/4208/6352/1234/1514
BP	GO:0086103	G protein-coupled receptor signaling pathway involved in heart process	10	-0.475003	-1.25872	0.195067	0.340023	0.222506	5219	tags=70%, list=35%, signal=45%	10268/2771/5144/11214/5350/857/5997
BP	GO:0036465	synaptic vesicle recycling	67	-0.248213	-1.12517	0.194444	0.339768	0.22234	4956	tags=46%, list=33%, signal=31%	8867/23191/57502/284697/84162/6804/71/1759/60/10059/8301/4983/23396/6453/382/6093/4600/6857/8871/57555/54413/1861/11037/57030/5533/273/120892/23208/5874/6622/9066
BP	GO:0034370	triglyceride-rich lipoprotein particle remodeling	13	0.444662	1.25517	0.194056	0.339296	0.222031	2975	tags=46%, list=20%, signal=37%	336/3990/338328/338/344/116519
CC	GO:0034362	low-density lipoprotein particle	12	-0.447819	-1.25257	0.194131	0.339296	0.222031	407	tags=33%, list=3%, signal=32%	7941/51599/55911/4481
BP	GO:1903587	regulation of blood vessel endothelial cell proliferation involved in sprouting angiogenesis	12	-0.447003	-1.25029	0.194131	0.339296	0.222031	1943	tags=67%, list=13%, signal=58%	7422/2624/26051/3592/187/3162/4804/7057
BP	GO:0032232	negative regulation of actin filament bundle assembly	24	-0.348016	-1.22011	0.193955	0.339215	0.221977	4832	tags=42%, list=33%, signal=28%	10395/5216/55607/50848/395/79822/7454/10391/4070/90102
BP	GO:0046879	hormone secretion	252	-0.20512	-1.11223	0.193662	0.338779	0.221692	3113	tags=29%, list=21%, signal=24%	1588/5991/3123/55088/11069/1363/2850/5781/3790/6928/130399/3708/5530/133/8673/6616/6659/353500/2696/4602/55107/338557/5028/3625/773/3624/8609/7074/1946/952/9324/8111/4824/57555/111/5581/6352/3569/6717/2867/776/775/695/150/338442/301/55512/27445/240/8997/1407/3589/3717/6447/408/51762/3091/1080/3553/80024/1393/3710/4644/59341/90007/1956/3976/2625/114897/8425/5008/2260/9066/6422
BP	GO:0010770	positive regulation of cell morphogenesis involved in differentiation	145	-0.22039	-1.11167	0.193548	0.338656	0.221611	4288	tags=34%, list=29%, signal=25%	8153/3984/5063/5365/23129/10059/10097/26230/2043/5789/22902/5058/4135/5361/51199/627/6474/7804/23499/816/22906/4803/57611/91663/51393/7074/6498/1946/1627/91584/659/57580/4916/4915/4131/4804/8997/2316/80005/1382/3037/201294/3897/5604/10507/10154/6387/9353/9839/9037
BP	GO:0006754	ATP biosynthetic process	29	0.348772	1.19874	0.193069	0.338125	0.221264	3336	tags=41%, list=22%, signal=32%	142/10165/5313/318/6901/84277/1537/30968/7415/9605/205/1329
CC	GO:0034361	very-low-density lipoprotein particle	19	0.395258	1.2215	0.193162	0.338125	0.221264	4576	tags=63%, list=31%, signal=44%	346/336/55937/350/341/338/344/116519/51449/345/7436/348
CC	GO:0034385	triglyceride-rich plasma lipoprotein particle	19	0.395258	1.2215	0.193162	0.338125	0.221264	4576	tags=63%, list=31%, signal=44%	346/336/55937/350/341/338/344/116519/51449/345/7436/348
BP	GO:0019627	urea metabolic process	12	0.454173	1.24626	0.193202	0.338125	0.221264	3046	tags=42%, list=20%, signal=33%	162417/1050/5009/1559/57407
BP	GO:0071941	nitrogen cycle metabolic process	12	0.454173	1.24626	0.193202	0.338125	0.221264	3046	tags=42%, list=20%, signal=33%	162417/1050/5009/1559/57407
BP	GO:0002836	positive regulation of response to tumor cell	10	-0.476358	-1.26231	0.192825	0.337843	0.221079	1772	tags=40%, list=12%, signal=35%	11126/56253/10666/29126
BP	GO:0002839	positive regulation of immune response to tumor cell	10	-0.476358	-1.26231	0.192825	0.337843	0.221079	1772	tags=40%, list=12%, signal=35%	11126/56253/10666/29126
BP	GO:0032310	prostaglandin secretion	10	-0.476681	-1.26317	0.192825	0.337843	0.221079	4563	tags=60%, list=31%, signal=42%	8600/5025/5027/10257/8792/3553
CC	GO:0097386	glial cell projection	26	-0.346274	-1.2396	0.192593	0.337662	0.220961	3664	tags=58%, list=25%, signal=44%	3688/482/9498/6332/23209/231/10347/6505/23114/2534/361/2706/114134/7430/351
BP	GO:0002861	regulation of inflammatory response to antigenic stimulus	25	-0.345127	-1.21639	0.1925	0.337575	0.220904	4246	tags=48%, list=29%, signal=34%	4049/940/2529/1236/7124/3123/4889/53833/695/2207/3586/2213
BP	GO:0008340	determination of adult lifespan	14	-0.41658	-1.22603	0.192394	0.337464	0.220832	2941	tags=36%, list=20%, signal=29%	29842/8438/7799/120892/3635
BP	GO:0014856	skeletal muscle cell proliferation	14	-0.413923	-1.21821	0.192394	0.337464	0.220832	1018	tags=29%, list=7%, signal=27%	3717/79647/84466/2047
BP	GO:0051044	positive regulation of membrane protein ectodomain proteolysis	14	-0.416875	-1.2269	0.192394	0.337464	0.220832	1761	tags=57%, list=12%, signal=50%	3458/7124/51429/101/150/3553/7133/5045
MF	GO:0008509	anion transmembrane transporter activity	286	0.221195	1.12287	0.192098	0.337172	0.220641	2693	tags=22%, list=18%, signal=19%	55867/363/64849/116085/162515/1244/8884/366/6506/6583/253512/6576/113235/6557/9429/25874/9962/55244/948/6566/387700/51463/10165/9673/6581/145389/55144/11136/151258/65010/284439/118980/10861/6568/347051/6540/215/6514/10786/11046/1186/10998/23657/1497/284111/10560/10246/266675/1109/28234/6539/284129/8647/153129/6532/26503/6536/55238/124565/9057/1468/9197/9963/201232
BP	GO:0015740	C4-dicarboxylate transport	24	0.366817	1.20677	0.191736	0.336611	0.220273	2797	tags=38%, list=19%, signal=30%	64849/6506/253512/10165/55144/284111/55238/1468/6509
BP	GO:0040018	positive regulation of multicellular organism growth	24	0.366641	1.20619	0.191736	0.336611	0.220273	1395	tags=25%, list=9%, signal=23%	57678/6777/583/3297/585/6608
BP	GO:0002495	antigen processing and presentation of peptide antigen via MHC class II	95	-0.239992	-1.14526	0.190883	0.335454	0.219516	3154	tags=48%, list=21%, signal=38%	830/24137/7879/1783/3832/972/11004/3796/56992/10671/51143/64837/5641/162/200576/3798/3831/10427/9871/81930/3119/3123/29108/6712/3902/3109/3122/3118/1062/3113/10437/130340/9493/8905/3115/54209/26153/3111/114876/3120/3797/3117/2207/1520/1514/2213
MF	GO:0017134	fibroblast growth factor binding	22	-0.352011	-1.22484	0.190931	0.335454	0.219516	2541	tags=32%, list=17%, signal=26%	3690/6331/10563/7057/2817/2260/2263
BP	GO:0090383	phagosome acidification	26	0.362352	1.21187	0.190955	0.335454	0.219516	1784	tags=23%, list=12%, signal=20%	155066/535/528/8992/9550/51606
BP	GO:1904251	regulation of bile acid metabolic process	14	0.438721	1.24436	0.190991	0.335454	0.219516	4139	tags=57%, list=28%, signal=41%	1066/2264/1581/8647/5629/23411/80025/9971
BP	GO:0008361	regulation of cell size	165	-0.217946	-1.10833	0.190769	0.335365	0.219458	3275	tags=28%, list=22%, signal=22%	627/223117/5027/5916/3783/10371/23499/84561/4803/7143/358/6344/374946/57611/51334/51393/54910/1946/1627/91584/57556/3575/659/361/114908/4916/7409/207/10439/5979/2784/4131/1808/64218/5341/1382/5802/10512/3897/10507/59341/80031/6558/10509/6387/9037
CC	GO:0032279	asymmetric synapse	289	-0.200024	-1.10422	0.190661	0.335251	0.219384	3435	tags=31%, list=23%, signal=25%	9181/2898/9498/440073/491/9454/53335/23426/9495/3631/476/7804/57622/1948/6547/2903/3708/11178/6774/4600/1742/400745/9162/254263/8831/2596/23413/9456/55333/66000/1501/6505/5332/5028/9148/2904/1600/25978/11346/7074/23237/10142/58512/8516/54910/8787/107/119/2534/1627/9123/659/9863/53616/6853/401190/54413/64506/4915/775/8898/59283/5621/27445/4131/4804/9201/64084/3751/408/3750/78999/51201/5802/23208/4…
BP	GO:0051657	maintenance of organelle location	10	-0.477204	-1.26455	0.190583	0.335188	0.219342	5666	tags=80%, list=38%, signal=50%	213/5048/487/81488/7405/57584/29899/10142
MF	GO:0032550	purine ribonucleoside binding	329	-0.192773	-1.08768	0.190476	0.335076	0.219269	2810	tags=23%, list=19%, signal=19%	54509/6236/51560/23551/474344/4600/51277/9545/79785/10672/30844/155038/338382/163351/132946/57381/57111/30846/116442/29083/158158/55340/83871/2977/9609/115362/1612/80117/54734/221079/22800/5912/2775/171177/399/10381/115761/23682/200894/10981/51209/5870/5880/55303/85004/387496/9363/2769/5908/9077/10633/120892/23433/6447/115273/83452/7052/51762/7846/6102/6674/5899/5874/30845/51175/23708/55647/11031…
CC	GO:0055038	recycling endosome membrane	79	-0.245777	-1.14245	0.189974	0.334313	0.21877	2760	tags=28%, list=19%, signal=23%	9744/8673/30844/6505/30846/4914/8324/8572/84679/5912/24141/255231/25999/51762/51201/1080/23208/29126/23200/57537/30845/54918
BP	GO:0072525	pyridine-containing compound biosynthetic process	30	0.354041	1.2231	0.19	0.334313	0.21877	1456	tags=27%, list=10%, signal=24%	125061/133686/84875/23475/93100/55328/554235/55163
CC	GO:0030127	COPII vesicle coat	15	0.42943	1.25088	0.189807	0.334123	0.218645	3901	tags=47%, list=26%, signal=34%	59349/553115/6396/10016/51128/25956/56681
BP	GO:0070265	necrotic cell death	48	-0.279219	-1.17536	0.189526	0.333886	0.21849	1588	tags=19%, list=11%, signal=17%	114908/11035/8531/857/7098/6533/57162/7099/4217
CC	GO:0033178	proton-transporting two-sector ATPase complex, catalytic domain	11	0.479807	1.26658	0.189531	0.333886	0.21849	4226	tags=55%, list=28%, signal=39%	528/51606/537/92270/523/529
MF	GO:0004602	glutathione peroxidase activity	17	0.409777	1.2348	0.189565	0.333886	0.21849	2264	tags=47%, list=15%, signal=40%	4258/9588/2877/4259/373156/2878/4257/2879
BP	GO:0072044	collecting duct development	12	0.455452	1.24977	0.189624	0.333886	0.21849	1154	tags=25%, list=8%, signal=23%	652/6469/9231
BP	GO:0009746	response to hexose	168	0.241996	1.14579	0.18963	0.333886	0.21849	3049	tags=25%, list=21%, signal=20%	2752/51085/3172/3170/57678/8890/5563/7447/2729/25874/336/22841/2852/2029/8660/56943/1361/5313/55937/65010/8938/4035/4830/8398/1581/1967/55638/4221/55011/51024/51092/5176/91942/2030/8893/4041/6810/3795/2646/2730/65220/5532
BP	GO:0008589	regulation of smoothened signaling pathway	76	-0.249708	-1.14659	0.189333	0.333739	0.218394	2066	tags=22%, list=14%, signal=19%	83871/7483/2121/8643/916/222663/5396/84662/64399/23432/2737/860/2619/22856/2735/2263/6422
BP	GO:0002712	regulation of B cell mediated immunity	46	-0.28119	-1.16436	0.188725	0.33296	0.217885	1743	tags=22%, list=12%, signal=19%	8741/23529/695/1378/7040/10666/2207/5788/3586/2213
BP	GO:0002889	regulation of immunoglobulin mediated immune response	46	-0.28119	-1.16436	0.188725	0.33296	0.217885	1743	tags=22%, list=12%, signal=19%	8741/23529/695/1378/7040/10666/2207/5788/3586/2213
BP	GO:0046460	neutral lipid biosynthetic process	41	0.322335	1.18635	0.188742	0.33296	0.217885	2305	tags=27%, list=16%, signal=23%	57678/128486/392636/9104/57104/440503/8694/10677/23175/10062/7376
BP	GO:0046463	acylglycerol biosynthetic process	41	0.322335	1.18635	0.188742	0.33296	0.217885	2305	tags=27%, list=16%, signal=23%	57678/128486/392636/9104/57104/440503/8694/10677/23175/10062/7376
BP	GO:0030422	production of siRNA involved in RNA interference	10	0.495741	1.28258	0.188849	0.33296	0.217885	2499	tags=40%, list=17%, signal=33%	7257/65080/7247/27161
CC	GO:0044754	autolysosome	10	0.495908	1.28301	0.188849	0.33296	0.217885	2370	tags=40%, list=16%, signal=34%	2512/8878/1201/8031
BP	GO:0046040	IMP metabolic process	10	0.496447	1.28441	0.188849	0.33296	0.217885	4371	tags=50%, list=29%, signal=35%	271/5198/471/10606/158
BP	GO:0010714	positive regulation of collagen metabolic process	22	-0.353729	-1.23082	0.188544	0.332947	0.217876	2397	tags=41%, list=16%, signal=34%	4602/54361/90993/2022/7040/7431/55323/2149/7043
BP	GO:0032967	positive regulation of collagen biosynthetic process	22	-0.353729	-1.23082	0.188544	0.332947	0.217876	2397	tags=41%, list=16%, signal=34%	4602/54361/90993/2022/7040/7431/55323/2149/7043
BP	GO:0060004	reflex	13	-0.437598	-1.25096	0.188372	0.332813	0.217788	3746	tags=62%, list=25%, signal=46%	10939/429/220/93986/6304/2743/148/8013
BP	GO:2000345	regulation of hepatocyte proliferation	13	-0.437371	-1.25031	0.188372	0.332813	0.217788	1452	tags=31%, list=10%, signal=28%	55294/2735/5764/55959
BP	GO:0031058	positive regulation of histone modification	83	0.274533	1.17695	0.188383	0.332813	0.217788	4087	tags=35%, list=28%, signal=25%	51043/221477/604/2648/7936/4000/1499/5252/56254/23558/11091/10856/9646/2332/6591/3720/55011/29117/26097/84656/11143/6871/8473/23028/5595/23411/22976/26993/1487
BP	GO:0035794	positive regulation of mitochondrial membrane permeability	59	0.298792	1.18633	0.188119	0.332571	0.21763	1757	tags=17%, list=12%, signal=15%	666/664/2729/3303/4836/28978/5534/7755/282991/7159
BP	GO:1905710	positive regulation of membrane permeability	59	0.298792	1.18633	0.188119	0.332571	0.21763	1757	tags=17%, list=12%, signal=15%	666/664/2729/3303/4836/28978/5534/7755/282991/7159
BP	GO:0006213	pyrimidine nucleoside metabolic process	31	-0.326696	-1.20977	0.18797	0.332458	0.217556	1125	tags=23%, list=8%, signal=21%	200315/60489/140564/1806/27350/7378/978
MF	GO:0016799	hydrolase activity, hydrolyzing N-glycosyl compounds	33	-0.319418	-1.20422	0.18797	0.332458	0.217556	2186	tags=27%, list=15%, signal=23%	8807/952/7096/9173/141/3556/7099/8809/7097
BP	GO:1903205	regulation of hydrogen peroxide-induced cell death	21	-0.356828	-1.21196	0.187805	0.332362	0.217493	2100	tags=33%, list=14%, signal=29%	5151/51765/120892/2861/8013/3586/3082
BP	GO:0031498	chromatin disassembly	17	0.410114	1.23582	0.187826	0.332362	0.217493	3152	tags=29%, list=21%, signal=23%	6603/83743/6599/3159/6605
BP	GO:0046889	positive regulation of lipid biosynthetic process	75	-0.24892	-1.14067	0.187831	0.332362	0.217493	2691	tags=28%, list=18%, signal=23%	133/337/85414/3356/7132/9619/54361/83643/5562/207/23682/301/55512/2170/10891/3553/5743/345275/84879/2358/552
BP	GO:0002638	negative regulation of immunoglobulin production	12	-0.449913	-1.25843	0.187359	0.331751	0.217093	569	tags=25%, list=4%, signal=24%	90865/3598/2213
BP	GO:2000278	regulation of DNA biosynthetic process	102	0.264729	1.16268	0.186813	0.33086	0.21651	5022	tags=46%, list=34%, signal=31%	7203/7014/4931/2247/23381/3326/2264/9104/1499/7013/26272/10728/11232/4221/3192/140609/10574/10575/6714/54921/5073/25970/27000/3178/5609/5595/3183/3181/1736/5394/4609/65057/55226/3320/26277/5468/80351/908/143/10576/100134934/10694/5983/54984/7919/5111/8658
BP	GO:0051703	intraspecies interaction between organisms	37	0.33587	1.20237	0.186757	0.330836	0.216494	2471	tags=24%, list=17%, signal=20%	2925/1979/1855/9379/585/26047/7349/6532/342371
BP	GO:0051639	actin filament network formation	10	-0.480082	-1.27218	0.186099	0.329743	0.215779	1655	tags=40%, list=11%, signal=36%	29109/80206/3936/56907
BP	GO:0032786	positive regulation of DNA-templated transcription, elongation	25	0.363359	1.20626	0.186047	0.329726	0.215768	6020	tags=56%, list=41%, signal=33%	55837/6827/79577/11143/6830/8621/6829/8563/7919/123169/9984/51755/2962/80237
BP	GO:0050746	regulation of lipoprotein metabolic process	12	0.458737	1.25878	0.186047	0.329726	0.215768	563	tags=17%, list=4%, signal=16%	2629/25782
BP	GO:0032392	DNA geometric change	111	0.26222	1.1689	0.185938	0.329681	0.215739	3954	tags=30%, list=27%, signal=22%	157777/23132/142/9400/404672/10146/56897/2068/7314/1653/2968/1069/10856/9557/4331/50485/10111/1642/6832/7508/54921/8607/2547/7507/3159/6742/6233/5887/1660/55636/3181/84083/7311
MF	GO:0005158	insulin receptor binding	21	0.382219	1.21623	0.185811	0.329531	0.215641	2454	tags=29%, list=17%, signal=24%	3667/5170/8660/6464/6643/6714
BP	GO:0001504	neurotransmitter uptake	33	0.343005	1.21475	0.185738	0.329523	0.215635	2434	tags=27%, list=16%, signal=23%	2752/6506/477/6581/1812/11315/6532/6536/2030
BP	GO:0007597	blood coagulation, intrinsic pathway	16	0.418053	1.24145	0.185764	0.329523	0.215635	4157	tags=44%, list=28%, signal=32%	462/350/2161/3827/708/2147/7450
BP	GO:0010642	negative regulation of platelet-derived growth factor receptor signaling pathway	12	-0.453236	-1.26772	0.185102	0.328792	0.215157	1179	tags=33%, list=8%, signal=31%	5771/65009/5739/6622
BP	GO:0051457	maintenance of protein location in nucleus	22	0.380267	1.2164	0.185249	0.328792	0.215157	2033	tags=27%, list=14%, signal=24%	129685/7295/11315/585/3192/1020
BP	GO:0006568	tryptophan metabolic process	11	-0.450015	-1.23109	0.185268	0.328792	0.215157	1608	tags=55%, list=11%, signal=49%	130013/8942/169355/8564/51166/6999
BP	GO:0007256	activation of JNKK activity	11	-0.452402	-1.23761	0.185268	0.328792	0.215157	1242	tags=27%, list=8%, signal=25%	7786/203447/23043
BP	GO:0033629	negative regulation of cell adhesion mediated by integrin	11	-0.453568	-1.2408	0.185268	0.328792	0.215157	5359	tags=73%, list=36%, signal=47%	65125/340485/23075/5140/5781/4582/83700/5054
BP	GO:0098962	regulation of postsynaptic neurotransmitter receptor activity	11	-0.451511	-1.23518	0.185268	0.328792	0.215157	4204	tags=73%, list=28%, signal=52%	9229/57596/23467/254263/9456/10142/58512/4885
BP	GO:1902947	regulation of tau-protein kinase activity	11	-0.45129	-1.23457	0.185268	0.328792	0.215157	2301	tags=36%, list=15%, signal=31%	4665/1958/3082/728
CC	GO:0071782	endoplasmic reticulum tubular network	20	0.387345	1.21966	0.184874	0.328614	0.21504	2578	tags=30%, list=17%, signal=25%	64801/6786/444/7905/118813/2010
BP	GO:0140115	export across plasma membrane	51	-0.272897	-1.16767	0.184615	0.328228	0.214788	3436	tags=39%, list=23%, signal=30%	482/376497/2697/476/6547/343450/490/19/486/4363/8787/3753/478/10257/159371/6548/23704/5348/8645/6546
BP	GO:0014044	Schwann cell development	28	-0.337618	-1.21337	0.184539	0.328166	0.214747	2084	tags=36%, list=14%, signal=31%	79152/163175/8506/3084/23405/53616/4916/207/4915/9639
BP	GO:1901185	negative regulation of ERBB signaling pathway	48	-0.281128	-1.18339	0.184539	0.328166	0.214747	2489	tags=25%, list=17%, signal=21%	9052/122809/867/57732/10253/2064/5771/1839/374/685/7039/1956
BP	GO:1903332	regulation of protein folding	12	0.460558	1.26378	0.184258	0.327815	0.214518	2840	tags=33%, list=19%, signal=27%	3300/6767/6625/9141
BP	GO:0140029	exocytic process	76	-0.251506	-1.15485	0.184	0.327431	0.214266	2714	tags=29%, list=18%, signal=24%	54843/8673/6616/9545/6857/5023/9900/6812/9751/695/6809/2207/5341/6850/51762/1080/1488/5899/2054/6622/9066/8676
CC	GO:0035371	microtubule plus-end	22	-0.354784	-1.23449	0.183771	0.327098	0.214048	3954	tags=45%, list=27%, signal=33%	22919/7461/6249/667/146909/10615/10982/344148/25999/4644
BP	GO:0071801	regulation of podosome assembly	13	-0.440499	-1.25925	0.183721	0.327083	0.214039	3788	tags=54%, list=25%, signal=40%	2934/7124/9181/7984/6624/3055/3936
BP	GO:0019362	pyridine nucleotide metabolic process	30	0.360946	1.24695	0.183333	0.326467	0.213636	2225	tags=33%, list=15%, signal=28%	125061/133686/84875/23475/93100/55328/25961/554235/200035/349565
BP	GO:0046496	nicotinamide nucleotide metabolic process	30	0.360946	1.24695	0.183333	0.326467	0.213636	2225	tags=33%, list=15%, signal=28%	125061/133686/84875/23475/93100/55328/25961/554235/200035/349565
MF	GO:0098641	cadherin binding involved in cell-cell adhesion	18	-0.383047	-1.2177	0.183133	0.326258	0.213499	2209	tags=33%, list=15%, signal=28%	11187/6282/55971/11135/301/10611
BP	GO:0002862	negative regulation of inflammatory response to antigenic stimulus	11	-0.456004	-1.24747	0.183036	0.32616	0.213434	3058	tags=45%, list=21%, signal=36%	3123/4889/53833/3586/2213
BP	GO:2001236	regulation of extrinsic apoptotic signaling pathway	146	-0.22129	-1.11715	0.182891	0.32604	0.213356	2360	tags=23%, list=16%, signal=19%	1654/8742/4170/7857/3958/7046/5366/3624/6498/85450/2534/1621/207/3162/658/5979/10116/147138/857/7057/219699/3383/5788/3553/596/653/2950/3082/5054/57630/2260/6422/8406
BP	GO:0060561	apoptotic process involved in morphogenesis	21	-0.357833	-1.21537	0.182927	0.32604	0.213356	4533	tags=57%, list=31%, signal=40%	3714/578/7042/7855/10018/2303/6928/7132/4851/6688/7133/9464
BP	GO:0034404	nucleobase-containing small molecule biosynthetic process	99	0.26648	1.16459	0.182677	0.325857	0.213236	2749	tags=28%, list=19%, signal=23%	10591/3094/2987/1854/11164/25961/283927/4913/4832/2272/4968/353/215/3615/79661/4830/7372/200035/56953/7371/3704/790/54963/131870/7084/1267/7415/11163
BP	GO:0055081	anion homeostasis	54	0.307402	1.21193	0.182708	0.325857	0.213236	2131	tags=24%, list=14%, signal=21%	1244/51085/3172/57678/5563/6557/2264/215/27329/23657/8694/8647/6569
BP	GO:1902475	L-alpha-amino acid transmembrane transport	49	-0.275578	-1.1631	0.182741	0.325857	0.213236	2868	tags=35%, list=19%, signal=28%	79751/11230/8140/83733/6541/6505/124935/6510/81539/57030/5999/121260/120103/9056/23428/5997/6542
BP	GO:0045910	negative regulation of DNA recombination	27	0.358021	1.21633	0.182421	0.325509	0.213008	633	tags=15%, list=4%, signal=14%	56893/7014/9400/604
BP	GO:0009148	pyrimidine nucleoside triphosphate biosynthetic process	18	0.405261	1.23888	0.182283	0.325336	0.212895	5054	tags=67%, list=34%, signal=44%	4832/4830/56474/7371/790/54963/29922/10201/4833/9519/1841/83549
BP	GO:0031668	cellular response to extracellular stimulus	226	-0.209573	-1.12073	0.181818	0.324581	0.212401	2217	tags=20%, list=15%, signal=17%	3625/7412/4929/5366/2621/2642/51765/968/54361/26153/784/25994/659/867/5562/199/3162/167359/2242/120892/7071/3383/5788/3676/3428/1026/596/5899/360/3600/1277/10631/10135/8061/2950/5764/2353/220441/3371/84879/7378/552/4217/6422/558
BP	GO:0043247	telomere maintenance in response to DNA damage	13	0.448985	1.26738	0.181818	0.324581	0.212401	5297	tags=54%, list=36%, signal=35%	7014/328/65057/9937/54386/7515/2072
BP	GO:0031060	regulation of histone methylation	59	0.300289	1.19227	0.181518	0.324437	0.212307	3650	tags=29%, list=25%, signal=22%	23081/90780/7936/4000/1499/5252/56254/4302/11091/9646/3720/55011/26097/8473/6830/23028/23411
BP	GO:0051445	regulation of meiotic cell cycle	39	-0.305732	-1.20239	0.181592	0.324437	0.212307	2165	tags=23%, list=15%, signal=20%	7552/994/54361/5139/3955/26271/2827/1843/3976
BP	GO:0015851	nucleobase transport	10	0.498776	1.29043	0.181655	0.324437	0.212307	611	tags=20%, list=4%, signal=19%	366/9962
BP	GO:0031125	rRNA 3'-end processing	10	0.499826	1.29315	0.181655	0.324437	0.212307	4945	tags=80%, list=33%, signal=53%	6227/23404/79033/23016/11340/5394/112479/51010
BP	GO:0072530	purine-containing compound transmembrane transport	10	0.499454	1.29219	0.181655	0.324437	0.212307	3162	tags=40%, list=21%, signal=32%	366/284439/2030/51000
CC	GO:0032590	dendrite membrane	23	-0.351369	-1.22905	0.181373	0.324302	0.212219	4366	tags=48%, list=29%, signal=34%	84687/8910/10159/747/9495/490/23109/3749/8516/24141/4355
BP	GO:0051701	interaction with host	194	-0.216967	-1.1318	0.180952	0.323625	0.211775	2342	tags=23%, list=16%, signal=19%	8673/950/3690/9076/6993/7301/1508/30835/3356/2621/25978/3956/3576/867/6510/26762/4916/8519/3965/1378/10346/1234/857/6404/3383/23601/941/3678/339390/5806/6614/7852/1956/942/1969/4360/1514/8547/1949/858/5272/999/558/920
BP	GO:0045646	regulation of erythrocyte differentiation	45	-0.29113	-1.19369	0.180905	0.323613	0.211768	2211	tags=27%, list=15%, signal=23%	60682/3624/9935/6886/3091/2113/6688/677/3071/3635/7538/3398
BP	GO:0009083	branched-chain amino acid catabolic process	21	0.383756	1.22112	0.180743	0.323433	0.21165	3171	tags=33%, list=21%, signal=26%	11112/9673/26275/549/3155/64087/36
BP	GO:0015868	purine ribonucleotide transport	31	0.356378	1.24228	0.180763	0.323433	0.21165	3162	tags=29%, list=21%, signal=23%	2705/6576/10165/9673/284439/215/9197/203427/51000
CC	GO:0060077	inhibitory synapse	12	-0.455949	-1.27531	0.180587	0.323266	0.211541	4864	tags=75%, list=33%, signal=50%	2571/57502/22997/440073/201134/57549/57555/54413/23208
BP	GO:0086004	regulation of cardiac muscle cell contraction	36	-0.312381	-1.20535	0.180488	0.323163	0.211473	2349	tags=39%, list=16%, signal=33%	54795/3759/817/476/6331/5350/10142/6717/775/2316/857/287/5142/1829
BP	GO:2001258	negative regulation of cation channel activity	36	-0.312354	-1.20525	0.180488	0.323163	0.211473	2358	tags=36%, list=16%, signal=30%	6236/7881/801/1193/3753/784/6717/10681/2056/857/288/23704/2669
BP	GO:0034349	glial cell apoptotic process	15	-0.413777	-1.23767	0.180139	0.3228	0.211236	3365	tags=47%, list=23%, signal=36%	5584/27242/28514/9590/2621/5583/6347
MF	GO:0003707	steroid hormone receptor activity	24	0.37061	1.21925	0.180165	0.3228	0.211236	2185	tags=29%, list=15%, signal=25%	6257/6258/51176/2852/2104/6256/5465
BP	GO:0010742	macrophage derived foam cell differentiation	32	-0.32905	-1.22674	0.180203	0.3228	0.211236	3465	tags=44%, list=23%, signal=34%	5320/5196/1071/4023/5322/19/3690/1435/9619/5583/7040/3606/1401/4481
BP	GO:0090077	foam cell differentiation	32	-0.32905	-1.22674	0.180203	0.3228	0.211236	3465	tags=44%, list=23%, signal=34%	5320/5196/1071/4023/5322/19/3690/1435/9619/5583/7040/3606/1401/4481
BP	GO:0010719	negative regulation of epithelial to mesenchymal transition	28	-0.342264	-1.23007	0.179551	0.321927	0.210664	1964	tags=54%, list=13%, signal=47%	114990/200734/10252/7042/80199/55223/4092/399473/10253/54756/653/147906/161742/2625/6422
BP	GO:0006662	glycerol ether metabolic process	19	0.398186	1.23055	0.179487	0.321886	0.210637	1671	tags=32%, list=11%, signal=28%	8443/392636/7295/56994/54947/8398
BP	GO:0051101	regulation of DNA binding	104	-0.238666	-1.15035	0.179063	0.321231	0.210209	2132	tags=21%, list=14%, signal=18%	149628/23493/9355/9314/6717/55294/3001/602/3162/7040/3717/3428/7114/7291/3280/3976/58499/3397/2625/3398/9464/5329
BP	GO:0048199	vesicle targeting, to, from or within Golgi	72	0.286236	1.19531	0.179081	0.321231	0.210209	4729	tags=38%, list=32%, signal=26%	10113/2153/83696/59349/1294/89866/79090/84364/4905/553115/8729/10342/6396/51693/6399/10016/51128/6811/56681/27095/9527/8775/1453/54732/90411/2801/149111
BP	GO:0032303	regulation of icosanoid secretion	14	-0.427145	-1.25713	0.178971	0.32118	0.210176	1415	tags=57%, list=10%, signal=52%	4923/8600/5025/5027/8792/6850/3553/22925
CC	GO:0005775	vacuolar lumen	153	-0.222692	-1.13023	0.178886	0.321101	0.210124	2642	tags=24%, list=18%, signal=20%	950/356/3339/23324/2588/1508/4958/25801/10437/12/53/196463/6385/3614/2581/1513/221914/387921/27163/201294/1462/2817/51316/2239/1520/10855/4332/2331/9672/427/1514/5549/633/10082/4060/1634
BP	GO:0006997	nucleus organization	116	0.25617	1.14829	0.178683	0.320842	0.209954	4895	tags=38%, list=33%, signal=26%	55746/22927/25909/26092/90780/2852/79643/55968/4000/83983/5578/221496/91754/7341/7175/27243/23175/57132/84172/8882/2010/164684/4779/6732/8815/9025/26135/5119/10269/137886/9972/92421/26993/23435/51510/1639/9221/6676/10436/6683/6223/57602/23481/9519
BP	GO:0090128	regulation of synapse maturation	11	0.483237	1.27563	0.1787	0.320842	0.209954	1302	tags=27%, list=9%, signal=25%	29882/27185/5649
MF	GO:0008266	poly(U) RNA binding	24	0.371738	1.22296	0.178512	0.320651	0.20983	3965	tags=50%, list=27%, signal=37%	26986/129563/2332/5042/6201/24138/8761/6741/3183/26528/6310/80336
BP	GO:0009749	response to glucose	163	0.244176	1.15472	0.178466	0.320642	0.209823	3049	tags=25%, list=21%, signal=20%	2752/51085/3172/3170/57678/8890/5563/7447/2729/25874/336/22841/2852/2029/8660/56943/1361/5313/55937/8938/4035/4830/8398/1581/1967/55638/4221/55011/51024/51092/5176/91942/2030/8893/4041/6810/3795/2730/65220/5532
BP	GO:0061213	positive regulation of mesonephros development	16	-0.401907	-1.23332	0.178404	0.320603	0.209798	3684	tags=44%, list=25%, signal=33%	7482/3217/30812/55366/26585/2625/10409
BP	GO:0098698	postsynaptic specialization assembly	16	-0.401516	-1.23212	0.178404	0.320603	0.209798	4712	tags=62%, list=32%, signal=43%	94030/84628/5789/57622/2596/57555/4916/78999/5802/3556
BP	GO:0044380	protein localization to cytoskeleton	56	0.301123	1.19607	0.177994	0.320013	0.209412	4746	tags=43%, list=32%, signal=29%	9903/1855/286077/23386/27185/55968/585/3192/4281/1729/81610/11043/57787/11190/49856/137886/10464/22924/1453/51104/22994/9419/29887/23636
CC	GO:0005790	smooth endoplasmic reticulum	33	-0.323031	-1.21785	0.177945	0.319999	0.209403	3702	tags=33%, list=25%, signal=25%	10961/3759/55014/3283/5332/84502/6717/6261/4642/4644/351
BP	GO:0099633	protein localization to postsynaptic specialization membrane	15	-0.414958	-1.2412	0.177829	0.319896	0.209336	3921	tags=53%, list=26%, signal=39%	102/1740/1742/53616/59283/2239/23096/10082
BP	GO:0099645	neurotransmitter receptor localization to postsynaptic specialization membrane	15	-0.414958	-1.2412	0.177829	0.319896	0.209336	3921	tags=53%, list=26%, signal=39%	102/1740/1742/53616/59283/2239/23096/10082
BP	GO:0046916	cellular transition metal ion homeostasis	101	0.268494	1.18054	0.177847	0.319896	0.209336	3097	tags=32%, list=21%, signal=25%	475/55532/375/10058/6647/113235/9429/23479/2512/7780/28982/54583/3934/28952/7781/9550/7779/26234/341208/537/3163/4891/2395/4738/8031/8454/6500/3077/540/7036/6341/80762
BP	GO:0006220	pyrimidine nucleotide metabolic process	44	0.32282	1.21369	0.177632	0.319729	0.209226	4484	tags=48%, list=30%, signal=33%	1854/4913/4832/4968/79661/4830/56474/7372/56953/7371/790/139596/54963/7374/23583/50808/29922/10201/4833/30833/5169
BP	GO:0051446	positive regulation of meiotic cell cycle	19	-0.377586	-1.22543	0.177458	0.31949	0.209069	4540	tags=42%, list=31%, signal=29%	23236/4487/993/225689/7552/994/54361/3955
BP	GO:0062009	secondary palate development	19	-0.376255	-1.22111	0.177458	0.31949	0.209069	4533	tags=47%, list=31%, signal=33%	3714/6899/7042/7481/64386/2615/2535/7043/8321
BP	GO:0150146	cell junction disassembly	19	-0.375743	-1.21945	0.177458	0.31949	0.209069	3851	tags=58%, list=26%, signal=43%	2043/1524/382/3684/10982/7046/54209/712/714/713/7043
BP	GO:0072310	glomerular epithelial cell development	10	-0.484401	-1.28362	0.17713	0.319119	0.208827	2050	tags=50%, list=14%, signal=43%	182/9863/4853/8826/4643
BP	GO:0031453	positive regulation of heterochromatin assembly	11	0.484263	1.27834	0.176895	0.318769	0.208598	2111	tags=36%, list=14%, signal=31%	9869/83852/7175/22880
BP	GO:0006734	NADH metabolic process	37	-0.310597	-1.21414	0.176755	0.318591	0.208481	4955	tags=51%, list=33%, signal=34%	89/226/2821/230/7167/2820/2645/5213/130752/2819/5214/229/2027/3099/283209/3098/3101/5315/2026
BP	GO:0007566	embryo implantation	46	-0.285431	-1.18192	0.176471	0.31815	0.208193	3247	tags=37%, list=22%, signal=29%	2697/5125/2192/3490/130399/85360/780/2056/8434/397/51673/3553/5743/5740/4313/7076/3976
BP	GO:0031664	regulation of lipopolysaccharide-mediated signaling pathway	23	-0.353123	-1.23518	0.176471	0.31815	0.208193	1660	tags=26%, list=11%, signal=23%	114769/4064/23328/388325/9450/11027
BP	GO:1902743	regulation of lamellipodium organization	42	-0.302556	-1.21011	0.176471	0.31815	0.208193	2902	tags=50%, list=20%, signal=40%	100506658/2241/2039/55909/538/5756/10109/10096/5365/10097/5168/23603/7454/26053/51196/6624/5880/79647/10630/1969/9353
CC	GO:0002116	semaphorin receptor complex	11	-0.457923	-1.25272	0.176339	0.318133	0.208182	4595	tags=64%, list=31%, signal=44%	55558/5365/23129/5361/91584/8828/10154
BP	GO:0050886	endocrine process	64	-0.257553	-1.15592	0.176166	0.317924	0.208045	1191	tags=20%, list=8%, signal=19%	338442/1535/1407/51762/3553/1393/2149/1889/2150/2625/114897/2260/552
MF	GO:0015932	nucleobase-containing compound transmembrane transporter activity	52	0.314717	1.23045	0.176183	0.317924	0.208045	3162	tags=27%, list=21%, signal=21%	6576/10165/9673/284439/215/11046/84275/51092/2030/9197/81034/113829/203427/51000
MF	GO:0016597	amino acid binding	47	0.32059	1.22199	0.175879	0.317523	0.207782	3419	tags=34%, list=23%, signal=26%	2752/162417/2729/2746/57505/9032/55258/1644/790/1807/2937/5009/23304/2747/23564/116443
BP	GO:0010658	striated muscle cell apoptotic process	33	0.346375	1.22669	0.175788	0.317431	0.207722	3565	tags=48%, list=24%, signal=37%	664/23408/5514/5170/3297/815/5863/23409/55626/183/26471/4192/4780/7849/9531/3156
BP	GO:0034644	cellular response to UV	77	0.28201	1.18685	0.174679	0.315502	0.20646	3831	tags=32%, list=26%, signal=24%	163859/142/4311/54929/4734/79913/56339/10856/4869/2332/1642/51499/3373/26155/7508/7528/8372/84236/7507/23028/9683/23411/5429/6794/4609
BP	GO:0048169	regulation of long-term neuronal synaptic plasticity	20	-0.375052	-1.24159	0.174447	0.315155	0.206233	3402	tags=45%, list=23%, signal=35%	2898/3845/816/1742/3815/8831/9148/11346/351
CC	GO:0030992	intraciliary transport particle B	19	0.3988	1.23245	0.174359	0.315068	0.206176	3072	tags=42%, list=21%, signal=33%	11020/127733/80173/92104/23059/8100/51668/150737
CC	GO:0000800	lateral element	11	-0.459344	-1.2566	0.174107	0.314726	0.205952	6141	tags=91%, list=41%, signal=53%	50511/221711/672/27127/3619/10388/675/5888/9985/641
BP	GO:0010662	regulation of striated muscle cell apoptotic process	31	0.359365	1.2527	0.174129	0.314726	0.205952	3565	tags=52%, list=24%, signal=39%	664/23408/5514/5170/3297/815/5863/23409/55626/183/26471/4192/4780/7849/9531/3156
BP	GO:0014014	negative regulation of gliogenesis	30	-0.336044	-1.22991	0.174129	0.314726	0.205952	2078	tags=27%, list=14%, signal=23%	1600/23405/4916/4851/3400/3280/5764/3398
CC	GO:0000922	spindle pole	152	0.248674	1.15602	0.173979	0.314691	0.205929	2691	tags=20%, list=18%, signal=17%	1780/9903/8517/51115/8555/51164/3550/54627/10101/3297/10636/808/10300/1432/55968/1499/134492/151393/55755/4869/56647/8086/114791/3192/10844/140609/51119/91272/51646/2010/81610
CC	GO:0035102	PRC1 complex	15	0.432551	1.25997	0.173989	0.314691	0.205929	3473	tags=40%, list=23%, signal=31%	6015/23492/84759/57332/648/84108
BP	GO:1902186	regulation of viral release from host cell	30	0.364548	1.25939	0.173333	0.313649	0.205247	3911	tags=47%, list=26%, signal=34%	5987/81559/81603/5091/7251/27243/1642/9218/7726/7706/11043/10206/10155/92421
BP	GO:1904063	negative regulation of cation transmembrane transport	71	-0.256018	-1.16235	0.173333	0.313649	0.205247	2079	tags=27%, list=14%, signal=23%	801/124935/5350/1193/3753/784/5581/6717/10681/2056/150/857/57817/5999/288/7291/23704/2669/5997
MF	GO:0016504	peptidase activator activity	36	-0.316675	-1.22192	0.173171	0.313499	0.20515	1005	tags=31%, list=7%, signal=29%	29108/2192/10392/4824/857/58484/834/489/91662/5118/351
BP	GO:0050850	positive regulation of calcium-mediated signaling	36	-0.317408	-1.22475	0.173171	0.313499	0.20515	4403	tags=56%, list=30%, signal=39%	5025/5024/5311/29995/100/7124/805/50852/7535/9001/801/6348/3084/54209/916/57158/6351/6850/6548/920
CC	GO:0005671	Ada2/Gcn5/Ada3 transcription activator complex	13	0.451908	1.27563	0.173077	0.313474	0.205133	2481	tags=31%, list=17%, signal=26%	2648/9898/11091/8850
BP	GO:0046324	regulation of glucose import	47	0.322726	1.23013	0.172529	0.312795	0.204689	1571	tags=17%, list=11%, signal=15%	79058/3667/6506/28999/8660/6041/1432/2719
CC	GO:0031209	SCAR complex	10	-0.491372	-1.30209	0.172646	0.312795	0.204689	2242	tags=30%, list=15%, signal=25%	10810/3071/10152
MF	GO:0042301	phosphate ion binding	10	-0.49093	-1.30092	0.172646	0.312795	0.204689	2728	tags=50%, list=18%, signal=41%	5138/10568/22895/10797/4860
BP	GO:0062033	positive regulation of mitotic sister chromatid segregation	19	0.399223	1.23376	0.17265	0.312795	0.204689	5251	tags=47%, list=35%, signal=31%	286053/8697/3192/51529/8881/51434/8678/51433/4926
CC	GO:0000813	ESCRT I complex	10	0.505962	1.30903	0.172662	0.312795	0.204689	1714	tags=30%, list=12%, signal=27%	51160/155382/7251
MF	GO:0016884	carbon-nitrogen ligase activity, with glutamine as amido-N-donor	10	0.506085	1.30934	0.172662	0.312795	0.204689	2667	tags=40%, list=18%, signal=33%	54529/5188/790/5198
BP	GO:0071340	skeletal muscle acetylcholine-gated channel clustering	10	0.503873	1.30362	0.172662	0.312795	0.204689	1460	tags=30%, list=10%, signal=27%	1855/9093/11079
BP	GO:1904263	positive regulation of TORC1 signaling	15	0.434892	1.26679	0.172232	0.312572	0.204543	2530	tags=33%, list=17%, signal=28%	9894/10542/55011/10670/6396
BP	GO:0097107	postsynaptic density assembly	14	-0.430679	-1.26752	0.17226	0.312572	0.204543	1610	tags=50%, list=11%, signal=45%	5789/57622/57555/4916/78999/5802/3556
BP	GO:0044273	sulfur compound catabolic process	48	-0.286144	-1.20451	0.17207	0.312372	0.204412	864	tags=17%, list=6%, signal=16%	78991/1462/2331/5549/2687/633/4060/1634
BP	GO:0042430	indole-containing compound metabolic process	20	-0.375691	-1.2437	0.17199	0.3123	0.204365	3693	tags=50%, list=25%, signal=38%	130013/8942/2903/7166/169355/5153/285671/8564/51166/6999
BP	GO:2000050	regulation of non-canonical Wnt signaling pathway	22	-0.36263	-1.26179	0.171838	0.312163	0.204275	1962	tags=36%, list=13%, signal=32%	7074/22881/4300/84870/51339/1601/57664/6422
BP	GO:0010172	embryonic body morphogenesis	11	-0.461935	-1.26369	0.171875	0.312163	0.204275	1479	tags=27%, list=10%, signal=25%	10586/23187/90102
BP	GO:0031065	positive regulation of histone deacetylation	16	0.422048	1.25332	0.171875	0.312163	0.204275	633	tags=19%, list=4%, signal=18%	51043/221477/604
BP	GO:0051444	negative regulation of ubiquitin-protein transferase activity	16	0.422018	1.25323	0.171875	0.312163	0.204275	2627	tags=38%, list=18%, signal=31%	9532/11315/9349/6201/6125/151636
BP	GO:1901991	negative regulation of mitotic cell cycle phase transition	215	0.233755	1.14622	0.171875	0.312163	0.204275	3926	tags=29%, list=26%, signal=22%	79791/5710/1021/5692/25949/80279/131601/56658/4303/3550/58190/5701/5709/1112/5693/5721/9344/8738/55755/60672/5720/9491/23026/7175/91603/10385/5686/51499/8737/79577/29117/4850/57060/5691/4194/8454/5716/6500/55795/2810/5706/5884/5705/25904/8883/10197/25793/9184/5687/5707/138151/5695/57099/1031/5702/51347/5717/5684/10106/1874/92421/5885/6118
BP	GO:0030517	negative regulation of axon extension	39	-0.307368	-1.20883	0.171642	0.312101	0.204235	4595	tags=49%, list=31%, signal=34%	55558/9856/80128/10501/393/65078/223117/10371/7143/374946/54910/57556/64218/5802/10512/10507/80031/10509/9037
BP	GO:0097501	stress response to metal ion	12	-0.463495	-1.29642	0.171558	0.312021	0.204182	2745	tags=50%, list=18%, signal=41%	4495/4502/4496/4493/4499/4494
BP	GO:0006995	cellular response to nitrogen starvation	11	0.490741	1.29544	0.17148	0.311952	0.204137	709	tags=18%, list=5%, signal=17%	10641/11345
BP	GO:0043562	cellular response to nitrogen levels	11	0.490741	1.29544	0.17148	0.311952	0.204137	709	tags=18%, list=5%, signal=17%	10641/11345
MF	GO:0102991	myristoyl-CoA hydrolase activity	11	0.489293	1.29162	0.17148	0.311952	0.204137	2806	tags=55%, list=19%, signal=44%	117145/284486/8398/10005/570/641371
MF	GO:0008483	transaminase activity	18	-0.396916	-1.26178	0.171084	0.311449	0.203808	1025	tags=22%, list=7%, signal=21%	2805/586/9945/51166
MF	GO:0005525	GTP binding	325	-0.196506	-1.10465	0.170635	0.310703	0.20332	2810	tags=23%, list=19%, signal=19%	54509/6236/51560/23551/474344/4600/51277/9545/79785/10672/30844/155038/338382/163351/132946/57381/57111/30846/116442/29083/158158/55340/83871/2977/9609/115362/1612/80117/54734/221079/22800/5912/2775/171177/399/10381/115761/23682/200894/10981/51209/5870/5880/55303/85004/387496/9363/2769/5908/9077/10633/120892/23433/6447/115273/83452/7052/51762/7846/6102/6674/5899/5874/30845/51175/23708/55647/11031…
MF	GO:0004190	aspartic-type endopeptidase activity	18	0.411091	1.2567	0.170358	0.310331	0.203076	3880	tags=44%, list=26%, signal=33%	5225/84888/5664/84301/5972/9476/81502/23621
MF	GO:0070001	aspartic-type peptidase activity	18	0.411091	1.2567	0.170358	0.310331	0.203076	3880	tags=44%, list=26%, signal=33%	5225/84888/5664/84301/5972/9476/81502/23621
BP	GO:2000104	negative regulation of DNA-dependent DNA replication	18	0.413177	1.26308	0.170358	0.310331	0.203076	3973	tags=50%, list=27%, signal=37%	7014/604/3980/7013/50485/91603/4437/84083/51053
BP	GO:0060688	regulation of morphogenesis of a branching structure	47	-0.288858	-1.20795	0.17037	0.310331	0.203076	4073	tags=47%, list=27%, signal=34%	5154/2119/2099/7124/7482/2252/3217/53335/10736/6474/30812/6928/55366/5228/26585/120892/23213/4070/3082/2260/2263/6422
BP	GO:1903076	regulation of protein localization to plasma membrane	93	-0.24477	-1.16546	0.170391	0.310331	0.203076	3732	tags=37%, list=25%, signal=28%	10580/55625/7124/3688/8301/5584/382/9495/56246/8673/10551/8417/245812/3958/131578/5583/54209/5581/207/246329/4323/7040/5621/25999/6809/23433/51201/91461/2042/1601/3675/1956/1969/7430
BP	GO:0035461	vitamin transmembrane transport	16	0.422793	1.25553	0.170139	0.310232	0.203012	3145	tags=44%, list=21%, signal=35%	8884/113235/9962/10560/9963/81034/6573
CC	GO:0005637	nuclear inner membrane	50	0.314123	1.21583	0.169935	0.310051	0.202893	3793	tags=34%, list=26%, signal=25%	26049/7108/26092/10280/4088/3930/5664/25972/221496/10128/2010/286148/83862/10269/10204/23411/144404
BP	GO:0060044	negative regulation of cardiac muscle cell proliferation	12	0.466529	1.28016	0.169946	0.310051	0.202893	2292	tags=33%, list=15%, signal=28%	5950/3720/1525/8737
BP	GO:0007595	lactation	39	0.335027	1.21955	0.17	0.310051	0.202893	2510	tags=33%, list=17%, signal=28%	51043/4580/6777/462/1036/353/4830/7372/5618/2030/8862/790/139596
BP	GO:0031954	positive regulation of protein autophosphorylation	25	-0.350027	-1.23366	0.17	0.310051	0.202893	2360	tags=32%, list=16%, signal=27%	1654/801/5912/7424/26585/10457/9770/8826
BP	GO:0106049	regulation of cellular response to osmotic stress	11	-0.46292	-1.26639	0.169643	0.309688	0.202655	1409	tags=36%, list=9%, signal=33%	2056/8531/5743/624
CC	GO:0032154	cleavage furrow	48	-0.286323	-1.20526	0.169576	0.309638	0.202623	3313	tags=31%, list=22%, signal=24%	79768/382/51474/1894/55165/54820/9051/256158/10733/4628/113026/9600/83872/79187/56907
BP	GO:0002320	lymphoid progenitor cell differentiation	20	-0.376273	-1.24563	0.169533	0.309632	0.202619	2999	tags=45%, list=20%, signal=36%	22890/6659/3815/2322/4851/6688/596/3280/2625
BP	GO:0003197	endocardial cushion development	37	-0.311977	-1.21954	0.169492	0.309628	0.202616	2172	tags=32%, list=15%, signal=28%	7046/23493/182/26508/659/4851/2022/6615/8642/7291/653/2294
BP	GO:0007223	Wnt signaling pathway, calcium modulating pathway	37	-0.312356	-1.22102	0.169492	0.309628	0.202616	3840	tags=43%, list=26%, signal=32%	5145/7855/5331/7976/5148/7481/5530/5158/801/4920/192669/2775/4772/5330/2535/54331
BP	GO:0046326	positive regulation of glucose import	32	0.35181	1.23876	0.169408	0.30962	0.202611	1571	tags=22%, list=11%, signal=20%	3667/6506/28999/8660/6041/1432/2719
BP	GO:0043154	negative regulation of cysteine-type endopeptidase activity involved in apoptotic process	75	-0.254256	-1.16512	0.169312	0.309517	0.202544	2668	tags=29%, list=18%, signal=24%	6195/4803/358/1654/2621/7483/1032/9314/114769/207/64780/4804/4671/7057/408/5743/25816/6622/3082/57630/5272/5329
CC	GO:0001917	photoreceptor inner segment	39	-0.310587	-1.22149	0.169154	0.309369	0.202447	3808	tags=41%, list=26%, signal=31%	611/1759/7399/4117/482/476/80150/6616/5961/3617/79955/10518/478/375298/145226/2026
BP	GO:0045124	regulation of bone resorption	39	-0.310787	-1.22227	0.169154	0.309369	0.202447	1880	tags=33%, list=13%, signal=29%	5027/760/3690/952/101/338773/3569/8792/6850/1436/3635/84959/1956
BP	GO:0031122	cytoplasmic microtubule organization	59	-0.264029	-1.16768	0.169192	0.309369	0.202447	3727	tags=31%, list=25%, signal=23%	7461/6249/667/11261/29911/84376/440193/55137/50861/283234/84056/25999/51361/124602/1263/59341/79187/7430
BP	GO:0035176	social behavior	36	0.343725	1.22978	0.168919	0.309087	0.202262	2471	tags=25%, list=17%, signal=21%	2925/1979/1855/9379/585/26047/7349/6532/342371
CC	GO:0097225	sperm midpiece	21	0.389449	1.23924	0.168919	0.309087	0.202262	1513	tags=19%, list=10%, signal=17%	135138/8878/65010/11020
BP	GO:0051648	vesicle localization	213	0.234159	1.14676	0.168794	0.309003	0.202207	2965	tags=23%, list=20%, signal=19%	1780/10113/2153/1176/375/83696/8517/22920/59349/8825/1294/89866/583/23557/79090/55686/23513/65082/29058/585/63971/1499/84364/10948/60412/1201/282991/6517/10749/55638/63915/4905/8546/1020/553115/2647/64149/6845/8729/10342/6396/9342/26276/23095/51693/79443/6399/388552/10016
BP	GO:0010528	regulation of transposition	17	-0.397988	-1.24967	0.168618	0.308753	0.202043	3357	tags=59%, list=23%, signal=46%	9582/200316/143689/4603/164668/81931/200315/60489/140564/27350
BP	GO:0010529	negative regulation of transposition	17	-0.397988	-1.24967	0.168618	0.308753	0.202043	3357	tags=59%, list=23%, signal=46%	9582/200316/143689/4603/164668/81931/200315/60489/140564/27350
BP	GO:0031000	response to caffeine	17	-0.397109	-1.24691	0.168618	0.308753	0.202043	1656	tags=24%, list=11%, signal=21%	5562/6261/10891/6546
BP	GO:2001259	positive regulation of cation channel activity	55	-0.266402	-1.15414	0.168394	0.308558	0.201916	2582	tags=33%, list=17%, signal=27%	729230/9001/801/23237/8787/54209/784/54413/57158/246329/219527/287/6347/7114/781/1520/30845/288
BP	GO:0051607	defense response to virus	209	-0.214453	-1.13594	0.168317	0.308489	0.201871	1849	tags=18%, list=12%, signal=16%	3594/5654/3669/9447/3569/8519/50489/6039/64170/11035/3559/51311/10346/200315/2316/665/60489/51284/140564/7098/26191/10859/201294/5788/3428/146857/10875/3553/596/3600/90865/91607/2150/114548/54541/5359/27350/8547
BP	GO:0071375	cellular response to peptide hormone stimulus	279	0.225697	1.14198	0.168263	0.308462	0.201853	2508	tags=20%, list=17%, signal=17%	155066/88/51094/3667/1979/55532/1176/535/51141/7249/51043/9475/10014/2729/5747/6777/64710/142/5919/5170/528/8992/2852/4303/8660/23189/5313/376267/3297/5872/815/353/5447/9550/7391/6464/5164/5573/988/6517/328/632/51606/6778/4221/537/84275/197/5618/79746/23175/80318/183/6599/6714/8850/5970
MF	GO:0000175	3'-5'-exoribonuclease activity	35	0.341643	1.22866	0.16804	0.308125	0.201633	5362	tags=51%, list=36%, signal=33%	90806/56915/54512/129563/81875/9924/5073/23404/79033/23016/5394/112479/22894/22803/25996/51010/9337/23019
BP	GO:0033146	regulation of intracellular estrogen receptor signaling pathway	35	0.341215	1.22712	0.16804	0.308125	0.201633	3655	tags=31%, list=25%, signal=24%	57678/142/367/23558/65992/6714/10413/8626/9420/79447/6502
BP	GO:1901796	regulation of signal transduction by p53 class mediator	170	0.243721	1.15436	0.167905	0.30805	0.201583	4117	tags=34%, list=28%, signal=25%	56950/5563/80279/23246/8805/84289/23212/10919/5565/1432/7314/9349/8148/7159/5564/6591/1020/10111/112858/6883/51499/6201/117584/26155/6125/29117/1460/4194/133746/6882/55003/6881/5716/10419/64769/4282/5884/83596/8626/53632/133383/6880/80010/23028/5571/6135/10269/54971/23411/1459/6877/6794/4839/6118/3190/51616/6872/6119
BP	GO:0045746	negative regulation of Notch signaling pathway	31	-0.332146	-1.22996	0.16792	0.30805	0.201583	4544	tags=52%, list=31%, signal=36%	4854/23555/51162/79094/55343/441478/28514/9148/23493/221336/207/55294/3955/4323/408/1956
BP	GO:0035137	hindlimb morphogenesis	25	0.368822	1.2244	0.167774	0.307947	0.201516	2052	tags=24%, list=14%, signal=21%	6926/652/6469/1499/2719/130497
BP	GO:1902043	positive regulation of extrinsic apoptotic signaling pathway via death domain receptors	14	-0.437703	-1.2882	0.167785	0.307947	0.201516	2092	tags=36%, list=14%, signal=31%	5366/6498/658/7057/6422
BP	GO:0003161	cardiac conduction system development	11	-0.468238	-1.28094	0.167411	0.307691	0.201349	2053	tags=45%, list=14%, signal=39%	11149/3084/4851/3398/1829
MF	GO:0005243	gap junction channel activity	11	-0.464016	-1.26939	0.167411	0.307691	0.201349	4223	tags=73%, list=28%, signal=52%	2709/57165/349149/2697/10052/2700/2706/2707
CC	GO:0005922	connexin complex	11	-0.464016	-1.26939	0.167411	0.307691	0.201349	4223	tags=73%, list=28%, signal=52%	2709/57165/349149/2697/10052/2700/2706/2707
MF	GO:0031996	thioesterase binding	11	-0.468262	-1.281	0.167411	0.307691	0.201349	3250	tags=100%, list=22%, signal=78%	9618/7185/7189/998/55559/7188/5879/382/7187/150
BP	GO:0032352	positive regulation of hormone metabolic process	13	-0.444096	-1.26953	0.167442	0.307691	0.201349	3117	tags=54%, list=21%, signal=43%	53919/133/54361/1958/3091/10891/2625
BP	GO:0090023	positive regulation of neutrophil chemotaxis	25	-0.351067	-1.23732	0.1675	0.307691	0.201349	1967	tags=44%, list=13%, signal=38%	10059/1236/3929/6363/6366/3576/5880/719/3579/3071/728
BP	GO:0071385	cellular response to glucocorticoid stimulus	49	-0.280159	-1.18243	0.167513	0.307691	0.201349	2803	tags=35%, list=19%, signal=28%	10018/1978/11214/1977/490/358/2308/2322/6752/2706/301/3383/677/7538/1956/2950/54541
BP	GO:0003128	heart field specification	14	0.451704	1.28119	0.167568	0.307691	0.201349	75	tags=14%, list=1%, signal=14%	8313/652
MF	GO:0035497	cAMP response element binding	14	0.452159	1.28248	0.167568	0.307691	0.201349	1148	tags=29%, list=8%, signal=26%	1877/148327/1388/22926
MF	GO:0008307	structural constituent of muscle	37	-0.313818	-1.22673	0.16707	0.30746	0.201198	1902	tags=51%, list=13%, signal=45%	29895/89/4604/6525/7273/4634/23336/27295/56704/7168/9172/4703/4629/10398/1465/3880/91624/7171/10529
MF	GO:0016769	transferase activity, transferring nitrogenous groups	20	-0.377354	-1.24921	0.167076	0.30746	0.201198	1025	tags=20%, list=7%, signal=19%	2805/586/9945/51166
BP	GO:0042417	dopamine metabolic process	28	-0.347533	-1.24901	0.167082	0.30746	0.201198	2740	tags=36%, list=18%, signal=29%	2903/3684/4929/1621/3689/26002/2861/5153/6622/2643
BP	GO:0021575	hindbrain morphogenesis	35	-0.320385	-1.21672	0.167089	0.30746	0.201198	2962	tags=37%, list=20%, signal=30%	5270/5781/6712/23017/28514/23287/1600/388610/51286/22891/5604/2735/3280
BP	GO:0007190	activation of adenylate cyclase activity	29	0.356399	1.22496	0.166667	0.306972	0.200878	1057	tags=21%, list=7%, signal=19%	8549/10486/49/154/808/1812
BP	GO:0007269	neurotransmitter secretion	140	-0.228596	-1.14566	0.166667	0.306972	0.200878	3446	tags=31%, list=23%, signal=24%	27345/9498/23396/5538/5027/6813/8497/4208/6616/9162/6857/23413/5023/9900/3749/5028/3356/6812/22895/6571/1138/107/5579/6853/9751/320/114088/776/27445/5908/6809/120892/27163/23208/8564/148/55784/1488/51760/2054/6622/5217/9066/8676
BP	GO:0009914	hormone transport	261	-0.206193	-1.12791	0.166667	0.306972	0.200878	3117	tags=30%, list=21%, signal=24%	53919/1588/5991/3123/55088/11069/1363/2850/5781/3790/6928/130399/3708/5530/133/8673/6616/6659/8140/353500/2696/4602/55107/338557/5028/3625/773/3624/8609/7074/1946/952/9324/8111/4824/57555/111/5581/6352/3569/6717/2867/776/775/695/150/338442/301/55512/27445/240/8997/1407/3589/3717/6447/408/51762/3091/1080/3553/80024/1393/3710/4644/59341/23428/90007/1956/3976/2625/114897/8425/5008/2260/9066/6422
BP	GO:0099643	signal release from synapse	140	-0.228596	-1.14566	0.166667	0.306972	0.200878	3446	tags=31%, list=23%, signal=24%	27345/9498/23396/5538/5027/6813/8497/4208/6616/9162/6857/23413/5023/9900/3749/5028/3356/6812/22895/6571/1138/107/5579/6853/9751/320/114088/776/27445/5908/6809/120892/27163/23208/8564/148/55784/1488/51760/2054/6622/5217/9066/8676
BP	GO:0035725	sodium ion transmembrane transport	138	-0.228812	-1.14529	0.166189	0.306475	0.200553	3436	tags=32%, list=23%, signal=25%	482/125206/11261/9498/6332/817/476/57520/6547/7402/486/8912/65268/10568/6331/6328/53826/57282/83959/478/84679/388662/123041/259232/5581/6523/7226/57030/6335/6553/53827/6574/6533/57419/9497/80024/6548/288/5348/6558/285195/2040/357/6546
BP	GO:0060021	roof of mouth development	79	-0.249872	-1.16149	0.166227	0.306475	0.200553	2894	tags=29%, list=19%, signal=24%	7481/4208/2562/64386/55212/7046/3624/2049/2615/5396/64651/84695/2737/91461/6943/6615/7291/2535/54796/7043/5156/9464/8321
BP	GO:0046173	polyol biosynthetic process	57	-0.269405	-1.17591	0.16624	0.306475	0.200553	1577	tags=23%, list=11%, signal=20%	51477/51744/3269/3707/2805/5341/117283/5724/5745/427/6622/55331/2643
BP	GO:0090085	regulation of protein deubiquitination	11	0.495365	1.30764	0.166065	0.306403	0.200506	3389	tags=45%, list=23%, signal=35%	11315/7415/57599/10318/51035
BP	GO:0006241	CTP biosynthetic process	13	0.453439	1.27995	0.166084	0.306403	0.200506	4200	tags=62%, list=28%, signal=44%	4832/4830/56474/7371/54963/29922/10201/4833
BP	GO:0046036	CTP metabolic process	13	0.453439	1.27995	0.166084	0.306403	0.200506	4200	tags=62%, list=28%, signal=44%	4832/4830/56474/7371/54963/29922/10201/4833
BP	GO:0044550	secondary metabolite biosynthetic process	21	-0.364852	-1.23921	0.165854	0.306194	0.200369	2538	tags=33%, list=17%, signal=28%	4948/1001/4435/7220/56898/4644/9839
BP	GO:0061180	mammary gland epithelium development	64	-0.260556	-1.1694	0.165803	0.306173	0.200355	2246	tags=25%, list=15%, signal=21%	1435/780/6356/54361/207/81606/374/3717/7477/3091/1436/1969/2625/2294/3398/2263
BP	GO:0072028	nephron morphogenesis	64	-0.260659	-1.16986	0.165803	0.306173	0.200355	3477	tags=34%, list=23%, signal=26%	5087/3217/10736/30812/7481/6928/170690/4435/55366/5228/54361/26585/342184/79633/2737/6943/596/4070/8642/3280/3976/2625
BP	GO:0010765	positive regulation of sodium ion transport	31	-0.332528	-1.23137	0.165414	0.305598	0.199979	3888	tags=39%, list=26%, signal=29%	23171/55800/6324/482/11261/65268/6331/207/6548/288/5348/5652
BP	GO:1902882	regulation of response to oxidative stress	78	-0.25384	-1.1713	0.165312	0.305482	0.199903	2294	tags=27%, list=15%, signal=23%	4170/8382/5151/51765/2534/135112/207/55294/240/120892/2861/3091/8013/10516/2530/3586/3082/2643/7099/8321/8876
BP	GO:0045814	negative regulation of gene expression, epigenetic	54	0.311736	1.22901	0.164763	0.305379	0.199836	3071	tags=24%, list=21%, signal=19%	5987/84661/10014/84759/2145/5252/25842/7290/3720/22880/648/23304/3159
BP	GO:0071352	cellular response to interleukin-2	12	-0.465407	-1.30177	0.164786	0.305379	0.199836	1851	tags=50%, list=12%, signal=44%	3561/3559/3718/5771/6850/3560
BP	GO:0072393	microtubule anchoring at microtubule organizing center	12	-0.466946	-1.30607	0.164786	0.305379	0.199836	3517	tags=50%, list=24%, signal=38%	51199/84984/84376/22981/636/80323
MF	GO:0004497	monooxygenase activity	87	0.277264	1.19184	0.165094	0.305379	0.199836	1930	tags=22%, list=13%, signal=19%	1646/1645/1593/1543/1571/2330/8644/5053/392636/2328/57834/2329/5092/1576/5447/1565/1581/6713/1109
BP	GO:0001502	cartilage condensation	13	-0.453179	-1.2955	0.165116	0.305379	0.199836	2067	tags=38%, list=14%, signal=33%	1301/4920/4256/658/55553
BP	GO:0006883	cellular sodium ion homeostasis	13	-0.452023	-1.2922	0.165116	0.305379	0.199836	1745	tags=54%, list=12%, signal=48%	482/476/478/730/6548/6558/6546
BP	GO:0015801	aromatic amino acid transport	13	-0.452962	-1.29488	0.165116	0.305379	0.199836	2538	tags=46%, list=17%, signal=38%	4948/8140/6541/121260/120103/23428
BP	GO:0021692	cerebellar Purkinje cell layer morphogenesis	13	-0.447148	-1.27826	0.165116	0.305379	0.199836	2880	tags=62%, list=19%, signal=50%	9928/538/8925/6712/23017/28514/23287/51286
BP	GO:0045176	apical protein localization	13	-0.448701	-1.2827	0.165116	0.305379	0.199836	2620	tags=54%, list=18%, signal=44%	60/378/387755/57216/83700/57619/357
BP	GO:0046007	negative regulation of activated T cell proliferation	13	-0.452341	-1.2931	0.165116	0.305379	0.199836	1705	tags=46%, list=11%, signal=41%	2615/56253/3965/5621/29126/80380
BP	GO:2001256	regulation of store-operated calcium entry	13	-0.453028	-1.29507	0.165116	0.305379	0.199836	3299	tags=77%, list=22%, signal=60%	844/51669/151651/8614/9454/283229/9456/84502/8832/80024
BP	GO:0030299	intestinal cholesterol absorption	15	0.437143	1.27335	0.165202	0.305379	0.199836	4731	tags=60%, list=32%, signal=41%	1645/336/948/64241/116519/339221/8435/64240/1056
CC	GO:0034045	phagophore assembly site membrane	15	0.438018	1.2759	0.165202	0.305379	0.199836	2854	tags=33%, list=19%, signal=27%	26100/9821/11152/22863/9140
BP	GO:0072074	kidney mesenchyme development	15	0.437347	1.27394	0.165202	0.305379	0.199836	325	tags=20%, list=2%, signal=20%	139285/652/6469
BP	GO:2001267	regulation of cysteine-type endopeptidase activity involved in apoptotic signaling pathway	17	0.42098	1.26856	0.165217	0.305379	0.199836	2598	tags=41%, list=17%, signal=34%	54475/7023/79886/4088/11315/55011/27429
BP	GO:0097484	dendrite extension	28	-0.349324	-1.25544	0.164589	0.305297	0.199782	5316	tags=50%, list=36%, signal=32%	84298/84258/23191/23025/8437/57699/53335/627/6857/66000/26053/7852/51760/26999
BP	GO:0014075	response to amine	39	-0.31201	-1.22708	0.164179	0.30461	0.199332	2740	tags=38%, list=18%, signal=31%	2903/5530/6001/4929/6571/8787/1621/1787/11093/3383/5153/5999/9734/5997/2731
BP	GO:0002381	immunoglobulin production involved in immunoglobulin mediated immune response	50	-0.275174	-1.16899	0.164103	0.30454	0.199287	5049	tags=54%, list=34%, signal=36%	3981/9245/55183/79915/200558/118460/958/7158/9466/30009/23075/959/940/50943/7037/165918/3119/3123/202309/8741/5452/23529/695/7040/5788/10875/3586
BP	GO:1903573	negative regulation of response to endoplasmic reticulum stress	45	0.327776	1.23946	0.163907	0.30425	0.199097	3389	tags=36%, list=23%, signal=28%	282679/2907/3303/1388/598/11315/84447/65992/10062/7376/9097/84919/7009/337867/51009/51035
BP	GO:0021895	cerebral cortex neuron differentiation	18	-0.40686	-1.2934	0.163855	0.304225	0.199081	5043	tags=61%, list=34%, signal=40%	2016/26038/81544/6900/429/4983/9760/26468/8320/3400/54149
BP	GO:0045980	negative regulation of nucleotide metabolic process	18	-0.406718	-1.29295	0.163855	0.304225	0.199081	976	tags=28%, list=7%, signal=26%	2203/10891/863/54541/978
BP	GO:0032436	positive regulation of proteasomal ubiquitin-dependent protein catabolic process	80	0.284837	1.20347	0.163724	0.304125	0.199015	3502	tags=32%, list=24%, signal=25%	10134/1855/2629/28951/154214/55070/2729/3303/3300/9817/153769/90637/51667/25820/1050/7341/65992/8554/7415/5716/10273/4780/8078/5601/9604/3304
BP	GO:0006692	prostanoid metabolic process	42	-0.305165	-1.22054	0.163683	0.304121	0.199012	1174	tags=33%, list=8%, signal=31%	50640/7132/284273/301/5321/3553/5742/5730/5743/5740/6916/2950/552/3248
BP	GO:0006693	prostaglandin metabolic process	42	-0.305165	-1.22054	0.163683	0.304121	0.199012	1174	tags=33%, list=8%, signal=31%	50640/7132/284273/301/5321/3553/5742/5730/5743/5740/6916/2950/552/3248
BP	GO:1905809	negative regulation of synapse organization	21	-0.366927	-1.24626	0.163415	0.303767	0.198781	2164	tags=33%, list=15%, signal=29%	2904/2534/54413/5621/10288/5764/7097
BP	GO:0010907	positive regulation of glucose metabolic process	34	0.347232	1.23878	0.163333	0.303688	0.198729	2481	tags=32%, list=17%, signal=27%	3667/2648/8660/9104/648791/90673/11091/5465/1642/6714/8850
BP	GO:0006123	mitochondrial electron transport, cytochrome c to oxygen	16	0.426653	1.26699	0.163194	0.303535	0.198629	5284	tags=56%, list=36%, signal=36%	1355/1345/84701/1329/9167/4697/1337/1350/1327
BP	GO:0019646	aerobic electron transport chain	16	0.426653	1.26699	0.163194	0.303535	0.198629	5284	tags=56%, list=36%, signal=36%	1355/1345/84701/1329/9167/4697/1337/1350/1327
BP	GO:0072171	mesonephric tubule morphogenesis	55	-0.26796	-1.16089	0.163212	0.303535	0.198629	3477	tags=40%, list=23%, signal=31%	7482/5087/3217/10736/30812/7481/6928/170690/4435/55366/5228/54361/26585/342184/79633/2737/6943/596/4070/8642/3280/2625
BP	GO:0060788	ectodermal placode formation	12	0.472366	1.29618	0.162791	0.302966	0.198257	1278	tags=25%, list=9%, signal=23%	6926/27121/1499
BP	GO:0071697	ectodermal placode morphogenesis	12	0.472366	1.29618	0.162791	0.302966	0.198257	1278	tags=25%, list=9%, signal=23%	6926/27121/1499
BP	GO:0007292	female gamete generation	104	-0.243213	-1.17227	0.162534	0.302696	0.19808	3696	tags=35%, list=25%, signal=26%	675/4846/9985/6795/2185/268/10017/342977/2069/8239/57178/11144/6875/8654/3625/3624/994/54852/54361/5139/26271/658/646/2120/596/7130/5806/5743/4327/8061/5764/9510/5997/3248/56907/3566
CC	GO:0031965	nuclear membrane	270	0.22863	1.154	0.162568	0.302696	0.19808	2761	tags=22%, list=19%, signal=18%	163590/666/10456/5987/26049/55746/148327/7108/25909/22794/23133/26092/51530/9821/10280/79004/1238/3300/4088/51649/3930/9587/598/79073/5664/6945/23588/4000/327/7779/2733/80789/83699/54788/199857/92140/25972/221496/8086/79789/3249/7341/7175/6386/84629/23175/10128/64783/51131/9218/28959/51246/54980/23223/2010/286148/80764/54884/79050/83862
BP	GO:0002903	negative regulation of B cell apoptotic process	11	0.498804	1.31672	0.162455	0.302629	0.198036	2968	tags=45%, list=20%, signal=36%	604/8660/27086/26155/4282
BP	GO:1901616	organic hydroxy compound catabolic process	64	0.297389	1.20959	0.162338	0.302482	0.19794	2519	tags=27%, list=17%, signal=22%	1593/10380/6652/3612/8644/57834/6822/57016/4129/1581/220074/4128/197257/54363/3613/9784/56623
BP	GO:0003338	metanephros morphogenesis	28	-0.350153	-1.25842	0.162095	0.302101	0.197691	3869	tags=46%, list=26%, signal=34%	793/80144/10736/30812/4435/55366/54361/26585/342184/7477/3280/3976/10409
BP	GO:0019226	transmission of nerve impulse	52	-0.275439	-1.17713	0.161954	0.301944	0.197588	3655	tags=44%, list=25%, signal=33%	6324/11280/27345/2898/6332/7143/8912/27094/1890/6331/5023/6328/23114/8506/4916/83700/54112/4915/59283/6335/3751/288/552
MF	GO:0030228	lipoprotein particle receptor activity	16	-0.411904	-1.264	0.161972	0.301944	0.197588	3404	tags=50%, list=23%, signal=39%	286676/58191/7804/29967/26020/55576/55911/23166
BP	GO:0051497	negative regulation of stress fiber assembly	23	-0.360102	-1.2596	0.161765	0.301702	0.197429	4832	tags=43%, list=33%, signal=29%	10395/5216/55607/50848/395/79822/7454/10391/4070/90102
BP	GO:0002209	behavioral defense response	29	0.359114	1.23428	0.161716	0.301683	0.197417	2736	tags=31%, list=18%, signal=25%	1803/477/5896/41/1812/84961/7349/1981/4192
BP	GO:0030810	positive regulation of nucleotide biosynthetic process	15	-0.425045	-1.27138	0.161663	0.301655	0.197399	3833	tags=47%, list=26%, signal=35%	2981/136/4846/6774/54209/10891/7114
BP	GO:1900373	positive regulation of purine nucleotide biosynthetic process	15	-0.425045	-1.27138	0.161663	0.301655	0.197399	3833	tags=47%, list=26%, signal=35%	2981/136/4846/6774/54209/10891/7114
BP	GO:0048066	developmental pigmentation	38	-0.313174	-1.22863	0.161369	0.301304	0.197169	2858	tags=39%, list=19%, signal=32%	1910/10018/4208/4948/3815/4435/4935/23682/10981/2737/596/4286/4644/9839/5873
BP	GO:0044818	mitotic G2/M transition checkpoint	28	0.36037	1.23206	0.161398	0.301304	0.197169	1309	tags=21%, list=9%, signal=20%	25949/80279/56658/4303/1112/9344
BP	GO:0002864	regulation of acute inflammatory response to antigenic stimulus	14	-0.441128	-1.29828	0.161074	0.300843	0.196867	1981	tags=64%, list=13%, signal=56%	1268/26279/2529/1236/4889/53833/695/2207/2213
BP	GO:0071696	ectodermal placode development	13	0.456905	1.28973	0.160839	0.300476	0.196627	1278	tags=23%, list=9%, signal=21%	6926/27121/1499
BP	GO:0051402	neuron apoptotic process	205	-0.217358	-1.14803	0.160772	0.300422	0.196592	3754	tags=34%, list=25%, signal=26%	409/429/7516/3725/7124/1524/2185/2898/10018/5584/104/6648/627/6453/3845/5538/5803/6093/11113/27242/4208/2562/79625/3684/4803/23017/356/1522/8831/374946/4602/4435/7301/4170/9244/4929/4914/6812/6348/2534/101/11151/1271/23529/55294/4915/3162/7786/5621/4804/4671/3717/408/219699/3091/7305/6347/10891/112399/596/8013/2149/7043/3586/2625/4908/351/728/558
BP	GO:0050482	arachidonic acid secretion	19	-0.38629	-1.25367	0.160671	0.300386	0.196568	2840	tags=47%, list=19%, signal=38%	5320/81579/5322/50640/301/6850/5321/624/22925
BP	GO:1903963	arachidonate transport	19	-0.38629	-1.25367	0.160671	0.300386	0.196568	2840	tags=47%, list=19%, signal=38%	5320/81579/5322/50640/301/6850/5321/624/22925
BP	GO:0042976	activation of Janus kinase activity	11	-0.473004	-1.29397	0.160714	0.300386	0.196568	1518	tags=45%, list=10%, signal=41%	6352/8651/3717/2690/11314
BP	GO:0043383	negative T cell selection	11	-0.472424	-1.29239	0.160714	0.300386	0.196568	4118	tags=91%, list=28%, signal=66%	9474/972/940/1236/7535/916/387357/2737/5788/1794
BP	GO:0009150	purine ribonucleotide metabolic process	337	0.220154	1.13563	0.16	0.299336	0.195881	3370	tags=27%, list=23%, signal=22%	23305/10654/55856/51085/55811/3295/57678/51703/55746/7923/271/5563/4882/10380/6576/3094/2987/84693/25874/117145/142/80221/3692/10165/80347/54995/5313/283927/84836/348158/4832/318/6901/10861/6822/9759/116285/353/284486/57546/5164/215/3615/84277/51292/4830/54898/5163/51268/1537/55526/8086/123876/8694/7175/79023/5465/6319/3704/9524/4597/6396/30968/131870/339123/5198/3155/471/26471/8050/7415/11163/10…
BP	GO:0002483	antigen processing and presentation of endogenous peptide antigen	16	0.428847	1.27351	0.159722	0.298888	0.195588	6244	tags=75%, list=42%, signal=44%	3077/51752/64167/563/3133/6891/3416/6892/3134/3107/3105/3135
BP	GO:0019885	antigen processing and presentation of endogenous peptide antigen via MHC class I	16	0.428847	1.27351	0.159722	0.298888	0.195588	6244	tags=75%, list=42%, signal=44%	3077/51752/64167/563/3133/6891/3416/6892/3134/3107/3105/3135
BP	GO:2000649	regulation of sodium ion transmembrane transporter activity	48	-0.289898	-1.22031	0.159601	0.298848	0.195562	3888	tags=33%, list=26%, signal=25%	23171/55800/6324/11261/817/57520/7402/486/65268/53826/5581/53827/6548/288/5348/2040
BP	GO:2000726	negative regulation of cardiac muscle cell differentiation	16	-0.412584	-1.26608	0.159624	0.298848	0.195562	2610	tags=38%, list=18%, signal=31%	28514/221476/8324/55553/5999/5997
BP	GO:0002467	germinal center formation	15	-0.426933	-1.27702	0.159353	0.298483	0.195323	1762	tags=60%, list=12%, signal=53%	115650/100/4208/6868/10563/602/89857/10673/201294
BP	GO:1905897	regulation of response to endoplasmic reticulum stress	85	0.282694	1.20583	0.159236	0.298334	0.195225	3389	tags=29%, list=23%, signal=23%	666/10134/282679/2907/10987/7917/3303/1388/598/22926/11315/10869/84447/65992/10062/7376/26471/9097/4779/84919/7009/337867/4780/51009/51035
CC	GO:0031902	late endosome membrane	127	0.258683	1.17775	0.159196	0.298331	0.195224	2745	tags=28%, list=18%, signal=23%	28956/51160/29965/124997/84888/9399/55686/127829/8938/65082/79643/7781/79065/10948/1201/220002/155382/7251/57192/10542/55823/6845/9146/153129/4891/27243/252839/57132/9741/26276/57406/11267/55697/51028/64601
BP	GO:0072243	metanephric nephron epithelium development	18	-0.40923	-1.30093	0.159036	0.298205	0.195141	1912	tags=44%, list=13%, signal=39%	5311/793/30812/55366/79633/7477/3280/3976
MF	GO:0015562	efflux transmembrane transporter activity	13	0.45941	1.2968	0.159091	0.298205	0.195141	1588	tags=31%, list=11%, signal=28%	10058/9429/65010/10786
BP	GO:0045842	positive regulation of mitotic metaphase/anaphase transition	13	0.458488	1.2942	0.159091	0.298205	0.195141	4892	tags=46%, list=33%, signal=31%	286053/8697/51529/8881/51434/51433
BP	GO:1901970	positive regulation of mitotic sister chromatid separation	13	0.458488	1.2942	0.159091	0.298205	0.195141	4892	tags=46%, list=33%, signal=31%	286053/8697/51529/8881/51434/51433
BP	GO:0097300	programmed necrotic cell death	41	-0.309174	-1.23008	0.158291	0.296991	0.194346	4390	tags=37%, list=30%, signal=26%	330/253430/10059/7124/9181/81030/929/356/11035/8531/857/7098/57162/7099/4217
BP	GO:0001662	behavioral fear response	28	0.361929	1.23739	0.15807	0.296777	0.194206	2736	tags=32%, list=18%, signal=26%	1803/477/5896/41/1812/84961/7349/1981/4192
BP	GO:0061548	ganglion development	13	-0.457096	-1.3067	0.15814	0.296777	0.194206	3746	tags=54%, list=25%, signal=40%	429/7976/10371/10381/8828/5999/8633
BP	GO:0070669	response to interleukin-2	13	-0.457208	-1.30702	0.15814	0.296777	0.194206	2378	tags=54%, list=16%, signal=45%	4435/3561/3559/3718/5771/6850/3560
MF	GO:0005229	intracellular calcium activated chloride channel activity	12	-0.471197	-1.31796	0.158014	0.296753	0.194191	2322	tags=67%, list=16%, signal=56%	80727/94015/50636/57348/55107/338440/121601/203859
BP	GO:0043508	negative regulation of JUN kinase activity	12	-0.471205	-1.31798	0.158014	0.296753	0.194191	2980	tags=42%, list=20%, signal=33%	9479/10114/26191/2950/6422
MF	GO:0061778	intracellular chloride channel activity	12	-0.471197	-1.31796	0.158014	0.296753	0.194191	2322	tags=67%, list=16%, signal=56%	80727/94015/50636/57348/55107/338440/121601/203859
BP	GO:0007339	binding of sperm to zona pellucida	25	0.371545	1.23344	0.157807	0.296579	0.194077	2424	tags=24%, list=16%, signal=20%	7203/3305/9898/49/10574/10575
BP	GO:0070228	regulation of lymphocyte apoptotic process	49	-0.282218	-1.19112	0.15736	0.29581	0.193574	3204	tags=41%, list=22%, signal=32%	8915/5027/939/5133/155038/3958/917/101/3575/6352/11035/3965/5588/695/3718/84807/3091/29126/81704/3586
BP	GO:0006302	double-strand break repair	211	0.236355	1.15375	0.157143	0.295472	0.193353	4184	tags=29%, list=28%, signal=21%	56893/157777/286053/353497/151987/64710/142/9400/27343/51567/51547/79840/3980/78990/197370/3297/5423/79913/84501/55100/4968/27339/729475/1653/64210/84309/50485/7336/27434/54840/7341/4255/10111/131870/151636/375757/7528/2547/7415/6419/57599/22909/9907/51366/80010/23028/4796/9025/55317/51588/7913/63979/22976/5885/6118/9937/9112/84464/6119/197342/80198
BP	GO:0000272	polysaccharide catabolic process	23	-0.36234	-1.26742	0.156863	0.295016	0.193055	4389	tags=57%, list=30%, signal=40%	5256/1118/5500/5260/178/5837/79660/8972/801/55276/5255/313/283209
MF	GO:0004252	serine-type endopeptidase activity	108	-0.241074	-1.16339	0.156863	0.295016	0.193055	3172	tags=29%, list=21%, signal=23%	2999/60559/4018/5125/51279/3004/5327/54933/715/43847/4316/5654/11098/101/3001/64063/8492/94031/5646/3003/2191/5328/5343/2152/4313/3026/5652/5045/3082/1675/5342
BP	GO:0032332	positive regulation of chondrocyte differentiation	18	-0.411123	-1.30695	0.156627	0.294714	0.192856	1238	tags=61%, list=8%, signal=56%	8817/654/94/4092/4017/658/55553/2737/91461/860/392255
BP	GO:0046051	UTP metabolic process	10	0.510247	1.32011	0.156475	0.294499	0.192716	4200	tags=70%, list=28%, signal=50%	4832/4830/790/50808/29922/10201/4833
BP	GO:0070207	protein homotrimerization	15	0.441911	1.28724	0.156415	0.294457	0.192688	919	tags=27%, list=6%, signal=25%	84976/6506/10280/41
BP	GO:0034614	cellular response to reactive oxygen species	148	-0.22613	-1.14059	0.156342	0.294391	0.192645	2746	tags=26%, list=18%, signal=22%	375748/1894/8877/337/10365/358/4602/2308/6649/8807/5151/51765/653361/9314/5562/3569/207/23135/11035/695/7226/301/55512/120892/2861/2113/8013/10516/140885/4313/1956/3586/2353/3082/2176/2643/5156/4217/558
BP	GO:0040020	regulation of meiotic nuclear division	24	-0.35895	-1.25845	0.156171	0.294139	0.192481	2165	tags=50%, list=15%, signal=43%	494551/7272/23236/4487/9319/225689/7552/54361/5139/26271/2827/3976
BP	GO:0099068	postsynapse assembly	24	-0.359593	-1.2607	0.156171	0.294139	0.192481	1647	tags=54%, list=11%, signal=48%	57502/94030/84628/5789/57622/2596/9863/57555/54413/4916/78999/5802/3556
BP	GO:0043371	negative regulation of CD4-positive, alpha-beta T cell differentiation	19	-0.387955	-1.25908	0.155875	0.293758	0.192231	1949	tags=53%, list=13%, signal=46%	30009/50943/80149/4092/861/3718/301/84695/864/3566
BP	GO:0009615	response to virus	287	-0.202052	-1.11881	0.155894	0.293758	0.192231	1584	tags=17%, list=11%, signal=15%	9447/5452/6352/3569/8519/50489/6039/64170/11035/3965/3559/6351/602/51311/55509/10346/200315/9201/2316/665/60489/51284/140564/7098/26191/10859/201294/5788/3428/146857/10875/3553/596/3600/90865/91607/7852/2150/114548/8061/54541/6387/2625/5359/11213/27350/2268/8547
BP	GO:0043401	steroid hormone mediated signaling pathway	122	0.260541	1.18058	0.155624	0.293391	0.191991	3688	tags=30%, list=25%, signal=23%	652/6257/57678/6258/51176/142/2852/4734/5245/27086/11315/367/4838/57658/153222/1616/23558/2104/6256/1408/65992/5465/8031/6714/10413/79039/9667/8626/51366/9604/9420/6294/9325/79447/23411/6502/10013
BP	GO:0010596	negative regulation of endothelial cell migration	47	-0.292253	-1.22214	0.155556	0.293332	0.191952	1792	tags=28%, list=12%, signal=24%	51378/4208/55333/9314/4851/10563/7040/7057/22846/6915/161742/9353/1634
CC	GO:0046658	anchored component of plasma membrane	47	-0.292479	-1.22309	0.155556	0.293332	0.191952	3975	tags=45%, list=27%, signal=33%	2811/80329/65078/929/80820/2350/2262/10392/914/1946/11126/401190/221914/80328/5621/100133941/2817/79465/2239/2619/10082
BP	GO:0051354	negative regulation of oxidoreductase activity	22	-0.374841	-1.30428	0.155131	0.292673	0.191521	1583	tags=27%, list=11%, signal=24%	8639/3001/120892/857/6622/5165
BP	GO:0050680	negative regulation of epithelial cell proliferation	112	-0.237779	-1.15691	0.15493	0.292427	0.19136	2446	tags=33%, list=16%, signal=28%	1028/135228/675/7124/4781/2069/2697/1948/57560/4208/7480/6678/55333/7857/7046/1285/197358/4824/55294/7040/240/4804/55081/7498/857/7057/6347/22846/23213/864/5764/2625/58189/858/2263/6422/4163
BP	GO:0055025	positive regulation of cardiac muscle tissue development	37	-0.323874	-1.26604	0.154964	0.292427	0.19136	2058	tags=30%, list=14%, signal=26%	23493/3084/4851/26585/7040/57817/23414/2627/2735/2260/2263
MF	GO:1904315	transmitter-gated ion channel activity involved in regulation of postsynaptic membrane potential	20	-0.380174	-1.25854	0.154791	0.292242	0.191239	5893	tags=65%, list=40%, signal=39%	2897/2900/1137/2892/57053/1145/1140/2894/2898/2570/2562/1138/2743
MF	GO:0042809	vitamin D receptor binding	15	0.442927	1.2902	0.154657	0.292206	0.191215	6123	tags=73%, list=41%, signal=43%	9862/6256/6882/90390/9968/10025/6879/29079/22938/5469/9440
MF	GO:0004697	protein kinase C activity	15	-0.428562	-1.2819	0.154734	0.292206	0.191215	1921	tags=40%, list=13%, signal=35%	5584/6348/5583/5579/5581/5588
MF	GO:0004698	calcium-dependent protein kinase C activity	15	-0.428562	-1.2819	0.154734	0.292206	0.191215	1921	tags=40%, list=13%, signal=35%	5584/6348/5583/5579/5581/5588
BP	GO:0060252	positive regulation of glial cell proliferation	15	-0.427757	-1.27949	0.154734	0.292206	0.191215	4246	tags=53%, list=29%, signal=38%	4049/2119/7124/5584/4602/5583/3569/3553
BP	GO:1901032	negative regulation of response to reactive oxygen species	15	-0.427917	-1.27997	0.154734	0.292206	0.191215	1026	tags=40%, list=7%, signal=37%	5151/120892/2861/8013/3586/3082
BP	GO:1903206	negative regulation of hydrogen peroxide-induced cell death	15	-0.427917	-1.27997	0.154734	0.292206	0.191215	1026	tags=40%, list=7%, signal=37%	5151/120892/2861/8013/3586/3082
BP	GO:0019511	peptidyl-proline hydroxylation	14	-0.443398	-1.30496	0.154362	0.292054	0.191116	822	tags=29%, list=6%, signal=27%	283208/55214/112399/10536
BP	GO:0072522	purine-containing compound biosynthetic process	158	0.251783	1.18257	0.154423	0.292054	0.191116	4115	tags=35%, list=28%, signal=25%	23305/55811/51703/7923/271/4882/5635/6576/2987/25874/142/10165/80347/5313/4832/318/6901/10861/353/57546/5164/3615/84277/51292/4830/54898/5163/1537/5636/4522/6319/9524/30968/5198/471/8050/7415/9605/31/51000/205/1329/2194/197322/79877/50808/10606/80025/5162/29922/53354/60481/10201/115/23417
BP	GO:0017158	regulation of calcium ion-dependent exocytosis	35	-0.326896	-1.24145	0.15443	0.292054	0.191116	2600	tags=34%, list=17%, signal=28%	8912/55503/6857/57586/6812/4851/114088/150/5908/23208/51760/9066
MF	GO:0015294	solute:cation symporter activity	82	0.280862	1.19951	0.154088	0.291617	0.19083	2677	tags=29%, list=18%, signal=24%	64849/8884/6506/51151/6557/9962/6581/115584/6568/347051/6540/113655/10786/6575/284111/10246/6539/6569/4891/6532/26503/6536/9197/9963
MF	GO:0008429	phosphatidylethanolamine binding	11	-0.478551	-1.30915	0.154018	0.291555	0.190789	103	tags=27%, list=1%, signal=27%	4240/5360/11314
BP	GO:0036376	sodium ion export across plasma membrane	11	-0.479098	-1.31064	0.154018	0.291555	0.190789	3436	tags=64%, list=23%, signal=49%	482/476/486/478/6548/5348/6546
BP	GO:0072332	intrinsic apoptotic signaling pathway by p53 class mediator	73	0.291478	1.21699	0.153846	0.291371	0.190669	4041	tags=40%, list=27%, signal=29%	666/29965/3094/7917/79073/7314/2272/151126/5164/10514/7159/51499/6201/51246/133746/26471/4282/23378/83596/8626/6880/64782/23028/51741/6135/23411/6794/3190/51616
BP	GO:0002371	dendritic cell cytokine production	13	-0.462858	-1.32317	0.153488	0.290763	0.190271	2524	tags=38%, list=17%, signal=32%	3815/3718/7098/388325/7099
BP	GO:1901741	positive regulation of myoblast fusion	13	-0.461022	-1.31792	0.153488	0.290763	0.190271	2834	tags=38%, list=19%, signal=31%	92304/30846/963/4773/3566
MF	GO:0004553	hydrolase activity, hydrolyzing O-glycosyl compounds	68	0.298288	1.22876	0.152979	0.289989	0.189765	4440	tags=38%, list=30%, signal=27%	2629/51172/64772/129807/4069/152831/10825/3073/4758/55347/149175/3373/80267/4123/8372/2760/7841/3074/2720/4124/2717/11253/2548/8505/3425/55741
CC	GO:0043679	axon terminus	92	-0.248875	-1.18561	0.153005	0.289989	0.189765	4507	tags=52%, list=30%, signal=37%	1258/8867/5799/23191/4923/23025/71/63923/6543/8514/5025/60/5024/793/2043/7399/30818/4983/2898/9498/6453/6547/57010/6001/9162/23413/3738/3749/6505/57282/23767/10590/6571/5579/4922/6717/4915/64780/8492/5621/120892/2805/23208/1393/85461/6622/6546/9066
BP	GO:1900077	negative regulation of cellular response to insulin stimulus	31	-0.335859	-1.24371	0.152882	0.289895	0.189703	1815	tags=26%, list=12%, signal=23%	5579/5562/8651/5588/5771/5791/3553/9021
BP	GO:0019748	secondary metabolic process	53	0.321032	1.25783	0.152709	0.289638	0.189535	1988	tags=25%, list=13%, signal=21%	1244/1646/1645/1543/51151/8644/8574/57016/1565/23657/1497/1109/1644
CC	GO:0005769	early endosome	340	-0.194566	-1.10446	0.15261	0.28952	0.189458	3512	tags=28%, list=24%, signal=22%	8301/387849/51552/3633/9765/9388/54551/926/81615/382/2697/27074/23209/3631/123606/7803/51554/23516/8073/10347/22906/8673/66008/8877/337/9001/30844/8417/66000/6505/30846/79412/7412/219285/4914/79689/115825/23237/8572/122618/124460/11151/55858/8639/91947/57732/25849/221472/6523/24141/2210/50489/4915/23682/57705/10981/8898/79890/5979/2064/301/25999/2209/55283/857/57007/287/7098/9595/23180/153020/108…
BP	GO:0060287	epithelial cilium movement involved in determination of left/right asymmetry	10	-0.497961	-1.31955	0.152466	0.289317	0.189325	3782	tags=50%, list=25%, signal=37%	23639/8701/339829/5991/83538
BP	GO:0031424	keratinization	49	-0.284361	-1.20017	0.152284	0.289041	0.189145	2555	tags=29%, list=17%, signal=24%	64065/1001/5266/11187/43847/56603/1475/144501/3880/23254/3855/5652/5045/1829
BP	GO:0045661	regulation of myoblast differentiation	44	-0.30418	-1.2357	0.152284	0.289041	0.189145	1512	tags=25%, list=10%, signal=23%	4851/3399/7040/79647/3606/694/144165/677/9547/4217/3486
BP	GO:0030258	lipid modification	239	0.235155	1.16475	0.151899	0.288828	0.189005	3644	tags=29%, list=25%, signal=22%	224/23600/26063/51094/3667/3295/1632/2629/5828/10455/1543/10903/128/129303/10380/1571/219743/2109/23167/3612/336/51102/8660/55825/1432/9807/116285/8396/1576/5447/215/64781/1962/341/3033/440503/1384/5298/549/54363/23409/8647/27349/1891/5465/3613/183/1892/56623/1609/80724/55361/10005/54893/9110/116519/8309/127/55300/26061/4952/5825/208/10994/1666/37/55268/8776/6483
MF	GO:0004879	nuclear receptor activity	50	0.32023	1.23947	0.151961	0.288828	0.189005	2305	tags=26%, list=16%, signal=22%	6257/3172/6097/6258/196/367/2063/2104/9970/6256/5465/10062/7376
MF	GO:0098531	ligand-activated transcription factor activity	50	0.32023	1.23947	0.151961	0.288828	0.189005	2305	tags=26%, list=16%, signal=22%	6257/3172/6097/6258/196/367/2063/2104/9970/6256/5465/10062/7376
BP	GO:0021915	neural tube development	144	-0.229053	-1.15422	0.152047	0.288828	0.189005	4214	tags=44%, list=28%, signal=32%	10395/5216/55764/9585/64321/7798/26005/57167/27152/5311/10159/57534/317/2736/7042/8543/23242/5754/80199/6297/7403/10427/84314/57545/7408/8915/5916/6491/221322/7976/79977/133/6659/57216/115908/6692/54910/9355/6385/4851/10653/200894/7040/8854/55081/23432/199221/3091/2737/10512/26227/144165/677/51339/57619/8642/7291/2535/653/3280/1969/8321/9839/6422
MF	GO:0005372	water transmembrane transporter activity	12	0.479509	1.31578	0.152057	0.288828	0.189005	310	tags=25%, list=2%, signal=24%	363/366/282679
BP	GO:0060295	regulation of cilium movement involved in cell motility	13	0.463379	1.30801	0.152098	0.288828	0.189005	1781	tags=31%, list=12%, signal=27%	583/9104/585/29105
BP	GO:1902019	regulation of cilium-dependent cell motility	13	0.463379	1.30801	0.152098	0.288828	0.189005	1781	tags=31%, list=12%, signal=27%	583/9104/585/29105
BP	GO:0061577	calcium ion transmembrane transport via high voltage-gated calcium channel	11	-0.480283	-1.31389	0.151786	0.288724	0.188937	1742	tags=73%, list=12%, signal=64%	4878/783/274/817/784/775/782/781
BP	GO:0071481	cellular response to X-ray	11	-0.479454	-1.31162	0.151786	0.288724	0.188937	950	tags=27%, list=6%, signal=26%	57817/2625/6422
BP	GO:0030857	negative regulation of epithelial cell differentiation	38	-0.315616	-1.23821	0.151589	0.288546	0.188821	2610	tags=34%, list=18%, signal=28%	79977/28514/4435/182/399473/10253/4851/1903/7498/857/161742/3280/3397
BP	GO:0009219	pyrimidine deoxyribonucleotide metabolic process	18	0.428838	1.31095	0.151618	0.288546	0.188821	4928	tags=56%, list=33%, signal=37%	1854/4913/4968/79661/56953/7374/23583/30833/9519/1841
MF	GO:0019783	ubiquitin-like protein-specific protease activity	18	0.424753	1.29847	0.151618	0.288546	0.188821	3784	tags=39%, list=25%, signal=29%	10987/78990/27005/123228/59343/51138/26168
BP	GO:0007050	cell cycle arrest	211	0.239179	1.16753	0.151429	0.288395	0.188722	3831	tags=29%, list=26%, signal=22%	1877/220296/51085/28956/10669/1021/5563/163859/7023/8555/2852/3326/51147/4303/2620/4088/3664/5565/127933/8872/8738/1718/9349/7251/10514/64223/5564/57521/10542/84275/1020/153129/51499/81857/10670/9238/4850/57060/8850/4194/133746/6009/6419/1022/2810/4282/23378/100144748/53632/463/25904/5494/27352/208/5571/90480/1031/10668/26959/6794/389541/4609
BP	GO:0010984	regulation of lipoprotein particle clearance	17	0.424819	1.28013	0.151304	0.28825	0.188627	5207	tags=65%, list=35%, signal=42%	338328/341/10330/344/3190/345/9971/26119/26291/8570/4043
BP	GO:0042558	pteridine-containing compound metabolic process	32	0.358944	1.26387	0.151316	0.28825	0.188627	3493	tags=41%, list=24%, signal=31%	8836/10840/4548/113235/6697/5092/51268/4522/471/81034/6573/5860/10841
BP	GO:1901019	regulation of calcium ion transmembrane transporter activity	72	-0.256797	-1.1706	0.150943	0.287681	0.188254	2079	tags=25%, list=14%, signal=22%	801/5350/84502/1193/784/57158/6717/246329/10681/150/782/287/781/6548/4644/30845/5142/2669
BP	GO:1900182	positive regulation of protein localization to nucleus	77	0.287512	1.21001	0.150641	0.287174	0.187923	3764	tags=40%, list=25%, signal=30%	7203/6469/80279/142/56257/81603/3326/4088/11315/1432/6608/3728/10542/7175/57506/10574/8882/10575/6714/151636/8841/55696/11143/51366/9531/2147/10204/55929/10155/6794/1736
BP	GO:0001832	blastocyst growth	19	0.409153	1.26445	0.150427	0.286837	0.187702	2369	tags=32%, list=16%, signal=27%	129685/27339/9646/91603/51119/8882
BP	GO:0014831	gastro-intestinal system smooth muscle contraction	10	-0.499275	-1.32304	0.150224	0.286519	0.187494	2524	tags=50%, list=17%, signal=42%	3815/5733/23213/5724/55959
BP	GO:0072088	nephron epithelium morphogenesis	63	-0.263604	-1.18031	0.150127	0.286404	0.187419	3477	tags=35%, list=23%, signal=27%	5087/3217/10736/30812/7481/6928/170690/4435/55366/5228/54361/26585/342184/79633/2737/6943/596/4070/8642/3280/3976/2625
BP	GO:0002418	immune response to tumor cell	17	-0.405881	-1.27446	0.149883	0.286007	0.187159	1772	tags=29%, list=12%, signal=26%	11126/56253/10666/29126/84868
BP	GO:0090036	regulation of protein kinase C signaling	17	-0.405437	-1.27306	0.149883	0.286007	0.187159	5247	tags=59%, list=35%, signal=38%	7422/56848/23544/958/2324/23171/7481/91663/9590/148
BP	GO:0000098	sulfur amino acid catabolic process	14	0.461132	1.30793	0.14955	0.28551	0.186834	2165	tags=36%, list=15%, signal=31%	7263/1036/4143/4357/51380
BP	GO:0051602	response to electrical stimulus	30	-0.341787	-1.25093	0.149254	0.285015	0.18651	3381	tags=50%, list=23%, signal=39%	23774/23191/5978/7832/929/5027/7976/9590/4914/10142/3760/2056/199/10891/6548
BP	GO:0061844	antimicrobial humoral immune response mediated by antimicrobial peptide	34	-0.328721	-1.24694	0.149254	0.285015	0.18651	3328	tags=41%, list=22%, signal=32%	5196/84659/6280/2921/1672/6374/3576/2919/2920/6039/10563/6372/6283/9547
BP	GO:0001767	establishment of lymphocyte polarity	12	-0.474801	-1.32804	0.148984	0.284639	0.186264	4006	tags=67%, list=27%, signal=49%	1236/2934/6363/6366/56603/56253/1794/81704
BP	GO:0061437	renal system vasculature development	24	-0.364606	-1.27827	0.148615	0.284002	0.185847	1512	tags=58%, list=10%, signal=52%	59/4854/80310/5311/284/2303/2828/4851/7010/1958/4853/6943/3280/5156
BP	GO:0061440	kidney vasculature development	24	-0.364606	-1.27827	0.148615	0.284002	0.185847	1512	tags=58%, list=10%, signal=52%	59/4854/80310/5311/284/2303/2828/4851/7010/1958/4853/6943/3280/5156
MF	GO:0016780	phosphotransferase activity, for other substituted phosphate groups	18	0.430597	1.31633	0.148211	0.283369	0.185433	1484	tags=28%, list=10%, signal=25%	54675/84572/10423/56994/5281
BP	GO:0002028	regulation of sodium ion transport	73	-0.256393	-1.17467	0.148148	0.283318	0.185399	3888	tags=36%, list=26%, signal=26%	23171/55800/4846/6324/482/11261/5187/817/5027/476/57520/5270/7402/486/65268/6331/53826/5581/207/53827/6548/288/5348/5652/2040/6546
BP	GO:0006901	vesicle coating	68	0.301339	1.24133	0.148148	0.283318	0.185399	3112	tags=25%, list=21%, signal=20%	10113/2153/83696/59349/1294/89866/79090/84364/4905/553115/8729/10342/6396/51693/6399/10016/51128
BP	GO:0044788	modulation by host of viral process	27	-0.352633	-1.25369	0.14787	0.282957	0.185163	1157	tags=22%, list=8%, signal=21%	25827/1436/5806/1401/2040/858
BP	GO:0010934	macrophage cytokine production	16	-0.419478	-1.28724	0.147887	0.282957	0.185163	1215	tags=44%, list=8%, signal=40%	2621/51704/7040/10859/7043/11213/7099
BP	GO:0071474	cellular hyperosmotic response	15	-0.432644	-1.29411	0.147806	0.28294	0.185152	3950	tags=53%, list=27%, signal=39%	6513/9181/231/358/2056/8531/5602/92241
BP	GO:1902904	negative regulation of supramolecular fiber organization	130	-0.23239	-1.15476	0.147727	0.282897	0.185124	4577	tags=35%, list=31%, signal=25%	55607/50848/2059/3949/120/1003/23075/146057/22919/27124/2934/7111/85464/89795/51332/29767/9181/56203/51474/395/6712/822/11075/79822/91663/7454/9168/119/9535/85477/50853/11151/11013/10391/25999/4131/80206/6710/7114/4070/130271/6622/5217/9353/11117/90102
BP	GO:0035437	maintenance of protein localization in endoplasmic reticulum	14	0.462602	1.3121	0.147748	0.282897	0.185124	1897	tags=29%, list=13%, signal=25%	51141/8733/11079/10945
MF	GO:0051059	NF-kappaB binding	31	0.363381	1.26669	0.147595	0.282805	0.185064	2867	tags=35%, list=19%, signal=29%	80279/79918/92140/4869/328/7159/55662/64320/5970/8841/11124
BP	GO:0006337	nucleosome disassembly	15	0.444615	1.29511	0.147627	0.282805	0.185064	3152	tags=33%, list=21%, signal=26%	6603/83743/6599/3159/6605
BP	GO:0006348	chromatin silencing at telomere	10	0.516098	1.33525	0.147482	0.282665	0.184972	1028	tags=20%, list=7%, signal=19%	84661/2145
BP	GO:0032273	positive regulation of protein polymerization	122	-0.235733	-1.15953	0.147309	0.282402	0.1848	4006	tags=36%, list=27%, signal=27%	1236/10097/22919/2934/5058/6249/89795/51199/2185/89848/56203/54551/148170/382/7408/79998/29108/51429/10810/7454/6356/10344/6366/55971/10142/9535/85477/11135/11151/10602/5581/9873/342184/4131/2242/10178/51673/3383/3055/3071/10152/8440/5217/56907
MF	GO:1900750	oligopeptide binding	13	0.467358	1.31924	0.146853	0.281619	0.184288	3835	tags=54%, list=26%, signal=40%	4258/4257/2948/2937/10314/2947/80142
BP	GO:0050685	positive regulation of mRNA processing	29	0.368038	1.26496	0.146865	0.281619	0.184288	2555	tags=24%, list=17%, signal=20%	9588/3297/10262/27339/79577/6625/1153
BP	GO:0046329	negative regulation of JNK cascade	34	-0.33124	-1.25649	0.146766	0.281568	0.184254	1693	tags=26%, list=11%, signal=24%	10114/2122/207/26191/51339/2150/140885/2950/6422
BP	GO:0035249	synaptic transmission, glutamatergic	70	-0.264823	-1.19862	0.146667	0.281492	0.184204	3743	tags=43%, list=25%, signal=32%	2894/7124/5021/2185/4983/2898/5270/4208/7143/729230/9162/254263/6857/9456/5023/3356/4914/6812/4920/57555/54413/59283/57030/120892/6347/8564/5743/2918/1956/57616
MF	GO:0008474	palmitoyl-(protein) hydrolase activity	12	0.481462	1.32114	0.146691	0.281492	0.184204	4368	tags=50%, list=29%, signal=35%	127018/7920/11313/10434/51104/145447
MF	GO:0098599	palmitoyl hydrolase activity	12	0.481462	1.32114	0.146691	0.281492	0.184204	4368	tags=50%, list=29%, signal=35%	127018/7920/11313/10434/51104/145447
BP	GO:0098734	macromolecule depalmitoylation	12	0.481462	1.32114	0.146691	0.281492	0.184204	4368	tags=50%, list=29%, signal=35%	127018/7920/11313/10434/51104/145447
BP	GO:0030520	intracellular estrogen receptor signaling pathway	49	0.323493	1.24836	0.146382	0.281175	0.183997	3655	tags=31%, list=25%, signal=23%	57678/142/367/23558/65992/8031/6714/10413/79039/8626/9420/6294/9325/79447/6502
BP	GO:0009313	oligosaccharide catabolic process	11	0.508393	1.34204	0.146209	0.280981	0.18387	3411	tags=55%, list=23%, signal=42%	129807/10825/4758/4123/2760/3074
BP	GO:0009259	ribonucleotide metabolic process	352	0.221386	1.14531	0.146245	0.280981	0.18387	3370	tags=28%, list=23%, signal=22%	23305/10654/55856/51085/55811/3295/57678/51703/55746/7923/271/5563/4882/10380/6576/3094/2987/84693/25874/117145/142/80221/3692/10165/80347/54995/5313/283927/84836/348158/4832/318/6901/10861/6822/9759/116285/353/284486/57546/5164/215/3615/84277/51292/4830/54898/5163/51268/56474/7372/1537/55526/8086/123876/8694/7371/7175/79023/5465/6319/3704/9524/4597/790/139596/6396/54963/30968/131870/339123/5198/…
BP	GO:0035518	histone H2A monoubiquitination	17	0.427264	1.2875	0.146087	0.280832	0.183772	3473	tags=35%, list=23%, signal=27%	6015/84759/1642/648/6500/84108
BP	GO:0014741	negative regulation of muscle hypertrophy	24	-0.366849	-1.28614	0.146096	0.280832	0.183772	2350	tags=33%, list=16%, signal=28%	2308/221476/7132/4851/3488/5999/7133/5997
BP	GO:0035376	sterol import	10	0.519355	1.34368	0.145683	0.2802	0.183359	1188	tags=30%, list=8%, signal=28%	336/948/4035
BP	GO:0070508	cholesterol import	10	0.519355	1.34368	0.145683	0.2802	0.183359	1188	tags=30%, list=8%, signal=28%	336/948/4035
BP	GO:0072595	maintenance of protein localization in organelle	41	0.337504	1.24218	0.145695	0.2802	0.183359	2033	tags=24%, list=14%, signal=21%	51141/8733/129685/7295/11315/585/11079/10945/3192/1020
BP	GO:0010640	regulation of platelet-derived growth factor receptor signaling pathway	22	-0.376575	-1.31031	0.145585	0.280193	0.183355	1669	tags=27%, list=11%, signal=24%	867/5771/65009/2152/5739/6622
BP	GO:0048524	positive regulation of viral process	104	0.270078	1.19188	0.14554	0.280176	0.183343	4286	tags=36%, list=29%, signal=25%	64710/51176/26986/7023/81559/2959/5091/103/7936/5440/6827/6780/23367/2332/7251/51497/3249/3434/27243/1642/9218/7469/6882/5439/5437/6732/5434/25920/5432/1660/5436/6829/92421/5478/5886/5441/5034
BP	GO:0051127	positive regulation of actin nucleation	16	-0.424863	-1.30376	0.14554	0.280176	0.183343	3788	tags=62%, list=25%, signal=47%	123720/23191/2934/54551/10810/7454/85477/9873/342184/10152
BP	GO:0048026	positive regulation of mRNA splicing, via spliceosome	19	0.410835	1.26964	0.145299	0.27985	0.18313	5747	tags=58%, list=39%, signal=36%	9588/10262/27339/6625/1153/26528/27316/4691/5935/22938/283375
BP	GO:0032024	positive regulation of insulin secretion	60	0.310489	1.24783	0.145161	0.279653	0.183001	1855	tags=22%, list=12%, signal=19%	2752/7447/25924/25874/23410/2852/2746/8660/8938/4035/8398/5950/55638
BP	GO:0060972	left/right pattern formation	20	-0.383097	-1.26822	0.144963	0.27934	0.182796	3826	tags=45%, list=26%, signal=33%	55329/168507/28514/10370/4851/200894/55081/4853/6615
BP	GO:2001238	positive regulation of extrinsic apoptotic signaling pathway	49	-0.288864	-1.21917	0.14467	0.278844	0.182471	3204	tags=31%, list=22%, signal=24%	8915/29108/8743/81618/8742/5366/3624/6498/658/5979/857/7057/5788/6422/8406
BP	GO:0099509	regulation of presynaptic cytosolic calcium ion concentration	12	-0.478814	-1.33927	0.14447	0.278526	0.182263	3869	tags=67%, list=26%, signal=49%	793/491/490/23413/5023/5028/10590/776
BP	GO:1900025	negative regulation of substrate adhesion-dependent cell spreading	12	-0.477951	-1.33685	0.14447	0.278526	0.182263	2866	tags=42%, list=19%, signal=34%	23603/2192/1946/4070/10631
MF	GO:0090482	vitamin transmembrane transporter activity	27	0.371069	1.26066	0.144279	0.278295	0.182112	3145	tags=37%, list=21%, signal=29%	8884/113235/9429/9962/6514/10560/5950/9963/81034/6573
MF	GO:0046527	glucosyltransferase activity	16	0.438083	1.30093	0.144097	0.278043	0.181947	1587	tags=25%, list=11%, signal=22%	2629/56886/79053/29880
CC	GO:0016471	vacuolar proton-transporting V-type ATPase complex	15	0.448712	1.30705	0.144112	0.278043	0.181947	1784	tags=27%, list=12%, signal=23%	535/528/9550/51606
BP	GO:0032516	positive regulation of phosphoprotein phosphatase activity	19	-0.393981	-1.27863	0.143885	0.27774	0.181749	2079	tags=63%, list=14%, signal=54%	57181/3672/115352/805/4659/801/9863/945/3717/5788/23645/11314
MF	GO:0015035	protein disulfide oxidoreductase activity	19	0.412689	1.27537	0.14359	0.277239	0.181421	3835	tags=53%, list=26%, signal=39%	51022/7296/9973/7295/373156/2671/114112/131474/10495/80142
BP	GO:0035994	response to muscle stretch	16	-0.428209	-1.31403	0.143192	0.27654	0.180964	610	tags=56%, list=4%, signal=54%	4878/4792/4790/7273/27063/3725/6548/2353/6546
MF	GO:0008271	secondary active sulfate transmembrane transporter activity	12	0.484404	1.32921	0.143113	0.276454	0.180908	4217	tags=50%, list=28%, signal=36%	65010/10861/284129/375611/115111/26266
MF	GO:0051011	microtubule minus-end binding	12	0.485015	1.33089	0.143113	0.276454	0.180908	5251	tags=58%, list=35%, signal=38%	54930/114791/10844/57662/85378/23271/4926
BP	GO:0060572	morphogenesis of an epithelial bud	12	0.486945	1.33619	0.143113	0.276454	0.180908	1278	tags=33%, list=9%, signal=30%	652/6469/367/1499
MF	GO:0017025	TBP-class protein binding	25	0.379562	1.26005	0.142857	0.276165	0.180718	4862	tags=60%, list=33%, signal=40%	2959/196/5701/10856/6883/6882/8607/5705/10589/3087/3185/6872/7067/2972/55290
BP	GO:0043902	positive regulation of multi-organism process	31	-0.339813	-1.25835	0.142857	0.276165	0.180718	3581	tags=42%, list=24%, signal=32%	5021/1910/10184/8912/8654/85360/5028/3625/3624/5139/151056/646/5724
BP	GO:0046386	deoxyribose phosphate catabolic process	20	0.404138	1.27254	0.142857	0.276165	0.180718	3663	tags=40%, list=25%, signal=30%	1854/4913/4968/79661/56953/131870/7374/23583
CC	GO:0070160	tight junction	116	-0.236206	-1.1578	0.142857	0.276165	0.180718	4888	tags=46%, list=33%, signal=31%	117/9693/51208/26/9265/50848/91862/60/10686/1003/84612/261734/5010/23094/58494/79983/7855/4867/4072/225689/9071/9181/286676/5584/89958/2697/7408/79778/1894/9076/7046/11149/11346/55691/27134/5912/9414/9863/57125/83700/23616/23150/8531/4810/54587/288/1741/5376/51599/1969/79827/154810/357
BP	GO:0071354	cellular response to interleukin-6	37	-0.325751	-1.27338	0.142857	0.276165	0.180718	1669	tags=30%, list=11%, signal=26%	867/3569/5771/3717/57817/6404/3383/6688/10891/5740/9021
BP	GO:0055070	copper ion homeostasis	17	0.429537	1.29435	0.142609	0.276025	0.180627	3056	tags=41%, list=21%, signal=33%	475/375/51076/28952/150684/540/6341
BP	GO:0045824	negative regulation of innate immune response	53	-0.274119	-1.18152	0.142494	0.27587	0.180526	2513	tags=28%, list=17%, signal=24%	4321/2/7301/56833/197358/3965/1378/5771/10225/10859/3428/11326/11213/84868/5272
BP	GO:0000338	protein deneddylation	10	0.521227	1.34852	0.142086	0.27515	0.180054	3716	tags=60%, list=25%, signal=45%	10987/50813/2873/10980/64708/51138
BP	GO:1900225	regulation of NLRP3 inflammasome complex assembly	13	-0.467415	-1.33619	0.14186	0.27478	0.179812	2360	tags=38%, list=16%, signal=32%	1654/115362/197358/4210/7099
BP	GO:1901028	regulation of mitochondrial outer membrane permeabilization involved in apoptotic signaling pathway	44	0.336847	1.26643	0.141447	0.274079	0.179353	1757	tags=18%, list=12%, signal=16%	666/2729/3303/4836/28978/5534/7755/7159
CC	GO:0031045	dense core granule	21	-0.375614	-1.27577	0.141463	0.274079	0.179353	3773	tags=52%, list=25%, signal=39%	23312/23230/547/6857/23413/54832/7857/101/25825/1393/9066
BP	GO:0042472	inner ear morphogenesis	74	-0.261383	-1.19583	0.141333	0.274069	0.179347	4142	tags=39%, list=28%, signal=28%	7020/2736/6899/121227/525/5754/10427/51761/220/55084/7976/79955/57216/115908/5013/1301/8516/4920/3198/9935/10253/5396/4646/8013/2535/2625/29/2260/2263
BP	GO:0045844	positive regulation of striated muscle tissue development	54	-0.27299	-1.18134	0.141388	0.274069	0.179347	3345	tags=39%, list=23%, signal=30%	56203/93649/6474/1948/4208/28514/23493/3084/56603/5562/4851/26585/7040/57817/23414/2817/596/2627/2735/2260/2263
BP	GO:0048636	positive regulation of muscle organ development	54	-0.27299	-1.18134	0.141388	0.274069	0.179347	3345	tags=39%, list=23%, signal=30%	56203/93649/6474/1948/4208/28514/23493/3084/56603/5562/4851/26585/7040/57817/23414/2817/596/2627/2735/2260/2263
MF	GO:0015173	aromatic amino acid transmembrane transporter activity	10	-0.503843	-1.33514	0.141256	0.274015	0.179311	2538	tags=50%, list=17%, signal=41%	4948/8140/6541/121260/120103
CC	GO:0042622	photoreceptor outer segment membrane	14	-0.4491	-1.32174	0.14094	0.27347	0.178955	3840	tags=43%, list=26%, signal=32%	5145/6094/5148/5158/8842/1259
BP	GO:1904886	beta-catenin destruction complex disassembly	17	0.430857	1.29832	0.14087	0.273401	0.17891	1928	tags=29%, list=13%, signal=26%	139285/1855/1499/1856/10023
BP	GO:0007219	Notch signaling pathway	164	-0.229693	-1.16469	0.140673	0.273356	0.17888	2829	tags=27%, list=19%, signal=22%	6928/57178/6774/28514/375704/7079/64065/3815/55333/9148/23286/23493/182/5350/221336/26508/6868/1004/4242/83464/4851/207/55294/3955/3559/4323/1903/26032/79633/1840/2805/3880/408/84441/4853/196403/23220/6615/10631/1956/3280/55589/1675/351
MF	GO:0033558	protein deacetylase activity	26	0.377099	1.26119	0.140704	0.273356	0.17888	2746	tags=35%, list=18%, signal=28%	23408/10014/23410/51547/9759/79885/55869/83933/8841
BP	GO:0016048	detection of temperature stimulus	22	-0.378938	-1.31854	0.140811	0.273356	0.17888	3754	tags=50%, list=25%, signal=37%	409/2898/63982/55107/3356/4914/56925/4804/7852/6387/2047
BP	GO:0018230	peptidyl-L-cysteine S-palmitoylation	22	-0.380304	-1.32329	0.140811	0.273356	0.17888	1151	tags=23%, list=8%, signal=21%	25999/340481/79683/51201/253832
BP	GO:0018231	peptidyl-S-diacylglycerol-L-cysteine biosynthetic process from peptidyl-cysteine	22	-0.380304	-1.32329	0.140811	0.273356	0.17888	1151	tags=23%, list=8%, signal=21%	25999/340481/79683/51201/253832
BP	GO:0044247	cellular polysaccharide catabolic process	22	-0.379919	-1.32195	0.140811	0.273356	0.17888	3966	tags=50%, list=27%, signal=37%	5500/5260/178/5837/79660/8972/801/55276/5255/313/283209
BP	GO:1903146	regulation of autophagy of mitochondrion	40	0.343352	1.25599	0.140496	0.27315	0.178745	5049	tags=50%, list=34%, signal=33%	10456/2629/84749/664/7249/11315/54543/6721/11140/27429/25793/10013/1459/3064/706/79594/57602/23274/7416/2017
BP	GO:0000012	single strand break repair	10	0.523927	1.35551	0.140288	0.272813	0.178525	2021	tags=30%, list=14%, signal=26%	7014/142/54840
BP	GO:0032000	positive regulation of fatty acid beta-oxidation	10	0.523504	1.35441	0.140288	0.272813	0.178525	2185	tags=50%, list=15%, signal=43%	3667/8660/215/440503/5465
MF	GO:0035255	ionotropic glutamate receptor binding	19	0.413986	1.27938	0.140171	0.272783	0.178505	1978	tags=26%, list=13%, signal=23%	5867/8878/4734/27092/4905
BP	GO:0006862	nucleotide transport	36	0.352624	1.26162	0.140203	0.272783	0.178505	3162	tags=31%, list=21%, signal=24%	2705/6576/10165/9673/284439/215/84275/9197/81034/203427/51000
BP	GO:0034497	protein localization to phagophore assembly site	12	0.488188	1.3396	0.139535	0.271618	0.177743	1519	tags=25%, list=10%, signal=22%	26100/79065/11152
MF	GO:0001882	nucleoside binding	338	-0.195533	-1.10645	0.139442	0.271505	0.177669	2810	tags=23%, list=19%, signal=19%	54509/6236/51560/23551/474344/4600/51277/9545/79785/10672/30844/155038/338382/163351/132946/57381/57111/30846/116442/29083/158158/55340/83871/2977/9609/115362/1612/80117/54734/221079/22800/5912/2775/171177/399/10381/115761/23682/200894/10981/51209/5870/5880/55303/85004/387496/9363/2769/5908/9077/10633/120892/23433/6447/115273/83452/7052/51762/7846/6102/6674/5899/5874/30845/51175/23708/55647/11031…
BP	GO:0001967	suckling behavior	10	-0.50473	-1.33749	0.139013	0.270759	0.177181	1632	tags=50%, list=11%, signal=45%	2744/1271/1602/9464/351
BP	GO:0002347	response to tumor cell	21	-0.376575	-1.27903	0.139024	0.270759	0.177181	1772	tags=29%, list=12%, signal=25%	11126/56253/10666/29126/27303/84868
BP	GO:0036151	phosphatidylcholine acyl-chain remodeling	21	-0.376533	-1.27889	0.139024	0.270759	0.177181	2840	tags=48%, list=19%, signal=39%	5320/81579/10162/5322/50640/254531/151056/5321/129642/79887
CC	GO:0101002	ficolin-1-rich granule	122	-0.238962	-1.17542	0.13881	0.270544	0.17704	895	tags=15%, list=6%, signal=14%	51411/7414/3101/5315/10875/80301/7130/1520/4332/23406/427/2950/83716/7077/26578/1675/978/4860
CC	GO:1904813	ficolin-1-rich granule lumen	122	-0.238962	-1.17542	0.13881	0.270544	0.17704	895	tags=15%, list=6%, signal=14%	51411/7414/3101/5315/10875/80301/7130/1520/4332/23406/427/2950/83716/7077/26578/1675/978/4860
BP	GO:0072350	tricarboxylic acid metabolic process	14	0.466155	1.32217	0.138739	0.270539	0.177037	3205	tags=50%, list=22%, signal=39%	2746/3417/3420/23409/6569/1431/3421
BP	GO:0021988	olfactory lobe development	24	-0.369972	-1.29709	0.138539	0.270217	0.176826	2295	tags=42%, list=15%, signal=35%	10371/23287/55118/9355/8320/120892/22809/1436/9353/3398
BP	GO:0019985	translesion synthesis	39	0.345186	1.25653	0.138333	0.270187	0.176806	5104	tags=56%, list=34%, signal=37%	353497/84875/26073/83932/7314/7706/55666/7415/5981/9100/6233/5429/6118/7311/6119/5983/57804/5111/6117/5425/5424/7316
CC	GO:0044214	spanning component of plasma membrane	11	-0.489887	-1.34016	0.138393	0.270187	0.176806	4070	tags=64%, list=27%, signal=46%	55966/6565/54795/54825/123041/659/57419
BP	GO:0010611	regulation of cardiac muscle hypertrophy	50	-0.283296	-1.20349	0.138462	0.270187	0.176806	2702	tags=40%, list=18%, signal=33%	29995/5152/5058/817/6093/5530/8654/2308/221476/7132/4205/4851/57817/5999/148/6548/8013/7133/5997/9464
MF	GO:0015250	water channel activity	10	0.52597	1.36079	0.138489	0.270187	0.176806	310	tags=30%, list=2%, signal=29%	363/366/282679
CC	GO:0031314	extrinsic component of mitochondrial inner membrane	10	0.525346	1.35918	0.138489	0.270187	0.176806	4501	tags=70%, list=30%, signal=49%	84274/51025/84273/51117/132001/10229/51004
MF	GO:0047429	nucleoside-triphosphate diphosphatase activity	10	0.525428	1.35939	0.138489	0.270187	0.176806	4484	tags=60%, list=30%, signal=42%	1854/8623/3704/131870/1660/5169
BP	GO:0090043	regulation of tubulin deacetylation	10	0.525962	1.36077	0.138489	0.270187	0.176806	309	tags=20%, list=2%, signal=20%	4752/5563
MF	GO:0015215	nucleotide transmembrane transporter activity	32	0.364756	1.28434	0.138158	0.270011	0.176691	3162	tags=31%, list=21%, signal=25%	6576/10165/9673/284439/215/84275/9197/81034/203427/51000
BP	GO:0007588	excretion	48	0.328213	1.25836	0.138103	0.269971	0.176665	2736	tags=25%, list=18%, signal=20%	363/366/9429/135/5002/9380/1201/4302/10699/183/64241/4192
BP	GO:1902074	response to salt	12	0.489579	1.34341	0.137746	0.2696	0.176422	3581	tags=50%, list=24%, signal=38%	55328/3297/1616/7564/3178/375611
BP	GO:0006767	water-soluble vitamin metabolic process	75	0.29274	1.2332	0.137821	0.2696	0.176422	1798	tags=20%, list=12%, signal=18%	8884/10840/4548/80308/316/9446/113235/2729/9962/5091/9104/326625/55163/10560/1528
BP	GO:0051693	actin filament capping	33	-0.33368	-1.25799	0.137845	0.2696	0.176422	5346	tags=52%, list=36%, signal=33%	2039/830/5756/57731/2059/120/2934/7111/51332/29767/56203/6712/822/119/85477/50853/6710
BP	GO:0060323	head morphogenesis	33	-0.333777	-1.25836	0.137845	0.2696	0.176422	1049	tags=21%, list=7%, signal=20%	64651/83690/1277/4313/7043/83716/5156
BP	GO:0071402	cellular response to lipoprotein particle stimulus	31	-0.344832	-1.27693	0.137845	0.2696	0.176422	3074	tags=42%, list=21%, signal=33%	928/4023/19/9619/968/6868/84830/207/3689/55512/2207/6850/7099
BP	GO:0090184	positive regulation of kidney development	31	-0.342418	-1.26799	0.137845	0.2696	0.176422	1912	tags=32%, list=13%, signal=28%	55366/54361/8842/5979/26585/100133941/1958/3976/2625/10409
BP	GO:0043467	regulation of generation of precursor metabolites and energy	140	0.259662	1.19468	0.137879	0.2696	0.176422	3558	tags=29%, list=24%, signal=22%	3667/51085/51204/55746/664/5563/23479/3692/8660/648791/11315/9759/10131/215/84277/90673/84300/8086/89801/84275/7175/79023/5465/84273/6396/339123/26471/7415/3795/2646/405/8473/8021/205/10063/208/27166/5571/4927/5208
BP	GO:0006582	melanin metabolic process	20	-0.384611	-1.27323	0.137592	0.26951	0.176364	2538	tags=35%, list=17%, signal=29%	4948/1001/4435/7220/596/4644/9839
BP	GO:0098900	regulation of action potential	46	-0.297372	-1.23137	0.137255	0.268917	0.175975	1938	tags=26%, list=13%, signal=23%	6331/10142/784/775/2316/857/287/148/781/6548/288/1829
BP	GO:0007549	dosage compensation	15	0.453382	1.32065	0.137083	0.268646	0.175798	4375	tags=47%, list=29%, signal=33%	56339/3192/64783/10209/29890/5394/5976
BP	GO:0009048	dosage compensation by inactivation of X chromosome	15	0.453382	1.32065	0.137083	0.268646	0.175798	4375	tags=47%, list=29%, signal=33%	56339/3192/64783/10209/29890/5394/5976
BP	GO:0030178	negative regulation of Wnt signaling pathway	189	0.246319	1.1834	0.136628	0.267889	0.175303	3798	tags=30%, list=26%, signal=22%	85407/5710/147111/8313/54894/139285/6478/1855/55612/84133/27121/7249/6469/59349/5692/7088/56998/169200/10146/5701/5709/5693/4035/1432/5721/1856/2719/10856/5720/9491/6591/3485/5686/92162/5691/6788/2010/25987/4192/5716/5706/22943/267/337867/5705/100113407/10197/5687/51741/5707/5695/10297/5702/6794/5717/5684
BP	GO:0070266	necroptotic process	36	-0.326383	-1.25938	0.136585	0.267873	0.175292	4390	tags=39%, list=30%, signal=27%	330/253430/10059/7124/9181/81030/929/356/11035/8531/857/7098/57162/7099
BP	GO:0034379	very-low-density lipoprotein particle assembly	13	0.476922	1.34624	0.136364	0.267505	0.175051	2443	tags=46%, list=16%, signal=39%	346/375/341/8694/338/4547
BP	GO:1902751	positive regulation of cell cycle G2/M phase transition	29	-0.35264	-1.28403	0.136364	0.267505	0.175051	5498	tags=45%, list=37%, signal=28%	79915/9525/5890/8766/3306/993/5087/8317/7480/6604/994/26271/351
CC	GO:0036464	cytoplasmic ribonucleoprotein granule	209	0.242299	1.1821	0.135908	0.266745	0.174554	4418	tags=36%, list=30%, signal=26%	1780/10456/22927/5563/9475/22794/26986/9898/8878/10146/11022/5701/79752/8087/127933/27097/6780/9513/129563/1653/23367/2332/6311/56288/57521/3192/55643/5042/26019/9924/4343/57819/1981/26097/9698/27161/1153/7706/8761/7415/100131187/6175/4137/80153/6194/10482/149041/84271/6606/6158/1992/5687/10084/6191/23034/25804/5093/5702/1660/6128/5436/7812/2553/55308/80336/23215/3190/113251/23435/56478/10642/112…
BP	GO:0070227	lymphocyte apoptotic process	65	-0.26887	-1.20537	0.13577	0.266541	0.174421	3527	tags=42%, list=24%, signal=32%	171558/10018/8915/5027/939/27242/5133/356/155038/3958/917/101/3575/6352/207/11035/3965/3559/5588/695/3718/84807/3091/2737/29126/81704/3586
BP	GO:0032069	regulation of nuclease activity	22	0.398788	1.27564	0.135506	0.266089	0.174125	4411	tags=45%, list=30%, signal=32%	7014/3303/7013/79661/4869/6917/7009/23411/6188/1676
BP	GO:0016973	poly(A)+ mRNA export from nucleus	16	0.442685	1.3146	0.135417	0.26598	0.174054	4008	tags=56%, list=27%, signal=41%	56943/2733/9877/55795/10482/84271/55308/3087/8106
BP	GO:1900273	positive regulation of long-term synaptic potentiation	16	0.442577	1.31428	0.135417	0.26598	0.174054	1370	tags=38%, list=9%, signal=34%	2048/4311/8878/135/5649/6780
BP	GO:0045066	regulatory T cell differentiation	31	-0.345155	-1.27813	0.135338	0.26596	0.17404	4354	tags=55%, list=29%, signal=39%	3458/940/2529/1493/50943/3659/2177/3902/9760/861/8651/3965/3559/1378/10288/11006/4773
BP	GO:0101023	vascular endothelial cell proliferation	20	-0.385425	-1.27593	0.135135	0.265627	0.173822	3298	tags=45%, list=22%, signal=35%	3481/4208/6774/1285/6868/6347/3676/10000/2260
BP	GO:1905562	regulation of vascular endothelial cell proliferation	20	-0.385425	-1.27593	0.135135	0.265627	0.173822	3298	tags=45%, list=22%, signal=35%	3481/4208/6774/1285/6868/6347/3676/10000/2260
CC	GO:0099572	postsynaptic specialization	296	-0.20253	-1.127	0.134615	0.2648	0.173281	2740	tags=26%, list=18%, signal=22%	2903/3708/11178/6774/4600/1742/400745/9162/254263/8831/2596/23413/9456/55333/66000/1501/5332/5028/9148/2904/1600/25978/11346/7074/23237/10142/58512/8516/54910/8787/7525/107/119/2534/1627/9123/659/9863/53616/6853/401190/57555/64506/4915/775/8898/59283/5621/27445/4131/4804/9201/64084/3751/408/3750/78999/51201/5802/23208/4355/4900/57537/64101/85461/1741/5800/57689/10611/5142/8440/5552/29/23136/1949/…
BP	GO:0051881	regulation of mitochondrial membrane potential	63	0.306979	1.23939	0.134647	0.2648	0.173281	3452	tags=33%, list=23%, signal=26%	666/664/6647/2729/142/135/598/11315/7314/215/10935/1497/11334/84275/6714/30968/7415/4137/2730/208/27166
BP	GO:0061517	macrophage proliferation	10	-0.506804	-1.34299	0.134529	0.264701	0.173217	2246	tags=50%, list=15%, signal=42%	1435/146433/54209/1436/90865
BP	GO:0006687	glycosphingolipid metabolic process	58	-0.276526	-1.21202	0.134367	0.264448	0.173051	2706	tags=31%, list=18%, signal=25%	6489/51228/8706/3815/79152/27090/8707/5562/2581/256435/55512/338596/3696/7357/9334/7903/427/412
CC	GO:0030867	rough endoplasmic reticulum membrane	27	0.377394	1.28215	0.134328	0.264439	0.173045	5484	tags=59%, list=37%, signal=37%	6726/79139/6155/5298/51430/58477/6234/6235/51009/6748/10952/57003/27346/6100/5351/91319
BP	GO:0034116	positive regulation of heterotypic cell-cell adhesion	14	-0.452062	-1.33046	0.134228	0.264308	0.172959	2071	tags=29%, list=14%, signal=25%	3932/3553/8631/3586
BP	GO:0010592	positive regulation of lamellipodium assembly	21	-0.379797	-1.28997	0.134146	0.264213	0.172897	1726	tags=48%, list=12%, signal=42%	100506658/538/10109/10096/10097/26053/51196/6624/5880/79647
MF	GO:0008374	O-acyltransferase activity	41	0.340324	1.25256	0.134106	0.2642	0.172889	2029	tags=22%, list=14%, signal=19%	8443/54675/55733/57678/10554/6901/54947/1384/8694
BP	GO:0072672	neutrophil extravasation	11	-0.49314	-1.34906	0.133929	0.263917	0.172704	1761	tags=36%, list=12%, signal=32%	101/5294/5293/7499
BP	GO:0003073	regulation of systemic arterial blood pressure	74	-0.263235	-1.20431	0.133333	0.26281	0.171979	3731	tags=35%, list=25%, signal=26%	5331/4846/5021/6648/2697/7168/5125/1907/133/143872/170690/1522/2621/659/10391/1535/83988/148/2149/5800/1889/2150/10631/9424/552/89797
BP	GO:0044804	autophagy of nucleus	14	0.468423	1.32861	0.133333	0.26281	0.171979	3640	tags=43%, list=24%, signal=32%	26100/9821/79065/11152/9140/9776
BP	GO:0090481	pyrimidine nucleotide-sugar transmembrane transport	10	0.531297	1.37457	0.133094	0.26247	0.171756	4014	tags=40%, list=27%, signal=29%	51006/11046/113829/10237
BP	GO:0030850	prostate gland development	42	-0.313485	-1.25382	0.132992	0.262336	0.171669	1722	tags=26%, list=12%, signal=23%	4824/4851/10116/301/3400/2737/23213/2735/3371/2263/6422
BP	GO:0071276	cellular response to cadmium ion	33	-0.334919	-1.26267	0.132832	0.262086	0.171505	2220	tags=33%, list=15%, signal=28%	4502/653361/207/4496/3162/4493/4499/1536/4494/1956/2353
BP	GO:0032925	regulation of activin receptor signaling pathway	20	0.410704	1.29322	0.132773	0.262035	0.171472	2418	tags=30%, list=16%, signal=25%	6469/23144/10468/4838/4221/1460
BP	GO:0072683	T cell extravasation	13	-0.471721	-1.34851	0.132558	0.261677	0.171238	2582	tags=62%, list=17%, signal=51%	1398/9466/50848/729230/11035/3383/6347/7499
BP	GO:0043254	regulation of protein-containing complex assembly	396	-0.193352	-1.10756	0.13242	0.26147	0.171103	4426	tags=34%, list=30%, signal=25%	51466/9530/578/57617/3458/120/122664/129293/1003/9113/5063/10096/29800/26054/9855/10333/8543/1236/8780/10097/1385/22919/7037/2099/27124/2934/7111/7124/5058/6249/85464/89795/51199/225689/2185/51332/4312/29767/9181/10018/1015/89848/55832/56203/54551/148170/382/7408/79998/1978/7984/29108/5781/6712/51429/822/19/7480/11075/51100/79822/1654/1643/91663/10810/3958/7454/6812/6356/10344/6366/55971/10142/11…
MF	GO:0042171	lysophosphatidic acid acyltransferase activity	16	0.446425	1.32571	0.131944	0.260597	0.170531	1191	tags=31%, list=8%, signal=29%	54675/63874/10554/6901/54947
BP	GO:0044241	lipid digestion	16	0.446202	1.32505	0.131944	0.260597	0.170531	4731	tags=62%, list=32%, signal=43%	1645/336/948/64241/116519/339221/8435/64240/56624/1056
BP	GO:0003091	renal water homeostasis	30	-0.348434	-1.27525	0.131841	0.260524	0.170483	3225	tags=33%, list=22%, signal=26%	113/231/358/107/361/111/3037/360/109/5577
CC	GO:0032433	filopodium tip	15	-0.442944	-1.32491	0.13164	0.260304	0.170339	832	tags=27%, list=6%, signal=25%	4651/10152/4644/2047
BP	GO:1901739	regulation of myoblast fusion	15	-0.445306	-1.33198	0.13164	0.260304	0.170339	2834	tags=33%, list=19%, signal=27%	92304/30846/963/4773/3566
BP	GO:0033632	regulation of cell-cell adhesion mediated by integrin	11	-0.495556	-1.35567	0.131696	0.260304	0.170339	1773	tags=82%, list=12%, signal=72%	65125/5420/23075/100/916/6352/10563/83706/8631
BP	GO:0098883	synapse pruning	11	-0.494429	-1.35258	0.131696	0.260304	0.170339	3851	tags=64%, list=26%, signal=47%	2043/1524/3684/54209/712/714/713
BP	GO:0003184	pulmonary valve morphogenesis	16	-0.433098	-1.32903	0.131455	0.260192	0.170266	2058	tags=62%, list=14%, signal=54%	7042/4846/64220/23493/182/26508/4851/4772/4853/9353
BP	GO:0002832	negative regulation of response to biotic stimulus	83	-0.252531	-1.17643	0.131507	0.260192	0.170266	2811	tags=27%, list=19%, signal=22%	4321/5495/2/6397/7301/56833/197358/5654/114769/3965/3559/1378/5771/10225/10859/3428/10875/11326/11213/84868/11027/5272
CC	GO:0097733	photoreceptor cell cilium	83	-0.252718	-1.17731	0.131507	0.260192	0.170266	3840	tags=36%, list=26%, signal=27%	5145/2981/7399/6094/2776/4867/6103/4117/51332/51761/5148/65062/5961/3617/79955/55212/5158/10518/167691/375298/8842/1259/56121/4131/55081/56123/1462/5742/4644/5873
BP	GO:0046627	negative regulation of insulin receptor signaling pathway	29	-0.356709	-1.29885	0.131313	0.260005	0.170144	1815	tags=28%, list=12%, signal=24%	5579/5562/8651/5588/5771/5791/3553/9021
MF	GO:0044183	protein folding chaperone	25	0.38397	1.27469	0.131229	0.259905	0.170078	4656	tags=44%, list=31%, signal=30%	3305/3303/3326/5202/3315/3313/3304/23770/5201/1676/10576
BP	GO:0090280	positive regulation of calcium ion import	17	-0.418987	-1.31561	0.131148	0.259864	0.170051	2176	tags=71%, list=15%, signal=60%	2916/487/5159/6781/56848/10268/9914/3958/51393/6348/6347/6387
BP	GO:0051797	regulation of hair follicle development	18	0.43488	1.32943	0.131175	0.259864	0.170051	1646	tags=33%, list=11%, signal=30%	55612/27121/10468/1499/6608/8717
BP	GO:1902686	mitochondrial outer membrane permeabilization involved in programmed cell death	57	0.317302	1.25851	0.130933	0.259515	0.169823	1757	tags=18%, list=12%, signal=16%	666/664/2729/3303/4836/28978/5534/7755/282991/7159
MF	GO:0030507	spectrin binding	26	-0.361273	-1.29329	0.130864	0.259444	0.169777	1817	tags=31%, list=12%, signal=27%	119/286/2784/287/2037/4651/5788/288
MF	GO:0043295	glutathione binding	12	0.4955	1.35966	0.13059	0.259092	0.169546	3835	tags=58%, list=26%, signal=43%	4258/4257/2948/2937/10314/2947/80142
BP	GO:0009161	ribonucleoside monophosphate metabolic process	47	0.333751	1.27216	0.130653	0.259092	0.169546	3772	tags=40%, list=25%, signal=30%	271/2987/318/353/3615/51292/7372/64077/7371/790/139596/54963/5198/471/205/1739/8573/50808/10606
BP	GO:0042634	regulation of hair cycle	26	0.382088	1.27788	0.130653	0.259092	0.169546	1739	tags=27%, list=12%, signal=24%	55612/27121/10468/1499/6608/8717/79574
MF	GO:0004386	helicase activity	152	0.257603	1.19753	0.130106	0.258202	0.168964	5106	tags=40%, list=34%, signal=27%	83479/23132/8449/9400/55794/6499/10146/56897/79913/2068/90957/1653/10856/9557/9704/317781/51428/50485/54606/10111/6832/57062/22907/64794/4343/54505/54921/8607/2547/79039/11218/9785/11325/79132/1662/1660/55636/55308/9775/23586/57647/1659/2071/9879/5976/60625/11056/79009/2963/23020/85441/5983/8653/7919/25788/113510/8886/4172/3508/54555/57696
BP	GO:0006458	'de novo' protein folding	36	0.359205	1.28516	0.130068	0.258191	0.168957	3502	tags=36%, list=24%, signal=28%	56886/3305/3303/54788/10728/3329/6767/7266/3336/27000/3313/131474/3304
CC	GO:0070603	SWI/SNF superfamily-type complex	72	0.298886	1.24813	0.129952	0.258123	0.168912	4012	tags=33%, list=27%, signal=24%	6603/55249/283899/51377/83444/26039/79913/4798/10467/10856/57459/6599/10902/64431/7528/8607/81611/6605/54108/55929/5977/57504/27443/9112
BP	GO:0019076	viral release from host cell	34	0.356926	1.27336	0.13	0.258123	0.168912	3202	tags=38%, list=22%, signal=30%	5987/81559/81603/5091/7251/9798/27243/1642/9218/7726/7706/11043/10206
BP	GO:0035890	exit from host	34	0.356926	1.27336	0.13	0.258123	0.168912	3202	tags=38%, list=22%, signal=30%	5987/81559/81603/5091/7251/9798/27243/1642/9218/7726/7706/11043/10206
BP	GO:0035891	exit from host cell	34	0.356926	1.27336	0.13	0.258123	0.168912	3202	tags=38%, list=22%, signal=30%	5987/81559/81603/5091/7251/9798/27243/1642/9218/7726/7706/11043/10206
BP	GO:0008652	cellular amino acid biosynthetic process	77	0.294872	1.24098	0.129808	0.258002	0.168833	3530	tags=32%, list=24%, signal=25%	2752/29920/4548/162417/55256/5053/2746/1036/51074/11315/23743/54529/1201/22928/4522/256987/790/84680/84706/5009/2747/84245/51733/2875/10994
CC	GO:0009925	basal plasma membrane	48	-0.29617	-1.24671	0.129676	0.257913	0.168774	2573	tags=33%, list=17%, signal=28%	358/8140/6541/4363/7439/659/6510/2064/7010/4070/64805/288/23428/6558/1956/3680
BP	GO:0061951	establishment of protein localization to plasma membrane	53	0.327341	1.28255	0.129721	0.257913	0.168774	3745	tags=38%, list=25%, signal=28%	163882/583/55204/80262/23513/63971/1201/8548/26003/4905/10791/6845/9912/10139/23163/9341/90196/10434/6844/55737
MF	GO:0060229	lipase activator activity	14	0.47119	1.33645	0.12973	0.257913	0.168774	2975	tags=50%, list=20%, signal=40%	375/5170/350/6810/2760/344/116519
MF	GO:0016796	exonuclease activity, active with either ribo- or deoxyribonucleic acids and producing 5'-phosphomonoesters	56	0.317692	1.26188	0.12945	0.257552	0.168539	5383	tags=48%, list=36%, signal=31%	90806/56915/83940/54512/129563/328/81875/54840/9924/5073/23404/79033/23016/5394/9937/112479/92667/22894/22803/25996/51010/64789/5424/9337/11277/23019/27301
BP	GO:0032933	SREBP signaling pathway	13	0.484203	1.36679	0.129371	0.25746	0.168478	3157	tags=46%, list=21%, signal=36%	51141/51043/83939/6721/22937/267
BP	GO:0002092	positive regulation of receptor internalization	21	-0.387525	-1.31622	0.129268	0.257322	0.168388	5354	tags=62%, list=36%, signal=40%	967/54806/6424/255738/5336/284/409/55681/9863/26585/408/6850/4908
MF	GO:0043027	cysteine-type endopeptidase inhibitor activity involved in apoptotic process	21	-0.384702	-1.30663	0.129268	0.257322	0.168388	3044	tags=38%, list=20%, signal=30%	939/6195/2621/4671/408/25816/6622/5272
BP	GO:0045981	positive regulation of nucleotide metabolic process	36	-0.328948	-1.26928	0.129268	0.257322	0.168388	4383	tags=47%, list=29%, signal=33%	5210/3458/2981/136/4846/2103/5027/2819/6774/3356/54209/5562/3091/10891/7114/5209/351
BP	GO:1900544	positive regulation of purine nucleotide metabolic process	36	-0.328948	-1.26928	0.129268	0.257322	0.168388	4383	tags=47%, list=29%, signal=33%	5210/3458/2981/136/4846/2103/5027/2819/6774/3356/54209/5562/3091/10891/7114/5209/351
BP	GO:0006476	protein deacetylation	91	0.28207	1.2166	0.129134	0.257316	0.168384	2832	tags=24%, list=19%, signal=20%	4752/2005/51043/5563/23408/10014/221477/55758/23410/604/51547/5245/9759/10467/7349/6907/23409/79885/55869/83933/8841/4137
BP	GO:0034982	mitochondrial protein processing	12	0.496155	1.36146	0.128801	0.256718	0.167993	3763	tags=58%, list=25%, signal=44%	115209/9512/23409/83943/30968/6687/196294
BP	GO:0007030	Golgi organization	132	0.261187	1.1964	0.128637	0.256456	0.167821	5164	tags=42%, list=35%, signal=28%	54828/22796/89866/25839/8934/55204/93643/10960/8674/55968/51112/10494/8548/146456/27314/91949/26003/5862/8729/83548/738/80124/64225/55666/55361/440270/10419/57662/9382/55300/5595/137886/10565/6811/3064/64145/653720/1453/339122/399687/54732/10228/128989/9820/5605/8675/2801/23271/9659/9950/54943/128637/9183/143187/81562/26259
BP	GO:0033081	regulation of T cell differentiation in thymus	24	-0.373766	-1.31039	0.128463	0.256175	0.167637	1761	tags=46%, list=12%, signal=40%	9760/101/3575/10125/2064/5771/84807/1960/3553/814/8876
BP	GO:0016233	telomere capping	38	0.352661	1.27259	0.128162	0.255639	0.167286	5997	tags=61%, list=40%, signal=36%	7014/7013/7874/10111/140609/5609/5595/65057/9937/26277/54386/80351/7515/100134934/79035/8658/8550/2072/5594/25913/4751/5591/24144
BP	GO:0070593	dendrite self-avoidance	13	-0.474952	-1.35774	0.127907	0.255256	0.167036	663	tags=54%, list=4%, signal=51%	6900/63923/57453/57549/91624/133418/152330
BP	GO:0002920	regulation of humoral immune response	65	-0.272326	-1.22087	0.127937	0.255256	0.167036	1493	tags=22%, list=10%, signal=19%	712/10563/735/1378/714/713/719/5199/730/5788/3553/11326/2213/728
BP	GO:0035767	endothelial cell chemotaxis	25	-0.366416	-1.29142	0.1275	0.254513	0.16655	2986	tags=56%, list=20%, signal=45%	5641/5025/8817/2246/3164/57449/64094/4851/10563/7057/1960/7114/2260/9037
BP	GO:0006972	hyperosmotic response	23	-0.377208	-1.31943	0.127451	0.25448	0.166528	3435	tags=48%, list=23%, signal=37%	9181/231/358/9076/2056/8531/7098/5602/92241/59341/6558
BP	GO:0097120	receptor localization to synapse	46	-0.303105	-1.25511	0.127451	0.25448	0.166528	2669	tags=48%, list=18%, signal=39%	3798/22883/102/1740/23426/201134/6616/1742/254263/8417/55333/3800/1627/53616/59283/6809/5602/7305/2239/23096/1741/10082
CC	GO:0033162	melanosome membrane	11	-0.498011	-1.36238	0.127232	0.254253	0.16638	2538	tags=55%, list=17%, signal=45%	4948/4935/23682/10981/10457/5873
CC	GO:0045009	chitosome	11	-0.498011	-1.36238	0.127232	0.254253	0.16638	2538	tags=55%, list=17%, signal=45%	4948/4935/23682/10981/10457/5873
CC	GO:0090741	pigment granule membrane	11	-0.498011	-1.36238	0.127232	0.254253	0.16638	2538	tags=55%, list=17%, signal=45%	4948/4935/23682/10981/10457/5873
CC	GO:0016592	mediator complex	40	0.349003	1.27666	0.127273	0.254253	0.16638	6286	tags=62%, list=42%, signal=36%	1021/9477/51003/55588/9862/400569/81857/90390/54797/9968/55090/9443/8409/10025/9441/29079/9442/10001/112950/6837/5469/219541/9440/51586/80306
BP	GO:0072132	mesenchyme morphogenesis	43	-0.312954	-1.26407	0.127273	0.254253	0.16638	2172	tags=26%, list=15%, signal=22%	7046/23493/26508/4851/2022/6615/8642/7291/653/2294/2260
BP	GO:0060261	positive regulation of transcription initiation from RNA polymerase II promoter	29	0.378766	1.30183	0.127063	0.254176	0.166329	4242	tags=48%, list=29%, signal=35%	2959/5701/6927/9862/90390/5706/7507/5705/9968/5702/6722/22976/5704/10025
BP	GO:0002504	antigen processing and presentation of peptide or polysaccharide antigen via MHC class II	96	-0.250798	-1.20228	0.127072	0.254176	0.166329	3154	tags=30%, list=21%, signal=24%	9871/81930/3119/3123/29108/6712/3902/3109/3122/3118/1062/3113/10437/130340/9493/8905/3115/54209/26153/3111/114876/3120/3797/7057/3117/2207/1520/1514/2213
BP	GO:0008286	insulin receptor signaling pathway	127	0.264904	1.20608	0.126739	0.253639	0.165978	2508	tags=20%, list=17%, signal=17%	155066/51094/3667/1979/1176/535/7249/51043/64710/5919/528/8992/4303/8660/23189/9550/6464/5164/51606/537/197/80318/183/6599/6714/5970
BP	GO:0072524	pyridine-containing compound metabolic process	36	0.360355	1.28928	0.126689	0.253605	0.165955	2225	tags=33%, list=15%, signal=28%	125061/133686/84875/316/23475/93100/55328/25961/554235/55163/200035/349565
MF	GO:0004527	exonuclease activity	77	0.295091	1.2419	0.126603	0.253496	0.165884	5383	tags=48%, list=36%, signal=31%	90806/56915/83940/54512/129563/1653/328/81875/54840/10111/9924/57109/1797/5073/23404/79033/23016/22909/64782/54932/5394/51692/9937/112479/92667/5169/22894/22803/57455/25996/51010/64789/5424/9337/11277/23019/27301
BP	GO:0090559	regulation of membrane permeability	77	0.29552	1.24371	0.126603	0.253496	0.165884	1757	tags=18%, list=12%, signal=16%	666/664/2729/117145/3303/598/4836/815/28978/5534/7755/203245/282991/7159
BP	GO:0097178	ruffle assembly	40	-0.318	-1.26034	0.125945	0.252308	0.165107	5017	tags=50%, list=34%, signal=33%	1464/23191/26751/5216/2059/51466/9530/26228/23242/382/23603/83478/54869/199/857/3383/26084/4070/64805/5217
BP	GO:0015893	drug transport	10	0.534818	1.38368	0.125899	0.252281	0.165089	3145	tags=50%, list=21%, signal=39%	1244/113235/6581/8647/6573
CC	GO:0060170	ciliary membrane	60	-0.275245	-1.21227	0.125654	0.251855	0.16481	3945	tags=33%, list=27%, signal=25%	123016/5145/6094/168507/79867/5148/132884/150696/55212/5158/338557/2121/8842/200894/1259/64399/23432/54587/30845/192668
BP	GO:0031652	positive regulation of heat generation	10	-0.511553	-1.35557	0.125561	0.251731	0.164729	5025	tags=80%, list=34%, signal=53%	1268/8600/7124/376497/5733/8792/3553/5743
MF	GO:0042626	ATPase-coupled transmembrane transporter activity	89	0.286318	1.22959	0.125397	0.251467	0.164557	3382	tags=28%, list=23%, signal=22%	155066/1244/535/10058/477/9429/23456/528/8992/7781/9550/215/3764/51606/368/8647/481/64241/10928/11194/540/5244/24/51449/5825
BP	GO:0008654	phospholipid biosynthetic process	248	0.236963	1.18251	0.125174	0.251297	0.164445	2741	tags=23%, list=18%, signal=19%	5867/8443/54675/10654/51205/57678/375/54344/5833/9453/8733/63874/58488/10809/128486/3612/336/2247/51227/27315/93210/5279/93183/8895/10554/10423/3357/56994/6901/57171/8760/54947/8396/3417/2224/5281/1201/80230/1119/8398/201164/5298/5283/3422/22845/256987/23175/9791/1460/4597/84725/55650/56623/1609/55697/5130/64419/55361
BP	GO:1905214	regulation of RNA binding	12	0.497814	1.36601	0.125224	0.251297	0.164445	2387	tags=42%, list=16%, signal=35%	3646/64710/2332/8664/1981
MF	GO:0031681	G-protein beta-subunit binding	14	-0.458425	-1.34918	0.12528	0.251297	0.164445	1305	tags=50%, list=9%, signal=46%	2787/23551/8786/2793/2149/2150/54331
BP	GO:0047484	regulation of response to osmotic stress	14	-0.458189	-1.34849	0.12528	0.251297	0.164445	1409	tags=50%, list=9%, signal=45%	9181/23209/2056/8531/5743/624/59341
BP	GO:2000095	regulation of Wnt signaling pathway, planar cell polarity pathway	14	-0.458518	-1.34946	0.12528	0.251297	0.164445	1375	tags=50%, list=9%, signal=45%	22881/4300/84870/51339/1601/57664/6422
BP	GO:2000319	regulation of T-helper 17 cell differentiation	14	-0.45634	-1.34305	0.12528	0.251297	0.164445	4431	tags=64%, list=30%, signal=45%	30009/50943/80149/4092/3594/64332/84807/84695/114548
MF	GO:0015036	disulfide oxidoreductase activity	36	0.36107	1.29184	0.125	0.251122	0.16433	3449	tags=36%, list=23%, signal=28%	51022/10587/9446/7296/9973/7295/373156/9352/2671/114112/119391/131474/10495
BP	GO:0070849	response to epidermal growth factor	43	-0.313314	-1.26553	0.124675	0.250533	0.163946	1669	tags=26%, list=11%, signal=23%	5151/867/207/2064/677/7538/1277/1956/2950/3397/8826
BP	GO:0009209	pyrimidine ribonucleoside triphosphate biosynthetic process	14	0.476004	1.35011	0.124324	0.250025	0.163613	4200	tags=64%, list=28%, signal=46%	4832/4830/56474/7371/790/54963/29922/10201/4833
BP	GO:0045943	positive regulation of transcription by RNA polymerase I	20	0.417984	1.31614	0.12437	0.250025	0.163613	2291	tags=35%, list=15%, signal=30%	23133/55127/25926/11137/7343/55011/84135
BP	GO:2000725	regulation of cardiac muscle cell differentiation	34	-0.335266	-1.27176	0.124378	0.250025	0.163613	3754	tags=44%, list=25%, signal=33%	409/5058/93649/1948/4208/28514/221476/8324/3084/26585/7040/57817/55553/5999/5997
BP	GO:0048265	response to pain	21	-0.392295	-1.33242	0.12439	0.250025	0.163613	2104	tags=33%, list=14%, signal=29%	4914/1621/5979/6335/7057/57121/2643
MF	GO:0042625	ATPase-coupled ion transmembrane transporter activity	50	0.331014	1.28121	0.124183	0.249886	0.163522	2361	tags=24%, list=16%, signal=20%	155066/535/477/528/8992/7781/9550/215/3764/51606/8647/481
BP	GO:0031016	pancreas development	60	0.316792	1.27316	0.124194	0.249886	0.163522	1860	tags=22%, list=13%, signal=19%	652/3172/3170/1021/9480/6469/3570/5170/1499/6608/4233/6927/4221
BP	GO:0045017	glycerolipid biosynthetic process	245	0.237076	1.1807	0.123955	0.249535	0.163292	2741	tags=23%, list=18%, signal=19%	5867/8443/54675/51205/57678/375/54344/5833/8733/63874/58488/10809/128486/3612/336/392636/2247/51227/27315/93210/5279/9104/93183/8895/10554/10423/3357/56994/6901/8760/54947/8396/5281/1201/80230/1119/8398/201164/57104/440503/5298/5283/8694/10677/23175/10062/7376/9791/1460/84725/55650/56623/1609/55697/5130/64419/55361
CC	GO:0044306	neuron projection terminus	108	-0.24774	-1.19555	0.123249	0.248177	0.162403	3869	tags=50%, list=26%, signal=37%	8867/5799/23191/4923/284697/23025/71/63923/6543/8514/5025/60/5024/793/2043/7399/30818/4983/2898/9498/6453/7345/10272/6547/57010/6001/1742/9162/6857/23413/3738/3749/6505/57282/23767/10590/6571/5579/4922/6717/4915/64780/8492/5621/120892/2805/11341/23208/1393/85461/6622/6546/2643/9066
BP	GO:0051491	positive regulation of filopodium assembly	27	-0.365257	-1.29857	0.122807	0.24735	0.161862	2315	tags=37%, list=16%, signal=31%	139818/9148/7046/6366/6624/10178/23433/1809/2823/7043
MF	GO:0051393	alpha-actinin binding	23	-0.378368	-1.32349	0.122549	0.246894	0.161564	1848	tags=30%, list=12%, signal=27%	8572/776/775/171024/10611/3781/4892
BP	GO:0031269	pseudopodium assembly	15	-0.450167	-1.34652	0.122402	0.246661	0.161411	4006	tags=53%, list=27%, signal=39%	1236/653464/148170/3815/6366/11135/10602/2150
BP	GO:0198738	cell-cell signaling by wnt	458	-0.192069	-1.12502	0.122172	0.246261	0.161149	3095	tags=25%, list=21%, signal=21%	9096/7976/387914/5148/80326/57560/80114/1363/65062/7481/898/23499/6928/2262/5530/5495/7480/27123/6659/440193/57216/374946/80319/65268/1001/115908/3487/4435/1654/2308/5158/1501/2300/79412/81839/55789/4929/801/25806/7483/7074/8324/861/55366/4920/192669/54361/9314/51527/10927/5562/9863/2775/4139/7041/130574/4851/7091/22881/166336/388630/26585/8434/51704/7040/100133941/4300/1958/120892/857/7477/79960…
BP	GO:0061037	negative regulation of cartilage development	21	-0.392929	-1.33458	0.121951	0.245879	0.1609	3174	tags=57%, list=21%, signal=45%	5916/5781/7481/5915/7046/7483/5744/11173/1513/26585/2202/81792
CC	GO:1990752	microtubule end	32	-0.345886	-1.28951	0.121827	0.245693	0.160778	3954	tags=44%, list=27%, signal=32%	22919/126353/7461/6249/667/89795/51199/146909/10615/10982/344148/10253/25999/4644
BP	GO:0072012	glomerulus vasculature development	22	-0.38379	-1.33542	0.121718	0.245536	0.160675	1512	tags=32%, list=10%, signal=29%	4851/7010/1958/4853/6943/3280/5156
BP	GO:0046033	AMP metabolic process	12	0.49906	1.36943	0.121646	0.245453	0.160621	5276	tags=67%, list=36%, signal=43%	271/318/353/205/50808/158/203/132
BP	GO:0098712	L-glutamate import across plasma membrane	12	0.499409	1.37039	0.121646	0.245453	0.160621	1706	tags=25%, list=11%, signal=22%	6506/477/23657
BP	GO:0042246	tissue regeneration	58	-0.281739	-1.23487	0.121447	0.245178	0.160441	2702	tags=26%, list=18%, signal=21%	5530/7480/58529/2596/2027/8324/4851/6442/301/79647/688/5315/1026/10631/5764
BP	GO:1903599	positive regulation of autophagy of mitochondrion	19	0.425773	1.31581	0.121368	0.24508	0.160377	3781	tags=42%, list=25%, signal=31%	2629/664/11315/54543/11140/25793/10013/3064
MF	GO:0070325	lipoprotein particle receptor binding	25	0.388087	1.28836	0.121262	0.244931	0.16028	4648	tags=56%, list=31%, signal=39%	336/57763/4035/5649/160/338/9784/116519/22943/10314/345/3301/348/26119
BP	GO:0031397	negative regulation of protein ubiquitination	70	0.30364	1.26009	0.121212	0.244893	0.160254	4441	tags=43%, list=30%, signal=30%	51160/819/84875/9532/2729/3303/51547/8878/78990/11315/153769/9349/1020/6201/6125/151636/55869/59343/8473/51366/51035/6135/3304/9683/11338/6188/6872/9373/3301/706
CC	GO:0042583	chromaffin granule	10	-0.514639	-1.36375	0.121076	0.244681	0.160116	3050	tags=50%, list=21%, signal=40%	10396/6857/1621/6717/1514
BP	GO:0034381	plasma lipoprotein particle clearance	51	0.331924	1.29104	0.120915	0.244419	0.159944	4648	tags=45%, list=31%, signal=31%	346/336/948/55937/64788/3990/338328/341/10330/160/338/163/344/3069/1211/23491/3190/345/9971/8435/7436/348/26119
BP	GO:0060147	regulation of posttranscriptional gene silencing	83	0.294176	1.26117	0.120879	0.244409	0.159938	3758	tags=33%, list=25%, signal=24%	652/55746/144233/103/5440/8087/2332/8086/57510/7175/79023/84872/8737/1981/9698/27161/6396/5439/5437/8021/5434/5432/4927/10269/1660/5436/9972
BP	GO:0060966	regulation of gene silencing by RNA	83	0.294176	1.26117	0.120879	0.244409	0.159938	3758	tags=33%, list=25%, signal=24%	652/55746/144233/103/5440/8087/2332/8086/57510/7175/79023/84872/8737/1981/9698/27161/6396/5439/5437/8021/5434/5432/4927/10269/1660/5436/9972
BP	GO:0006953	acute-phase response	41	-0.320179	-1.27386	0.120603	0.243977	0.159655	1534	tags=41%, list=10%, signal=37%	3929/6291/7124/6289/1910/6774/12/5733/3569/8792/2056/57817/9332/3553/5743/1401/5359
BP	GO:0002093	auditory receptor cell morphogenesis	10	0.54061	1.39867	0.120504	0.243904	0.159607	1391	tags=30%, list=9%, signal=27%	6647/23513/51057
CC	GO:0035580	specific granule lumen	51	-0.285972	-1.22362	0.120513	0.243904	0.159607	1277	tags=20%, list=9%, signal=18%	5768/126014/5199/7414/1794/5806/10855/7077/5873/6590
BP	GO:0019371	cyclooxygenase pathway	11	-0.500753	-1.36989	0.120536	0.243904	0.159607	622	tags=45%, list=4%, signal=44%	5742/5730/5743/5740/6916
BP	GO:0042340	keratan sulfate catabolic process	11	-0.50119	-1.37108	0.120536	0.243904	0.159607	3026	tags=55%, list=20%, signal=43%	4969/2588/4958/2331/5549/4060
BP	GO:1903977	positive regulation of glial cell migration	11	-0.500817	-1.37006	0.120536	0.243904	0.159607	3538	tags=73%, list=24%, signal=55%	5025/1524/729230/1435/7074/6348/54209/64805
MF	GO:0001784	phosphotyrosine residue binding	42	-0.317461	-1.26972	0.120205	0.243548	0.159374	3412	tags=52%, list=23%, signal=40%	126669/1398/5216/5336/23624/26228/5777/7535/868/84867/8503/5781/3932/7525/867/7409/6850/3055/64092/8440/2268/9021
BP	GO:0072111	cell proliferation involved in kidney development	16	0.45337	1.34633	0.119792	0.242774	0.158868	2052	tags=31%, list=14%, signal=27%	652/6469/3570/2719/130497
CC	GO:0005643	nuclear pore	76	0.297086	1.25425	0.119617	0.242527	0.158706	3758	tags=26%, list=25%, signal=20%	55746/25909/56943/2733/1069/1070/8086/7341/7175/79023/202151/6396/10073/55795/59343/10482/8021/4927/10204/9972
MF	GO:0008417	fucosyltransferase activity	12	-0.493741	-1.38102	0.119639	0.242527	0.158706	5020	tags=75%, list=34%, signal=50%	2527/2523/23275/2525/2529/84750/170384/2526/2530
BP	GO:0051764	actin crosslink formation	12	-0.495215	-1.38514	0.119639	0.242527	0.158706	2533	tags=50%, list=17%, signal=42%	4082/55971/199/2316/283431/1809
BP	GO:0099170	postsynaptic modulation of chemical synaptic transmission	12	-0.490308	-1.37141	0.119639	0.242527	0.158706	2892	tags=50%, list=19%, signal=40%	25897/1977/5530/11346/4900/999
MF	GO:0005245	voltage-gated calcium channel activity	30	-0.353136	-1.29246	0.119403	0.2423	0.158557	2855	tags=43%, list=19%, signal=35%	93589/117144/8912/23413/57685/773/784/6261/776/775/59283/782/781
BP	GO:0001916	positive regulation of T cell mediated cytotoxicity	22	-0.386124	-1.34354	0.119332	0.242218	0.158504	4394	tags=41%, list=30%, signal=29%	3592/913/909/5027/911/8417/3594/5788/912
BP	GO:0034114	regulation of heterotypic cell-cell adhesion	22	-0.387782	-1.34931	0.119332	0.242218	0.158504	5521	tags=59%, list=37%, signal=37%	177/65125/246/3557/5598/7124/4155/91663/3932/9314/3553/8631/3586
BP	GO:0060512	prostate gland morphogenesis	22	-0.38694	-1.34638	0.119332	0.242218	0.158504	1722	tags=36%, list=12%, signal=32%	4824/4851/10116/3400/23213/3371/2263/6422
MF	GO:0005179	hormone activity	55	-0.27872	-1.2075	0.119171	0.24208	0.158413	5650	tags=56%, list=38%, signal=35%	3479/4878/3623/9365/6781/3375/8614/434/2796/5697/85569/252995/10911/2797/797/5443/268/3481/1907/347148/133/3625/3624/5744/3640/4922/2056/57817/2200/83729/284207
BP	GO:0043200	response to amino acid	97	-0.254718	-1.22016	0.119114	0.242026	0.158378	1517	tags=20%, list=10%, signal=18%	64506/8651/4915/2743/1290/1535/3383/10891/1536/1277/4313/1956/1278/2950/1307/5764/1291/1281/5156
CC	GO:0000177	cytoplasmic exosome (RNase complex)	14	0.478541	1.3573	0.118919	0.241693	0.15816	3436	tags=43%, list=23%, signal=33%	56915/54512/6832/23404/23016/11340
BP	GO:0010838	positive regulation of keratinocyte proliferation	10	-0.517037	-1.37011	0.118834	0.241583	0.158089	1081	tags=80%, list=7%, signal=74%	7051/252983/2252/1001/374/4853/3037/7099
MF	GO:0004970	ionotropic glutamate receptor activity	13	-0.47687	-1.36322	0.118605	0.241346	0.157934	4007	tags=77%, list=27%, signal=56%	2897/2900/2892/2906/2894/2185/2898/116444/2903/2904
BP	GO:0048009	insulin-like growth factor receptor signaling pathway	29	-0.360486	-1.3126	0.118687	0.241346	0.157934	2435	tags=38%, list=16%, signal=32%	1001/3487/3480/4824/207/3488/3489/653/8483/2690/3486
BP	GO:0071312	cellular response to alkaloid	29	-0.361595	-1.31664	0.118687	0.241346	0.157934	2529	tags=31%, list=17%, signal=26%	641/839/840/199/6261/3383/10891/1393/6546
BP	GO:1901385	regulation of voltage-gated calcium channel activity	29	-0.36195	-1.31793	0.118687	0.241346	0.157934	1742	tags=31%, list=12%, signal=27%	784/6717/246329/10681/782/781/30845/5142/2669
BP	GO:0150115	cell-substrate junction organization	100	-0.248848	-1.19534	0.118457	0.24113	0.157792	1314	tags=31%, list=9%, signal=28%	382/395/6093/23603/79834/23499/3691/7205/10982/1946/54361/6385/4323/26585/10391/342184/3918/7010/2824/7057/7414/2042/3678/7145/6548/596/22998/1307/90102/8826/6422
BP	GO:0050714	positive regulation of protein secretion	143	-0.237372	-1.19416	0.118343	0.24096	0.157681	1924	tags=23%, list=13%, signal=20%	9619/952/55691/54209/4628/101/8111/7424/57555/5581/3569/6717/56253/7040/945/338442/26253/3717/408/23601/6850/3091/1080/90865/2150/1956/7043/5734/3586/2268/7430/7099/7097
BP	GO:0060675	ureteric bud morphogenesis	54	-0.279461	-1.20935	0.118252	0.240837	0.1576	3477	tags=41%, list=23%, signal=31%	7482/5087/3217/10736/30812/7481/6928/170690/4435/55366/5228/54361/26585/342184/79633/2737/6943/596/4070/8642/3280/2625
BP	GO:0045738	negative regulation of DNA repair	28	0.384137	1.31332	0.118136	0.240664	0.157487	1801	tags=25%, list=12%, signal=22%	56893/7014/9400/78990/3297/4968/84309
BP	GO:0009123	nucleoside monophosphate metabolic process	65	0.312262	1.27581	0.117932	0.240311	0.157256	2719	tags=29%, list=18%, signal=24%	10591/271/2987/1854/318/353/3615/51292/7372/64077/56953/7371/10111/790/139596/54963/7084/5198/471
BP	GO:0031056	regulation of histone modification	136	0.263888	1.21029	0.117737	0.239975	0.157036	3514	tags=29%, list=24%, signal=22%	51043/221477/23081/604/2648/90780/7936/78990/11315/55100/4000/1499/5252/56254/10467/23558/4302/11091/10856/26036/9646/2332/7349/6591/3720/55011/26155/29117/26097/80764/84656/11143/6871/8473/51366/6830/23028/5595/10269
BP	GO:0046639	negative regulation of alpha-beta T cell differentiation	23	-0.380042	-1.32934	0.117647	0.239854	0.156957	1949	tags=35%, list=13%, signal=30%	861/8651/3718/301/84695/2737/864/3566
BP	GO:0070932	histone H3 deacetylation	20	0.425412	1.33953	0.117647	0.239854	0.156957	3688	tags=45%, list=25%, signal=34%	2005/10014/51547/9759/79885/55869/8841/23411/10013
MF	GO:0005385	zinc ion transmembrane transporter activity	18	0.445892	1.36309	0.117547	0.239775	0.156905	1495	tags=28%, list=10%, signal=25%	55532/7780/7781/7779/27173
BP	GO:0030539	male genitalia development	18	0.445133	1.36077	0.117547	0.239775	0.156905	1472	tags=33%, list=10%, signal=30%	6926/6469/367/1499/1718/3293
BP	GO:0035855	megakaryocyte development	16	-0.439997	-1.3502	0.117371	0.239541	0.156752	4187	tags=50%, list=28%, signal=36%	5777/25946/5781/3815/2313/6886/5305/10019
BP	GO:0055119	relaxation of cardiac muscle	16	-0.440032	-1.35031	0.117371	0.239541	0.156752	4559	tags=62%, list=31%, signal=43%	5144/5025/3759/817/476/8654/5350/5142/5997/6546
BP	GO:0055008	cardiac muscle tissue morphogenesis	48	-0.29879	-1.25774	0.117207	0.239331	0.156615	3252	tags=29%, list=22%, signal=23%	2303/7168/4092/7046/1301/23493/3084/4851/2022/7040/85366/23414/57493/2263
BP	GO:0006390	mitochondrial transcription	14	0.478909	1.35835	0.117117	0.239301	0.156595	2158	tags=29%, list=15%, signal=24%	64216/5442/84275/80298
BP	GO:0071501	cellular response to sterol depletion	14	0.478927	1.3584	0.117117	0.239301	0.156595	3157	tags=43%, list=21%, signal=34%	51141/51043/83939/6721/22937/267
BP	GO:0010452	histone H3-K36 methylation	13	0.492731	1.39086	0.117133	0.239301	0.156595	3910	tags=31%, list=26%, signal=23%	56950/55870/6419/22976
MF	GO:0015370	solute:sodium symporter activity	59	0.322113	1.27892	0.117162	0.239301	0.156595	2420	tags=31%, list=16%, signal=26%	64849/8884/6506/6557/9962/6581/115584/6568/347051/6540/10786/6575/284111/10246/6539/6569/6532/6536
BP	GO:0018279	protein N-linked glycosylation via asparagine	29	0.383117	1.31678	0.117162	0.239301	0.156595	2203	tags=28%, list=15%, signal=24%	54344/56886/432/79053/29880/1603/100128731/433
BP	GO:2001279	regulation of unsaturated fatty acid biosynthetic process	10	-0.517792	-1.3721	0.116592	0.238448	0.156037	1174	tags=40%, list=8%, signal=37%	301/3553/5743/552
BP	GO:0000038	very long-chain fatty acid metabolic process	28	0.385922	1.31942	0.116473	0.238266	0.155918	3382	tags=36%, list=23%, signal=28%	23305/3295/5828/215/54898/10998/9524/641371/8309/5825
BP	GO:0072521	purine-containing compound metabolic process	394	0.223067	1.1664	0.116368	0.238114	0.155819	3565	tags=28%, list=24%, signal=22%	55867/23305/116085/10654/55856/51085/10591/55811/3295/57678/51703/55746/7923/271/5563/4882/5635/10380/316/6576/3094/2987/84693/9429/25874/117145/142/80221/3692/10165/80347/54995/221443/5313/283927/84836/348158/4832/318/6901/10861/6822/9759/6568/116285/2272/353/284486/57546/5164/215/3615/84277/10786/51292/4830/54898/5163/51268/1537/55526/8086/123876/8694/5636/7175/79023/4522/5465/6319/3704/9524/45…
BP	GO:0006359	regulation of transcription by RNA polymerase III	23	0.401307	1.30245	0.116162	0.237994	0.15574	3561	tags=39%, list=24%, signal=30%	7629/367/84232/10623/57521/1050/84524/7702/10622
BP	GO:0046931	pore complex assembly	19	0.430568	1.33063	0.116239	0.237994	0.15574	1903	tags=21%, list=13%, signal=18%	7203/25909/79792/340348
BP	GO:0019896	axonal transport of mitochondrion	13	-0.482376	-1.37896	0.116279	0.237994	0.15574	3619	tags=62%, list=24%, signal=47%	84871/7345/22906/66008/9001/84709/3091/9638
MF	GO:0031994	insulin-like growth factor I binding	13	-0.480945	-1.37487	0.116279	0.237994	0.15574	2742	tags=54%, list=18%, signal=44%	3691/3690/3487/3480/3488/3489/3486
BP	GO:0033145	positive regulation of intracellular steroid hormone receptor signaling pathway	12	0.504153	1.38341	0.116279	0.237994	0.15574	3655	tags=50%, list=25%, signal=38%	142/367/23558/10413/79447/6502
BP	GO:2000402	negative regulation of lymphocyte migration	13	-0.481281	-1.37584	0.116279	0.237994	0.15574	1840	tags=46%, list=12%, signal=40%	22914/84830/257144/207/6347/131450
BP	GO:0009593	detection of chemical stimulus	47	-0.302205	-1.26376	0.116049	0.23799	0.155737	4048	tags=38%, list=27%, signal=28%	10333/3929/805/2645/27345/50840/27094/6857/338557/801/54209/7096/3779/64581/7043/284297/7099/7097
BP	GO:0035745	T-helper 2 cell cytokine production	11	-0.503497	-1.37739	0.116071	0.23799	0.155737	1510	tags=45%, list=10%, signal=41%	383/30009/3569/114548/2625
BP	GO:0048753	pigment granule organization	27	0.385475	1.3096	0.116086	0.23799	0.155737	2934	tags=48%, list=20%, signal=39%	23557/79090/8934/63971/3257/282991/89781/63915/8546/1130/2647/8907/388552
CC	GO:0001669	acrosomal vesicle	79	-0.260246	-1.20971	0.116095	0.23799	0.155737	4760	tags=38%, list=32%, signal=26%	3672/6337/1738/64180/4688/8153/148229/9899/64518/9043/56164/56/23545/27297/3815/219670/154865/23237/6498/130026/4851/11057/64753/857/55521/55591/4016/6915/1102/858
BP	GO:0030100	regulation of endocytosis	184	-0.22731	-1.17736	0.115625	0.237275	0.155269	3512	tags=32%, list=24%, signal=24%	8301/4983/929/9765/55681/6453/382/5538/6093/6363/1948/10347/338692/5530/8877/1742/150696/28514/84251/30844/3690/55333/88455/60682/3958/6366/23237/9094/54209/867/9863/1861/11037/8898/57030/26585/5533/25999/120892/857/408/6850/84058/10859/23208/636/2042/3071/1601/2150/11031/55589/6622/4908/5054/9066/11314/558
BP	GO:0034656	nucleobase-containing small molecule catabolic process	45	-0.307865	-1.2623	0.115578	0.23724	0.155247	4128	tags=42%, list=28%, signal=31%	200316/100/9583/55270/22875/164668/956/953/1890/151531/377841/200315/60489/140564/1806/27350/7378/978/4860
BP	GO:2000191	regulation of fatty acid transport	20	-0.400796	-1.32681	0.115479	0.2371	0.155155	1455	tags=35%, list=10%, signal=32%	207/8792/7057/6850/2170/3553/22925
BP	GO:0010922	positive regulation of phosphatase activity	31	-0.352595	-1.30568	0.115288	0.23677	0.154939	2858	tags=39%, list=19%, signal=31%	4208/4659/801/9863/11035/945/3717/5341/5788/23645/66036/11314
BP	GO:0097009	energy homeostasis	33	-0.341016	-1.28565	0.115288	0.23677	0.154939	2694	tags=45%, list=18%, signal=37%	6774/28514/84251/272/353500/2308/51320/5562/64784/10891/32/8013/59341/84879/284207
BP	GO:0051100	negative regulation of binding	148	-0.235972	-1.19023	0.115044	0.236393	0.154692	2518	tags=24%, list=17%, signal=20%	1522/79822/1400/5028/55118/23493/5350/165904/9355/4824/114769/6717/207/55294/3001/3162/147138/120892/3717/857/3676/3428/7114/6368/1026/489/51339/5899/1601/58499/3397/3586/3398/9464/6590
BP	GO:0072538	T-helper 17 type immune response	25	-0.373749	-1.31727	0.115	0.236364	0.154673	3979	tags=64%, list=27%, signal=47%	9466/30009/50943/80149/3662/4063/4092/6774/114836/3594/3569/64332/5588/84807/84695/114548
BP	GO:0032007	negative regulation of TOR signaling	36	0.365889	1.30908	0.114865	0.236148	0.154532	3738	tags=47%, list=25%, signal=35%	7249/5563/10641/23677/96459/51256/64798/8131/84335/9681/11133/7248/10016/23304/144577/23411/6794
BP	GO:0150117	positive regulation of cell-substrate junction organization	28	-0.361511	-1.29924	0.114713	0.235898	0.154368	3250	tags=36%, list=22%, signal=28%	382/6093/10982/54361/6385/342184/7010/1307/8826/6422
BP	GO:0045930	negative regulation of mitotic cell cycle	294	0.233691	1.19102	0.114555	0.235658	0.154211	3926	tags=29%, list=26%, signal=22%	79791/5710/1877/652/90806/1021/5692/25949/80279/131601/56658/604/5514/54475/8555/5546/4303/3550/58190/4088/5701/9587/23513/598/5709/1112/5693/5721/1499/9344/8738/55755/60672/5720/9491/23026/7175/91603/10040/10385/5686/51499/65123/8737/79577/29117/4850/57060/5691/7508/4194/8454/6419/146691/5716/6500/55795/2810/5706/5884/8260/5705/25904/8883/10197/25793/9184/5687/5707/138151/5695/90480/57099/1031/1…
BP	GO:0050873	brown fat cell differentiation	42	0.350572	1.30714	0.114566	0.235658	0.154211	2565	tags=36%, list=17%, signal=30%	664/51043/3655/8800/9580/283927/154/1432/10124/9658/6517/3192/1050/5292/6239
BP	GO:0034063	stress granule assembly	23	0.402011	1.30473	0.114478	0.2356	0.154173	4278	tags=48%, list=29%, signal=34%	5563/9898/10146/6228/6311/1153/4137/51657/7812/23215/11273
BP	GO:0061082	myeloid leukocyte cytokine production	30	-0.355134	-1.29977	0.114428	0.235558	0.154146	1284	tags=30%, list=9%, signal=27%	3162/51704/7040/2207/10859/8013/7043/11213/7099
MF	GO:0016594	glycine binding	10	-0.519688	-1.37713	0.11435	0.23546	0.154081	2837	tags=50%, list=19%, signal=40%	212/116444/2904/2743/2731
BP	GO:0019370	leukotriene biosynthetic process	13	-0.485798	-1.38875	0.113953	0.234705	0.153588	2726	tags=54%, list=18%, signal=44%	5322/2678/240/6850/5321/241/2687
CC	GO:0043083	synaptic cleft	13	-0.485394	-1.38759	0.113953	0.234705	0.153588	2647	tags=46%, list=18%, signal=38%	133584/6505/43/10882/8492/3908
BP	GO:0060707	trophoblast giant cell differentiation	13	-0.486382	-1.39042	0.113953	0.234705	0.153588	2098	tags=77%, list=14%, signal=66%	6665/144455/79733/2709/4188/10733/639/6615/3976/9021
BP	GO:0002070	epithelial cell maturation	11	-0.506736	-1.38625	0.113839	0.234701	0.153585	4277	tags=73%, list=29%, signal=52%	5241/7298/5991/231/29842/10116/3091/1026
CC	GO:0097431	mitotic spindle pole	29	0.385818	1.32607	0.113861	0.234701	0.153585	3671	tags=38%, list=25%, signal=29%	51115/3550/54627/3297/151393/55755/56647/51646/81610/9126/55177
BP	GO:0007215	glutamate receptor signaling pathway	73	-0.267578	-1.22592	0.113757	0.234608	0.153524	3792	tags=41%, list=26%, signal=31%	747/2894/1740/2776/2185/2898/9454/4208/116444/2903/1742/729230/254263/9456/2904/7074/23237/8787/2534/1612/57555/54413/59283/5621/6347/10891/1393/2918/1741/351
CC	GO:0016605	PML body	98	0.281625	1.23274	0.113707	0.234568	0.153498	1668	tags=17%, list=11%, signal=16%	3646/5987/286053/10626/51567/81603/8878/148523/3297/10636/11315/57451/10241/1616/26036/7874/7290
BP	GO:0006342	chromatin silencing	35	0.358062	1.28771	0.113674	0.234561	0.153493	5114	tags=43%, list=34%, signal=28%	84661/10014/84759/2145/25842/7290/648/23304/3159/23411/1487/9643/22933/29028/4524
BP	GO:0110111	negative regulation of animal organ morphogenesis	29	-0.365707	-1.33161	0.113636	0.234545	0.153483	3686	tags=55%, list=25%, signal=42%	4982/7042/7124/4781/2303/6928/4435/659/4851/55294/26585/23213/596/4070/54829/2625
CC	GO:0018995	host cellular component	61	0.318551	1.27721	0.113452	0.234227	0.153275	3954	tags=34%, list=27%, signal=25%	9397/55746/51160/8934/7314/155382/2332/7251/8086/7175/79023/3434/4343/6396/6341/8021/4927/93343/6233/9972/7311
CC	GO:0043657	host cell	61	0.318551	1.27721	0.113452	0.234227	0.153275	3954	tags=34%, list=27%, signal=25%	9397/55746/51160/8934/7314/155382/2332/7251/8086/7175/79023/3434/4343/6396/6341/8021/4927/93343/6233/9972/7311
BP	GO:0051385	response to mineralocorticoid	24	-0.380822	-1.33513	0.11335	0.234139	0.153217	1524	tags=33%, list=10%, signal=30%	4916/2354/1535/1026/1536/8061/2353/552
MF	GO:0016307	phosphatidylinositol phosphate kinase activity	15	-0.452315	-1.35295	0.113164	0.233817	0.153006	3272	tags=73%, list=22%, signal=57%	5290/79837/5291/200576/23396/5286/138429/5288/5294/5305/5293
BP	GO:1904377	positive regulation of protein localization to cell periphery	62	-0.279219	-1.24586	0.113111	0.233768	0.152974	3733	tags=40%, list=25%, signal=30%	29899/10580/7124/3688/5584/382/9495/10551/245812/3958/5583/54209/5581/207/246329/5621/25999/6809/2037/51201/2042/3675/1956/1969/7430
BP	GO:0060428	lung epithelium development	33	-0.342255	-1.29032	0.112782	0.23315	0.15257	3961	tags=45%, list=27%, signal=33%	1385/429/2252/4781/57333/93986/64220/79977/10365/10551/9719/7477/2627/5604/2263
CC	GO:0000153	cytoplasmic ubiquitin ligase complex	12	0.505097	1.38599	0.112701	0.233063	0.152513	3288	tags=42%, list=22%, signal=32%	84447/79139/550/8453/51009
BP	GO:0021884	forebrain neuron development	19	-0.415034	-1.34696	0.11271	0.233063	0.152513	2898	tags=47%, list=20%, signal=38%	10371/57178/166614/57282/26468/8828/22809/9353/2263
CC	GO:0098984	neuron to neuron synapse	309	-0.205239	-1.13994	0.11245	0.232648	0.152241	3436	tags=32%, list=23%, signal=25%	482/9181/2898/9498/440073/491/9454/53335/23426/9495/3631/476/7804/57622/1948/11069/6547/25897/2903/3708/11178/6774/4600/1742/400745/9162/254263/6857/8831/2596/23413/9456/55333/66000/1501/6505/5332/5028/9148/2904/1600/25978/11346/7074/23237/10142/58512/8516/54910/8787/107/119/2534/1627/9123/478/659/9863/53616/6853/401190/57555/54413/64506/4915/775/8898/59283/5621/27445/4131/4804/9201/64084/3751/40…
BP	GO:0010893	positive regulation of steroid biosynthetic process	17	-0.427285	-1.34166	0.112412	0.232631	0.152231	4460	tags=71%, list=30%, signal=49%	6720/3458/654/2246/7124/134429/133/9619/54361/5562/10891/3553
CC	GO:0000407	phagophore assembly site	29	0.386304	1.32774	0.112211	0.232277	0.151999	4216	tags=38%, list=28%, signal=27%	26100/9821/8878/4077/79065/11152/22863/9140/9776/53349/55054
BP	GO:0055072	iron ion homeostasis	77	0.299829	1.26184	0.112179	0.232272	0.151996	3097	tags=36%, list=21%, signal=29%	10058/6647/113235/9429/81894/23479/2512/28982/54583/3934/27102/9550/26234/341208/537/3163/4891/2395/4738/26872/8031/8454/6500/3077/7036/114781/261729/80762
BP	GO:0048934	peripheral nervous system neuron differentiation	10	-0.520506	-1.3793	0.112108	0.232242	0.151976	2181	tags=50%, list=15%, signal=43%	64843/861/4915/864/9464
BP	GO:0048935	peripheral nervous system neuron development	10	-0.520506	-1.3793	0.112108	0.232242	0.151976	2181	tags=50%, list=15%, signal=43%	64843/861/4915/864/9464
BP	GO:0055076	transition metal ion homeostasis	120	0.269827	1.21927	0.112135	0.232242	0.151976	3097	tags=32%, list=21%, signal=26%	475/55532/375/51076/10058/6647/113235/9429/81894/23479/2512/7780/28982/54583/3934/28952/7781/27102/9550/7779/26234/341208/537/3163/4891/150684/2395/4738/26872/8031/8454/6500/3077/540/7036/6341/114781/261729/80762
MF	GO:0071949	FAD binding	32	0.374913	1.3201	0.111842	0.231819	0.151699	2994	tags=38%, list=20%, signal=30%	51706/728294/316/4835/221656/1718/6713/197257/1408/58510/9131/8309
BP	GO:0031018	endocrine pancreas development	34	0.368304	1.31396	0.111667	0.231516	0.151501	730	tags=21%, list=5%, signal=20%	652/3172/3170/1021/9480/3570/5170
BP	GO:0016573	histone acetylation	147	0.264328	1.22275	0.111446	0.23112	0.151241	4158	tags=35%, list=28%, signal=26%	117143/10626/200186/51176/2648/2959/90780/84289/51147/79903/11315/27154/27097/23558/10629/11091/10856/26036/51105/6591/55011/6883/26155/9678/29117/8850/10902/8607/6881/80764/64769/84656/55257/11143/6871/8473/23326/339287/9767/6880/5595/10269/55929/5977/23411/1386/6877/22976/8089/1487/6872/23338
BP	GO:0006691	leukotriene metabolic process	26	-0.367754	-1.31649	0.111111	0.230486	0.150827	2726	tags=38%, list=18%, signal=31%	5322/2678/4363/240/6850/5321/64174/241/2687/7097
BP	GO:0009303	rRNA transcription	27	0.387352	1.31598	0.111111	0.230486	0.150827	4673	tags=52%, list=31%, signal=36%	51547/9328/25926/11137/55011/84172/10360/84365/6949/9330/283/4691/2976/2972
BP	GO:0071624	positive regulation of granulocyte chemotaxis	26	-0.368962	-1.32082	0.111111	0.230486	0.150827	2070	tags=46%, list=14%, signal=40%	10059/1236/3929/6363/57402/6366/3576/5880/719/3579/3071/728
BP	GO:0006879	cellular iron ion homeostasis	62	0.319569	1.28829	0.11093	0.230293	0.150701	3097	tags=37%, list=21%, signal=29%	10058/6647/113235/9429/23479/2512/28982/54583/3934/9550/26234/341208/537/3163/4891/2395/4738/8031/8454/6500/3077/7036/80762
MF	GO:0015556	C4-dicarboxylate transmembrane transporter activity	15	0.468131	1.36361	0.110721	0.229956	0.15048	3459	tags=53%, list=23%, signal=41%	64849/253512/10165/284111/55238/1468/6509/9016
BP	GO:0031445	regulation of heterochromatin assembly	15	0.469301	1.36702	0.110721	0.229956	0.15048	2111	tags=33%, list=14%, signal=29%	23133/9869/83852/7175/22880
BP	GO:0006469	negative regulation of protein kinase activity	215	-0.218963	-1.16096	0.110738	0.229956	0.15048	2030	tags=20%, list=14%, signal=18%	3480/399473/55861/1032/85450/9535/51527/867/57732/10253/8651/207/22843/1844/5771/4616/5998/2041/857/1846/26191/5569/5788/1848/5999/1843/1026/3553/81848/84959/57493/5800/161742/2950/6622/10019/11213/5997/1847/5577/6546/11314/6422/9021
MF	GO:0004065	arylsulfatase activity	12	-0.501526	-1.40279	0.110609	0.229872	0.150425	3103	tags=58%, list=21%, signal=46%	340075/2588/416/23213/412/79642/55959
BP	GO:0045579	positive regulation of B cell differentiation	12	-0.502131	-1.40448	0.110609	0.229872	0.150425	3170	tags=58%, list=21%, signal=46%	286410/939/695/4323/6850/3071/3635
BP	GO:0060576	intestinal epithelial cell development	12	-0.506354	-1.4163	0.110609	0.229872	0.150425	1245	tags=33%, list=8%, signal=31%	639/3091/688/1026
BP	GO:2000291	regulation of myoblast proliferation	12	-0.501524	-1.40279	0.110609	0.229872	0.150425	5434	tags=67%, list=37%, signal=42%	10324/6665/3741/5467/4212/23060/2627/84466
BP	GO:0045945	positive regulation of transcription by RNA polymerase III	11	0.533323	1.40785	0.110108	0.229073	0.149902	3233	tags=45%, list=22%, signal=36%	367/57521/1050/84524/7702
BP	GO:1903779	regulation of cardiac conduction	60	-0.281248	-1.23871	0.109948	0.228967	0.149832	3436	tags=37%, list=23%, signal=28%	482/491/817/476/6547/3708/490/486/53826/7220/801/478/6717/6261/2316/857/287/489/3710/30845/5348/6546
BP	GO:0030262	apoptotic nuclear changes	30	0.382017	1.31974	0.11	0.228967	0.149832	1120	tags=20%, list=8%, signal=19%	10904/80279/81858/2852/3297/51025
MF	GO:0031369	translation initiation factor binding	30	0.38018	1.3134	0.11	0.228967	0.149832	2622	tags=37%, list=18%, signal=30%	1979/8637/8890/2733/23367/2332/8882/8662/1981/8893/10480
BP	GO:0072331	signal transduction by p53 class mediator	252	0.240729	1.20201	0.110028	0.228967	0.149832	4117	tags=33%, list=28%, signal=24%	56950/666/5563/29965/80279/3094/7917/23246/7023/8805/84289/51147/23212/10919/5565/79073/1432/7314/2272/8738/151126/9349/5164/8148/10514/7159/5564/6591/1020/10111/112858/6883/51499/6201/117584/26155/6125/29117/4850/57060/51246/1460/4194/133746/6882/55003/6881/26471/5716/10419/64769/2810/4282/5884/23378/83596/8626/53632/133383/6880/25904/80010/64782/23028/51741/9100/5571/6135/10269/54971/23411/1459…
BP	GO:0055089	fatty acid homeostasis	14	0.482202	1.36769	0.10991	0.228964	0.149831	4576	tags=71%, list=31%, signal=49%	51085/57678/5563/215/8694/134/339221/23411/9971/348
BP	GO:0043648	dicarboxylic acid metabolic process	85	0.297779	1.27017	0.109873	0.228948	0.14982	3145	tags=29%, list=21%, signal=23%	2752/10840/728294/162417/113235/23475/2729/4191/2271/2746/7915/137872/3417/9380/8659/23657/4522/58510/471/10005/81034/84706/2730/2747/6573
BP	GO:0006699	bile acid biosynthetic process	36	0.367137	1.31355	0.109797	0.228851	0.149757	3650	tags=42%, list=25%, signal=32%	23600/3295/1593/1066/2264/10998/1581/1109/8647/10005/570/8309/5629/9420/23411
BP	GO:0006040	amino sugar metabolic process	36	-0.334445	-1.29049	0.109756	0.228826	0.149741	4449	tags=50%, list=30%, signal=35%	1486/1118/5238/55790/55907/2673/55577/5973/1117/4248/132789/8534/9435/9469/91373/10164/9945/56548
MF	GO:0005161	platelet-derived growth factor receptor binding	14	-0.468269	-1.37816	0.10962	0.228796	0.149721	5799	tags=57%, list=39%, signal=35%	7422/5159/56034/80310/5154/3690/3678/5156
BP	GO:0010935	regulation of macrophage cytokine production	14	-0.469371	-1.3814	0.10962	0.228796	0.149721	1215	tags=43%, list=8%, signal=39%	51704/7040/10859/7043/11213/7099
BP	GO:0034134	toll-like receptor 2 signaling pathway	14	-0.469497	-1.38177	0.10962	0.228796	0.149721	1574	tags=29%, list=11%, signal=26%	7096/1535/2150/7097
CC	GO:0005687	U4 snRNP	10	0.546889	1.41491	0.109712	0.228796	0.149721	5657	tags=70%, list=38%, signal=43%	6635/6634/6628/26121/6633/7919/6637
BP	GO:0006449	regulation of translational termination	10	0.547983	1.41774	0.109712	0.228796	0.149721	4375	tags=50%, list=29%, signal=35%	65094/2733/9617/2935/5976
BP	GO:0060850	regulation of transcription involved in cell fate commitment	10	0.545798	1.41209	0.109712	0.228796	0.149721	302	tags=20%, list=2%, signal=20%	6097/51043
BP	GO:0090084	negative regulation of inclusion body assembly	10	0.546643	1.41427	0.109712	0.228796	0.149721	3629	tags=50%, list=24%, signal=38%	3303/3300/3297/3304/10049
BP	GO:0010821	regulation of mitochondrion organization	181	0.254436	1.21376	0.109467	0.228711	0.149665	3866	tags=32%, list=26%, signal=24%	666/10456/2629/84749/664/7249/638/2729/115209/3305/3303/51547/2852/8878/8314/58480/51025/598/4836/11315/4000/28978/5534/7755/57143/8398/54543/201164/7159/89781/96459/55823/23409/51024/51499/2395/6721/11140/27429/8996/5716/125170/4137/9141/2810/8626/25793/89941/27166/9531/9776/10013/1459/55737/3064/59286/9520/54741
BP	GO:0045445	myoblast differentiation	74	-0.267932	-1.2258	0.109333	0.228579	0.149579	2637	tags=27%, list=18%, signal=22%	7480/28514/7881/182/3956/3084/4851/3399/26585/7040/79647/3606/694/144165/677/2034/9547/84466/4217/3486
CC	GO:0032585	multivesicular body membrane	11	-0.512729	-1.40265	0.109375	0.228579	0.149579	2074	tags=64%, list=14%, signal=55%	6653/6490/967/23400/55340/5874/5873
MF	GO:0071837	HMG box domain binding	11	-0.512635	-1.40239	0.109375	0.228579	0.149579	4144	tags=73%, list=28%, signal=52%	6938/3725/4208/3221/4222/5396/1959/2625
BP	GO:0046825	regulation of protein export from nucleus	41	0.355266	1.30755	0.109272	0.228546	0.149557	3979	tags=39%, list=27%, signal=29%	51547/7295/11315/127933/55781/57510/1020/7175/2010/2810/55696/6830/5494/9531/8536/26993
BP	GO:0090277	positive regulation of peptide hormone secretion	79	0.302685	1.27758	0.109149	0.228351	0.14943	3049	tags=29%, list=21%, signal=23%	2752/91608/9255/7447/25924/25874/23410/2852/2746/8660/8938/4035/8398/7349/5950/55638/3814/8862/6810/3077/7036/65220/5532
BP	GO:1905269	positive regulation of chromatin organization	95	0.282718	1.23517	0.109063	0.228231	0.149351	4087	tags=36%, list=28%, signal=26%	51043/221477/604/2648/9869/7936/4000/1499/5252/56254/23558/11091/10856/9646/2332/83852/6591/3720/7175/55011/22880/29117/26097/84656/11143/6871/8473/23028/5595/23411/10155/22976/26993/1487
BP	GO:1903322	positive regulation of protein modification by small protein conjugation or removal	125	0.269351	1.22752	0.108729	0.227593	0.148934	3402	tags=30%, list=23%, signal=24%	139285/378884/80279/8555/154/54472/83932/7314/9759/79139/56254/26272/9646/51256/7965/25950/553115/23142/150684/8945/79142/8554/7415/8841/648/5716/10273/6500/59343/10016/57599/405/10318/80762/6187/26354/5601/23028
BP	GO:0048332	mesoderm morphogenesis	59	-0.281679	-1.24574	0.108586	0.227354	0.148777	3712	tags=44%, list=25%, signal=33%	7403/3688/286204/2139/10736/2303/2697/89870/7481/3691/3690/3624/8516/9314/659/6886/8320/23135/57045/8013/6615/3675/1969/2294/2260/2263
MF	GO:0008484	sulfuric ester hydrolase activity	15	-0.45722	-1.36762	0.108545	0.22733	0.148761	3103	tags=47%, list=21%, signal=37%	340075/2588/416/23213/412/79642/55959
BP	GO:0043523	regulation of neuron apoptotic process	177	-0.232855	-1.20346	0.108108	0.226475	0.148202	3754	tags=36%, list=25%, signal=27%	409/429/7516/3725/7124/1524/2185/2898/10018/5584/6648/627/6453/3845/5538/5803/6093/4208/2562/79625/3684/4803/23017/356/1522/8831/374946/4602/4435/7301/4170/9244/4929/4914/6812/6348/2534/101/11151/1271/23529/55294/4915/3162/7786/5621/4671/3717/408/219699/3091/7305/6347/10891/112399/596/8013/2149/7043/3586/2625/4908/728/558
MF	GO:0005251	delayed rectifier potassium channel activity	19	-0.416727	-1.35246	0.107914	0.226128	0.147975	2911	tags=42%, list=20%, signal=34%	3755/3790/3786/3738/3749/3753/56479/23704
BP	GO:0110096	cellular response to aldehyde	10	0.550075	1.42315	0.107914	0.226128	0.147975	3287	tags=60%, list=22%, signal=47%	128/11315/57016/2098/9131/127
BP	GO:2000251	positive regulation of actin cytoskeleton reorganization	17	-0.429645	-1.34908	0.107728	0.225861	0.1478	1939	tags=41%, list=13%, signal=36%	55971/4916/7010/2242/3055/3059/4908
BP	GO:0032060	bleb assembly	10	-0.522809	-1.3854	0.107623	0.225701	0.147695	897	tags=60%, list=6%, signal=56%	5027/6093/1902/2014/5376/2012
CC	GO:0033270	paranode region of axon	10	-0.522546	-1.3847	0.107623	0.225701	0.147695	3820	tags=70%, list=26%, signal=52%	57731/57165/23303/23114/57471/8506/23136
BP	GO:0007567	parturition	14	-0.469986	-1.38321	0.107383	0.225316	0.147444	2660	tags=50%, list=18%, signal=41%	23764/23641/203447/8997/5724/5737/3248
BP	GO:0140353	lipid export from cell	28	-0.369879	-1.32932	0.107232	0.225075	0.147286	4563	tags=54%, list=31%, signal=37%	8600/5025/654/5443/5027/1588/5781/4602/3624/4824/10257/8792/1407/3553/114897
BP	GO:2000117	negative regulation of cysteine-type endopeptidase activity	81	-0.261857	-1.22292	0.107239	0.225075	0.147286	2668	tags=30%, list=18%, signal=24%	6195/4803/358/1654/2621/7483/8530/1032/9314/114769/207/64780/4804/4671/7057/408/3428/5743/25816/6622/3082/57630/5272/5329
BP	GO:0061077	chaperone-mediated protein folding	55	0.326688	1.29491	0.107143	0.224994	0.147233	4656	tags=38%, list=31%, signal=26%	5824/10491/3305/3303/3300/10131/54788/10728/6767/7266/3336/3315/9141/3313/3304/10808/2288/1676/55898/6449/10576
BP	GO:0006641	triglyceride metabolic process	87	0.292605	1.25778	0.106918	0.224583	0.146964	2478	tags=25%, list=17%, signal=21%	57678/51141/6583/1571/13/128486/336/392636/9104/64788/350/3990/10998/341/57104/440503/8694/23175/10062/7376/338/22863
MF	GO:0045309	protein phosphorylated amino acid binding	53	-0.287585	-1.23957	0.10687	0.224542	0.146937	4552	tags=43%, list=31%, signal=30%	22828/5336/23624/26228/7529/5777/7535/868/84867/8503/5781/3932/7525/867/7409/55294/408/6850/3055/64092/8440/2268/9021
BP	GO:0009124	nucleoside monophosphate biosynthetic process	39	0.360523	1.31236	0.106667	0.224174	0.146697	2719	tags=36%, list=18%, signal=29%	271/1854/318/353/3615/7372/64077/7371/790/139596/54963/7084/5198/471
MF	GO:0030295	protein kinase activator activity	74	-0.268554	-1.22864	0.106667	0.224174	0.146697	3683	tags=35%, list=25%, signal=27%	805/55890/51422/10926/3481/4515/51378/7481/9052/1654/10718/801/2621/1946/3084/10253/6352/2056/84632/26585/51704/100133941/1026/3071/5604/8826
MF	GO:0030544	Hsp70 protein binding	39	0.359197	1.30753	0.106667	0.224174	0.146697	3055	tags=33%, list=21%, signal=27%	135138/1543/1571/7917/3300/9093/54788/6767/4597/55869/10273/7248/27000
BP	GO:0048806	genitalia development	39	0.359575	1.30891	0.106667	0.224174	0.146697	1851	tags=26%, list=12%, signal=23%	6926/6932/6469/10461/131118/367/1499/1718/3293/5950
BP	GO:0006002	fructose 6-phosphate metabolic process	12	-0.509295	-1.42452	0.106095	0.223212	0.146067	3994	tags=75%, list=27%, signal=55%	2673/5213/5214/8789/3099/2203/3098/3101/9945
BP	GO:0034394	protein localization to cell surface	59	-0.28464	-1.25883	0.106061	0.2232	0.146059	3888	tags=44%, list=26%, signal=33%	23171/284/7124/2252/8301/2219/627/26154/382/7375/7481/10347/23484/919/83700/207/1861/2824/2316/6809/2207/287/7305/7414/10516/4130
BP	GO:0032370	positive regulation of lipid transport	58	-0.286362	-1.25513	0.105943	0.223013	0.145936	3344	tags=36%, list=23%, signal=28%	9388/51761/26154/5027/1588/10396/80820/1071/10347/10162/19/4602/9619/4824/8792/857/2170/3553/22925/114897/5360
BP	GO:0018904	ether metabolic process	24	0.403588	1.32774	0.105785	0.222757	0.145769	1671	tags=29%, list=11%, signal=26%	8443/2052/392636/7295/56994/54947/8398
BP	GO:0030947	regulation of vascular endothelial growth factor receptor signaling pathway	24	-0.382099	-1.3396	0.105793	0.222757	0.145769	1815	tags=33%, list=12%, signal=29%	3690/5579/7424/3091/3553/26509/3678/11117
CC	GO:1902555	endoribonuclease complex	29	0.389227	1.33779	0.105611	0.222541	0.145628	2560	tags=34%, list=17%, signal=29%	10799/80746/10557/79897/81887/54931/10978/51367/27161/10775
BP	GO:0044342	type B pancreatic cell proliferation	16	-0.445868	-1.36822	0.105634	0.222541	0.145628	1259	tags=44%, list=8%, signal=40%	3164/3487/3488/130367/8013/6422/3486
BP	GO:1905268	negative regulation of chromatin organization	47	0.339663	1.29469	0.105528	0.222465	0.145578	3650	tags=38%, list=25%, signal=29%	23081/23133/78990/5252/25842/4302/11091/26036/7349/3720/55011/26155/80764/3159/51366/6830/23028/23411
MF	GO:0019209	kinase activator activity	80	-0.264191	-1.23065	0.105541	0.222465	0.145578	3683	tags=35%, list=25%, signal=26%	805/55890/51422/10926/3481/6453/4515/8915/51378/7481/9052/1654/10718/801/2621/1946/3084/10253/6352/2056/84632/26585/51704/100133941/1026/3071/5604/8826
MF	GO:0030742	GTP-dependent protein binding	23	-0.385781	-1.34942	0.105392	0.222271	0.145451	2627	tags=30%, list=18%, signal=25%	9545/83871/23682/10981/115727/9771/2643
BP	GO:0021696	cerebellar cortex morphogenesis	27	-0.377895	-1.3435	0.105263	0.222059	0.145312	2962	tags=52%, list=20%, signal=42%	85442/2736/4983/5270/5781/6712/23017/28514/23287/388610/51286/22891/5604/2735
BP	GO:0060251	regulation of glial cell proliferation	27	-0.377465	-1.34197	0.105263	0.222059	0.145312	4477	tags=52%, list=30%, signal=36%	3418/4049/1385/2119/7124/5584/4602/5583/23405/4851/3569/3553/3280/5764
BP	GO:0032486	Rap protein signal transduction	14	-0.471753	-1.38841	0.105145	0.22193	0.145228	1669	tags=57%, list=11%, signal=51%	2889/9928/9693/10769/867/5912/5908/7077
BP	GO:0072182	regulation of nephron tubule epithelial cell differentiation	11	-0.51689	-1.41403	0.104911	0.221494	0.144942	1497	tags=45%, list=10%, signal=41%	8842/79633/100133941/3976/2625
BP	GO:0043949	regulation of cAMP-mediated signaling	42	-0.322231	-1.2888	0.104859	0.221445	0.14491	3104	tags=38%, list=21%, signal=30%	56246/51555/23551/5138/10846/6344/2696/338557/333/187/64784/5139/1902/5141/5997/5577
BP	GO:0035116	embryonic hindlimb morphogenesis	21	0.419046	1.33341	0.10473	0.221231	0.14477	2052	tags=29%, list=14%, signal=25%	6926/652/6469/1499/2719/130497
CC	GO:0097449	astrocyte projection	13	-0.492666	-1.40838	0.104651	0.221125	0.144701	1623	tags=54%, list=11%, signal=48%	482/23209/361/2706/114134/7430/351
BP	GO:0036257	multivesicular body organization	31	0.384529	1.34041	0.104478	0.220817	0.1445	4237	tags=55%, list=29%, signal=39%	51160/79643/84313/155382/7251/9798/9146/27243/57132/11267/51028/10254/5119/93343/10015/92421/51510
BP	GO:0043243	positive regulation of protein-containing complex disassembly	31	0.382936	1.33486	0.104478	0.220817	0.1445	1377	tags=23%, list=9%, signal=21%	65094/88/2629/664/154/10300/10241
BP	GO:1903514	release of sequestered calcium ion into cytosol by endoplasmic reticulum	30	-0.359079	-1.31421	0.104478	0.220817	0.1445	2549	tags=37%, list=17%, signal=30%	356/801/5350/6348/1193/6717/6261/775/1234/287/6546
BP	GO:0030878	thyroid gland development	16	0.459439	1.36435	0.104167	0.220339	0.144186	999	tags=25%, list=7%, signal=23%	3200/6469/4088/7038
BP	GO:0070296	sarcoplasmic reticulum calcium ion transport	32	-0.351441	-1.31021	0.104061	0.220174	0.144079	2079	tags=31%, list=14%, signal=27%	801/5350/6348/1193/6717/6261/775/1234/287/6546
BP	GO:1902110	positive regulation of mitochondrial membrane permeability involved in apoptotic process	55	0.328143	1.30068	0.103896	0.219885	0.14389	1757	tags=18%, list=12%, signal=16%	666/664/2729/3303/4836/28978/5534/7755/282991/7159
BP	GO:0071872	cellular response to epinephrine stimulus	12	-0.509916	-1.42626	0.103837	0.21982	0.143847	610	tags=50%, list=4%, signal=48%	5144/6715/3784/6548/5142/6622
MF	GO:0008194	UDP-glycosyltransferase activity	123	-0.245967	-1.20584	0.103746	0.219687	0.14376	3816	tags=39%, list=26%, signal=29%	114805/55454/152002/84892/4248/26290/79799/10331/8702/4249/11320/374378/10317/338707/374907/79623/8706/146664/79369/27087/285203/79695/79586/11227/8693/3036/23001/8707/57452/2650/4242/10678/2591/84002/3955/93010/337876/5277/3037/26301/51809/2683/11226/7357/9334/64131/22856/84752
BP	GO:0098801	regulation of renal system process	26	-0.371484	-1.32985	0.103704	0.219656	0.14374	1229	tags=27%, list=8%, signal=25%	2621/10391/1535/2149/5800/2150/552
BP	GO:0035235	ionotropic glutamate receptor signaling pathway	18	-0.428679	-1.36276	0.103614	0.219526	0.143655	4007	tags=50%, list=27%, signal=37%	2906/2894/2185/2898/116444/2903/2904/7074/351
BP	GO:0050961	detection of temperature stimulus involved in sensory perception	18	-0.430406	-1.36825	0.103614	0.219526	0.143655	2322	tags=50%, list=16%, signal=42%	409/2898/55107/3356/4914/56925/7852/6387/2047
BP	GO:1903201	regulation of oxidative stress-induced cell death	58	-0.287268	-1.2591	0.103359	0.219104	0.143378	2294	tags=29%, list=15%, signal=25%	4170/8382/5151/51765/2534/135112/207/55294/120892/2861/3091/8013/3586/3082/7099/8321/8876
BP	GO:0016055	Wnt signaling pathway	457	-0.193312	-1.13008	0.103275	0.219008	0.143316	3095	tags=25%, list=21%, signal=21%	9096/7976/387914/5148/80326/57560/80114/1363/65062/7481/898/23499/6928/2262/5530/5495/7480/27123/6659/440193/57216/374946/80319/65268/1001/115908/3487/4435/1654/2308/5158/1501/2300/79412/81839/55789/4929/801/25806/7483/7074/8324/861/55366/4920/192669/54361/9314/51527/10927/5562/9863/2775/4139/7041/130574/4851/7091/22881/166336/388630/26585/8434/51704/7040/100133941/4300/1958/120892/857/7477/79960…
MF	GO:0005537	mannose binding	16	-0.449378	-1.37899	0.103286	0.219008	0.143316	3408	tags=50%, list=23%, signal=39%	3998/4126/30835/78989/50489/50856/10584/4360
BP	GO:1903975	regulation of glial cell migration	16	-0.448823	-1.37729	0.103286	0.219008	0.143316	4477	tags=75%, list=30%, signal=52%	3418/5025/26228/1524/482/729230/1435/7074/6348/54209/64805/1880
BP	GO:1905522	negative regulation of macrophage migration	10	-0.528071	-1.39934	0.103139	0.218874	0.143228	3113	tags=70%, list=21%, signal=55%	4345/26228/1588/56833/79148/131450/11117
BP	GO:0032410	negative regulation of transporter activity	66	-0.277132	-1.24716	0.103093	0.218835	0.143202	2079	tags=29%, list=14%, signal=25%	801/5350/1193/3753/784/338440/5581/6717/10681/2056/150/285966/55917/857/288/7291/23704/6622/2669
BP	GO:0001954	positive regulation of cell-matrix adhesion	52	-0.293539	-1.25448	0.102828	0.218502	0.142985	2670	tags=29%, list=18%, signal=24%	7402/54453/1435/6366/54361/916/6385/342184/7010/2041/8631/1307/8826/59339/6422
BP	GO:0051966	regulation of synaptic transmission, glutamatergic	54	-0.288127	-1.24685	0.102828	0.218502	0.142985	3686	tags=48%, list=25%, signal=36%	7124/5021/2185/4983/2898/5270/4208/7143/729230/9162/6857/9456/3356/4914/6812/4920/57555/54413/59283/120892/6347/8564/5743/2918/1956/57616
BP	GO:0019852	L-ascorbic acid metabolic process	11	0.539463	1.42405	0.102888	0.218502	0.142985	3250	tags=64%, list=22%, signal=50%	9446/2729/9962/9104/1528/9963/119391
BP	GO:0006544	glycine metabolic process	14	-0.476241	-1.40162	0.102908	0.218502	0.142985	746	tags=29%, list=5%, signal=27%	26227/10993/113675/2731
BP	GO:0071871	response to epinephrine	14	-0.477614	-1.40566	0.102908	0.218502	0.142985	758	tags=29%, list=5%, signal=27%	10891/6548/5142/6622
BP	GO:0044154	histone H3-K14 acetylation	14	0.48583	1.37798	0.102703	0.218362	0.142893	3650	tags=57%, list=25%, signal=43%	2648/84289/27154/23558/9678/64769/11143/23411
BP	GO:0006164	purine nucleotide biosynthetic process	148	0.267143	1.2377	0.102564	0.218126	0.142739	4253	tags=38%, list=29%, signal=27%	23305/55811/51703/7923/271/4882/5635/6576/2987/25874/142/10165/80347/5313/4832/318/6901/10861/353/57546/5164/3615/84277/4830/54898/5163/1537/5636/4522/6319/9524/30968/5198/471/8050/7415/9605/31/51000/205/1329/2194/197322/79877/50808/10606/80025/5162/29922/53354/60481/10201/115/23417/4833/79717
BP	GO:1900424	regulation of defense response to bacterium	13	-0.497141	-1.42117	0.102326	0.217678	0.142445	1170	tags=38%, list=8%, signal=35%	1535/6372/23208/2150/84868
CC	GO:0098862	cluster of actin-based cell projections	137	0.267133	1.2254	0.10229	0.217662	0.142435	2161	tags=20%, list=15%, signal=18%	5824/116085/5174/1244/8884/113235/9429/583/59272/948/3775/4311/3326/51181/11136/65010/79784/10083/53841/762/6514/64072/10786/23657/6569/83715/4891/257629
CC	GO:0044295	axonal growth cone	28	-0.375824	-1.35068	0.102244	0.217623	0.14241	3995	tags=57%, list=27%, signal=42%	23242/2043/91653/65078/51199/9479/22906/66008/6993/23767/3800/51393/7074/10439/3897/2823
BP	GO:0060099	regulation of phagocytosis, engulfment	15	-0.45953	-1.37453	0.101617	0.216346	0.141574	1794	tags=40%, list=12%, signal=35%	10347/54209/3071/2150/11031/11314
BP	GO:0002730	regulation of dendritic cell cytokine production	12	-0.510636	-1.42827	0.10158	0.216327	0.141561	1321	tags=33%, list=9%, signal=30%	3718/7098/388325/7099
MF	GO:0005080	protein kinase C binding	49	-0.296384	-1.25091	0.101523	0.216264	0.14152	1815	tags=24%, list=12%, signal=22%	5579/6385/51564/207/5341/51339/9734/9638/59341/147906/10611/552
BP	GO:0035883	enteroendocrine cell differentiation	21	0.421129	1.34004	0.101351	0.215957	0.141319	2748	tags=38%, list=18%, signal=31%	652/3172/1021/5170/6608/4221/51092/6009
MF	GO:0022804	active transmembrane transporter activity	297	0.234741	1.19643	0.101215	0.215724	0.141167	2740	tags=23%, list=18%, signal=19%	55867/9804/10440/64849/155066/162515/1244/8884/535/6506/10058/6583/51151/253512/6576/6557/477/9429/9962/55244/6566/387700/23456/528/8992/6581/115584/65010/10861/728661/5002/6568/7781/51006/347051/6540/113655/9550/215/10786/6575/11046/1186/23657/3764/284111/51606/10246/368/28234/6539/284129/8647/6569/4891/6532/146802/26503/481/6536/9057/1468/9197/64241/9963/201232/10928
BP	GO:0071985	multivesicular body sorting pathway	38	0.365256	1.31804	0.10118	0.21571	0.141158	4285	tags=55%, list=29%, signal=39%	51160/23086/79643/84313/155382/23585/1130/27243/57132/94121/11267/51028/7415/757/5119/93343/54741/6272/92421/51510/80700
MF	GO:0019829	ATPase-coupled cation transmembrane transporter activity	46	0.34439	1.30337	0.10101	0.215462	0.140995	2361	tags=24%, list=16%, signal=20%	155066/535/477/528/8992/7781/9550/3764/51606/8647/481
BP	GO:1901863	positive regulation of muscle tissue development	55	-0.286758	-1.24233	0.101036	0.215462	0.140995	3345	tags=40%, list=23%, signal=31%	56203/93649/6474/1948/4208/28514/23493/3084/56603/5562/4851/26585/7040/57817/23414/2817/10891/596/2627/2735/2260/2263
MF	GO:0050780	dopamine receptor binding	16	-0.45227	-1.38787	0.100939	0.215371	0.140936	5445	tags=62%, list=37%, signal=40%	5064/2778/84152/1759/84687/409/5781/1742/10672/54102
BP	GO:0006067	ethanol metabolic process	19	0.439217	1.35736	0.100855	0.215349	0.140921	4869	tags=68%, list=33%, signal=46%	128/130/216/6822/125/27284/126/127/217/131/219/55902/124
BP	GO:0060536	cartilage morphogenesis	10	-0.529074	-1.402	0.100897	0.215349	0.140921	969	tags=70%, list=7%, signal=65%	6781/4040/4487/4208/7477/6615/9464
BP	GO:1902894	negative regulation of pri-miRNA transcription by RNA polymerase II	14	0.4901	1.39009	0.100901	0.215349	0.140921	2662	tags=43%, list=18%, signal=35%	652/9759/5465/4775/5970/7528
BP	GO:0003209	cardiac atrium morphogenesis	20	-0.408765	-1.35319	0.100737	0.215175	0.140807	3238	tags=40%, list=22%, signal=31%	6474/6659/23493/659/4851/2022/4853/57493
MF	GO:0005001	transmembrane receptor protein tyrosine phosphatase activity	17	-0.435186	-1.36647	0.100703	0.21516	0.140797	4940	tags=59%, list=33%, signal=39%	5799/5797/5801/5777/5789/5803/5787/5788/5791/5800
MF	GO:0019198	transmembrane receptor protein phosphatase activity	17	-0.435186	-1.36647	0.100703	0.21516	0.140797	4940	tags=59%, list=33%, signal=39%	5799/5797/5801/5777/5789/5803/5787/5788/5791/5800
BP	GO:0090630	activation of GTPase activity	93	-0.259208	-1.23421	0.100559	0.21497	0.140673	2866	tags=38%, list=19%, signal=31%	1236/26230/25894/1983/374403/2185/83874/7984/23603/1894/143872/85360/83478/9411/6366/7074/57186/23329/58504/51291/84144/4916/10125/10563/23102/9639/9938/2041/23216/141/26084/8477/1969/29/4908
BP	GO:0031579	membrane raft organization	22	-0.396103	-1.37826	0.100239	0.214841	0.140589	3211	tags=45%, list=22%, signal=36%	5538/10347/91663/79152/914/857/23180/5788/1794/858
BP	GO:0046854	phosphatidylinositol phosphorylation	52	-0.296771	-1.26829	0.100257	0.214841	0.140589	4334	tags=48%, list=29%, signal=34%	5297/23049/253430/200576/9306/285172/23396/8503/5286/146850/138429/122809/22979/5288/84668/8651/84174/3707/5294/3628/8835/5305/117283/5293/9021
MF	GO:0019001	guanyl nucleotide binding	340	-0.202283	-1.14827	0.100402	0.214841	0.140589	2810	tags=24%, list=19%, signal=20%	54509/6236/51560/23551/5138/10846/474344/4600/51277/9545/79785/10672/30844/8654/155038/338382/163351/132946/57381/57111/30846/116442/29083/158158/55340/83871/2977/9609/115362/1612/80117/54734/221079/22800/5912/2775/171177/399/10381/115761/23682/200894/1259/10981/51209/5870/5880/55303/85004/387496/9363/2769/5908/9077/10633/120892/23433/6447/115273/83452/7052/51762/7846/6102/6674/5899/5874/30845/51…
MF	GO:0032561	guanyl ribonucleotide binding	340	-0.202283	-1.14827	0.100402	0.214841	0.140589	2810	tags=24%, list=19%, signal=20%	54509/6236/51560/23551/5138/10846/474344/4600/51277/9545/79785/10672/30844/8654/155038/338382/163351/132946/57381/57111/30846/116442/29083/158158/55340/83871/2977/9609/115362/1612/80117/54734/221079/22800/5912/2775/171177/399/10381/115761/23682/200894/1259/10981/51209/5870/5880/55303/85004/387496/9363/2769/5908/9077/10633/120892/23433/6447/115273/83452/7052/51762/7846/6102/6674/5899/5874/30845/51…
BP	GO:0006705	mineralocorticoid biosynthetic process	11	-0.525251	-1.4369	0.100446	0.214841	0.140589	4579	tags=73%, list=31%, signal=50%	650/3284/5978/654/3283/8912/54361/653
BP	GO:0008212	mineralocorticoid metabolic process	11	-0.525251	-1.4369	0.100446	0.214841	0.140589	4579	tags=73%, list=31%, signal=50%	650/3284/5978/654/3283/8912/54361/653
BP	GO:0038110	interleukin-2-mediated signaling pathway	11	-0.526451	-1.44019	0.100446	0.214841	0.140589	1851	tags=55%, list=12%, signal=48%	3561/3559/3718/5771/6850/3560
BP	GO:1900115	extracellular regulation of signal transduction	11	-0.52763	-1.44341	0.100446	0.214841	0.140589	4091	tags=73%, list=28%, signal=53%	199699/115950/2201/375387/4681/26585/2200/4052
BP	GO:1900116	extracellular negative regulation of signal transduction	11	-0.52763	-1.44341	0.100446	0.214841	0.140589	4091	tags=73%, list=28%, signal=53%	199699/115950/2201/375387/4681/26585/2200/4052
BP	GO:0010906	regulation of glucose metabolic process	102	0.286182	1.2569	0.100471	0.214841	0.140589	3650	tags=34%, list=25%, signal=26%	114899/51094/3667/3170/6097/10499/60343/2648/51547/8660/9104/648791/5164/90673/11091/7874/5163/1196/57486/89801/5465/1642/11266/6714/8850/1609/3795/2646/4779/8473/208/2875/10269/5208/23411
BP	GO:0015936	coenzyme A metabolic process	15	0.475408	1.38481	0.100176	0.214802	0.140563	4253	tags=53%, list=29%, signal=38%	80347/283927/64087/79877/3156/80025/53354/79717
BP	GO:0006264	mitochondrial DNA replication	12	0.513934	1.41024	0.100179	0.214802	0.140563	4392	tags=50%, list=30%, signal=35%	3980/9093/11232/30968/6742/92667
BP	GO:0009156	ribonucleoside monophosphate biosynthetic process	30	0.386725	1.33601	0.1	0.214536	0.140389	2719	tags=40%, list=18%, signal=33%	271/318/353/3615/7372/64077/7371/790/139596/54963/5198/471
BP	GO:0043618	regulation of transcription from RNA polymerase II promoter in response to stress	103	0.286702	1.26249	0.1	0.214536	0.140389	4130	tags=37%, list=28%, signal=27%	5710/5692/3303/54583/4734/5701/3297/1388/22926/5709/5693/7314/5721/5720/55662/9491/5686/5691/5716/405/5706/8453/7009/5705/4780/10197/5687/9531/5707/5695/6233/5702/5717/5684/51360/7311/5704/5713
BP	GO:1904837	beta-catenin-TCF complex assembly	30	0.38861	1.34252	0.1	0.214536	0.140389	2695	tags=33%, list=18%, signal=27%	8313/6932/5929/7088/51176/90780/1499/4221/79577/8607
BP	GO:0048041	focal adhesion assembly	82	-0.277077	-1.29318	0.0999006	0.214499	0.140365	1901	tags=23%, list=13%, signal=20%	1946/54361/6385/4323/26585/10391/342184/7010/2824/7057/7414/2042/6548/596/22998/1307/90102/8826/6422
BP	GO:0006282	regulation of DNA repair	107	0.281279	1.24847	0.0996885	0.214141	0.140131	3792	tags=31%, list=26%, signal=23%	8313/56893/7014/151987/142/9400/54929/51547/78990/3297/56897/84501/55100/4968/64210/84309/57332/7336/4255/131870/151636/83933/6419/11143/51366/23028/9025/23411/5429/7913/1660/10155/63979
BP	GO:0038061	NIK/NF-kappaB signaling	155	-0.237412	-1.21099	0.0997067	0.214141	0.140131	3044	tags=26%, list=20%, signal=21%	939/6363/4306/8795/9966/5495/8877/10392/5966/7205/1654/55075/192669/197358/23405/54209/51564/207/11035/3965/602/26585/23328/51284/7098/26191/3606/64922/7114/3553/91662/1956/114548/942/84868/9770/1896/7099/8809/351/7097
CC	GO:0034364	high-density lipoprotein particle	27	0.395547	1.34382	0.0995025	0.21382	0.139921	3283	tags=41%, list=22%, signal=32%	346/3250/336/55937/350/3990/341/338/344/116519/3069
BP	GO:1903725	regulation of phospholipid metabolic process	84	-0.262931	-1.23096	0.0991957	0.213219	0.139528	2667	tags=33%, list=18%, signal=28%	2185/376497/388121/8503/6363/146850/3815/122809/3356/2322/6366/9314/8651/84174/23682/8898/8835/2784/7040/7010/2170/66036/64805/23533/2268/2358/5156/9021
MF	GO:0030983	mismatched DNA binding	14	0.491567	1.39425	0.0990991	0.21307	0.13943	5110	tags=71%, list=34%, signal=47%	54840/4595/7508/4437/4439/27030/5395/4436/5111/5378
BP	GO:1904293	negative regulation of ERAD pathway	14	0.492579	1.39712	0.0990991	0.21307	0.13943	5581	tags=71%, list=38%, signal=45%	282679/9097/337867/51009/51035/55432/27248/6449/91319/10956
BP	GO:0017148	negative regulation of translation	126	0.270661	1.23074	0.0989181	0.212797	0.139252	5362	tags=46%, list=36%, signal=30%	221662/1979/8637/3646/9475/6726/3692/51247/28998/11236/8087/27102/9513/56339/253943/115416/23367/2332/7175/4343/1981/9698/27161/56623/1153/7248/23521/149041/9470/57721/25904/163255/79068/23034/54517/10140/9775/6188/23435/56478/10642/283/5976/4691/678/51441/131405/8507/63935/54915/9337/8570/10658/85451/79066/197135/27327/23019
MF	GO:0032451	demethylase activity	35	0.367847	1.3229	0.0988468	0.212702	0.139189	4627	tags=46%, list=31%, signal=32%	1543/121642/23081/23133/221656/3720/54784/54890/51780/23028/79068/10765/8284/84678/1544/7404
MF	GO:0016298	lipase activity	102	-0.254645	-1.22644	0.0986301	0.212347	0.138957	2910	tags=31%, list=20%, signal=25%	4023/5168/81579/5322/27293/200879/7941/5332/50640/23228/5334/80821/196463/51196/113026/6352/3162/11057/55512/151056/1234/57552/1909/5321/5330/374569/83394/624/1230/79887/11343/5337
BP	GO:0002323	natural killer cell activation involved in immune response	10	-0.532124	-1.41008	0.0986547	0.212347	0.138957	3472	tags=60%, list=23%, signal=46%	114770/257101/11151/51744/201294/5873
BP	GO:0030949	positive regulation of vascular endothelial growth factor receptor signaling pathway	10	-0.530512	-1.40581	0.0986547	0.212347	0.138957	2541	tags=50%, list=17%, signal=41%	3690/5579/3091/3553/3678
BP	GO:0071609	chemokine (C-C motif) ligand 5 production	10	-0.533954	-1.41493	0.0986547	0.212347	0.138957	2360	tags=50%, list=16%, signal=42%	1654/255231/59341/140885/3586
BP	GO:0007263	nitric oxide mediated signal transduction	20	-0.411832	-1.36334	0.0982801	0.21213	0.138815	2725	tags=35%, list=18%, signal=29%	79625/8654/2977/7057/4499/1956/2357
BP	GO:0016446	somatic hypermutation of immunoglobulin genes	12	0.518736	1.42342	0.09839	0.21213	0.138815	5061	tags=67%, list=34%, signal=44%	27343/5423/27434/7374/5395/4436/8888/25939
CC	GO:0044615	nuclear pore nuclear basket	12	0.518633	1.42314	0.09839	0.21213	0.138815	3758	tags=50%, list=25%, signal=37%	56943/1069/1070/7175/55795/9972
BP	GO:0006991	response to sterol depletion	15	0.476719	1.38863	0.0984183	0.21213	0.138815	3157	tags=40%, list=21%, signal=32%	51141/51043/83939/6721/22937/267
BP	GO:0042159	lipoprotein catabolic process	15	0.47596	1.38642	0.0984183	0.21213	0.138815	24	tags=13%, list=0%, signal=13%	127018/147111
BP	GO:0003198	epithelial to mesenchymal transition involved in endocardial cushion formation	14	-0.484878	-1.42704	0.098434	0.21213	0.138815	2172	tags=43%, list=15%, signal=37%	7046/23493/26508/4851/2022/6615
BP	GO:0099558	maintenance of synapse structure	14	-0.48437	-1.42554	0.098434	0.21213	0.138815	3725	tags=57%, list=25%, signal=43%	1740/4983/382/8831/10882/27445/1488/1741
BP	GO:0051058	negative regulation of small GTPase mediated signal transduction	55	-0.288677	-1.25064	0.0984456	0.21213	0.138815	2854	tags=31%, list=19%, signal=25%	5516/143872/8831/50861/83478/64926/10253/23616/9938/2203/148/81848/57493/3675/22821/7077/9353
BP	GO:0021983	pituitary gland development	23	-0.388053	-1.35736	0.0980392	0.21172	0.138547	1823	tags=52%, list=12%, signal=46%	5307/650/4487/6715/2736/1385/54361/8854/2113/2735/3280/999
BP	GO:0035148	tube formation	137	-0.240799	-1.19993	0.0979827	0.211672	0.138515	4101	tags=37%, list=28%, signal=27%	57534/317/10913/7042/8543/23242/5754/80199/7403/10427/57545/10018/4781/7408/8915/30812/5916/6491/7976/79977/6928/133/6659/57216/115908/6692/54910/23405/54361/9355/3198/6385/4851/10653/5979/26585/7040/55081/7052/3091/144165/57619/7291/2535/653/2625/1896/8321/9839/2263/6422
BP	GO:0006195	purine nucleotide catabolic process	41	-0.327169	-1.30167	0.0979899	0.211672	0.138515	3908	tags=46%, list=26%, signal=34%	100/5152/11332/55270/93034/55190/5150/5138/10846/272/8654/5151/27115/7498/9615/5136/5141/5142/4860
BP	GO:0001672	regulation of chromatin assembly or disassembly	22	0.412951	1.32095	0.0977702	0.211314	0.138281	2111	tags=27%, list=14%, signal=23%	84875/23133/9869/83852/7175/22880
BP	GO:0046415	urate metabolic process	11	0.544422	1.43714	0.0974729	0.211165	0.138184	1588	tags=45%, list=11%, signal=41%	55867/116085/9429/6568/10786
BP	GO:0060740	prostate gland epithelium morphogenesis	21	-0.406152	-1.37949	0.097561	0.211165	0.138184	1722	tags=38%, list=12%, signal=34%	4824/4851/10116/3400/23213/3371/2263/6422
BP	GO:0002834	regulation of response to tumor cell	13	-0.503765	-1.44011	0.0976744	0.211165	0.138184	1772	tags=38%, list=12%, signal=34%	11126/56253/10666/29126/84868
BP	GO:0002837	regulation of immune response to tumor cell	13	-0.503765	-1.44011	0.0976744	0.211165	0.138184	1772	tags=38%, list=12%, signal=34%	11126/56253/10666/29126/84868
BP	GO:0014841	skeletal muscle satellite cell proliferation	13	-0.50323	-1.43858	0.0976744	0.211165	0.138184	1018	tags=54%, list=7%, signal=50%	5467/284/6774/3717/79647/84466/2047
BP	GO:0045346	regulation of MHC class II biosynthetic process	13	-0.499695	-1.42847	0.0976744	0.211165	0.138184	4354	tags=69%, list=29%, signal=49%	3458/4261/566/113277/5196/3717/6688/3586/7099
BP	GO:1901841	regulation of high voltage-gated calcium channel activity	13	-0.502277	-1.43586	0.0976744	0.211165	0.138184	2762	tags=46%, list=19%, signal=38%	6236/784/6717/781/5142/2669
BP	GO:1902430	negative regulation of amyloid-beta formation	13	-0.503312	-1.43882	0.0976744	0.211165	0.138184	3084	tags=46%, list=21%, signal=37%	6093/10347/9001/4915/10418/5621
BP	GO:2000052	positive regulation of non-canonical Wnt signaling pathway	13	-0.504205	-1.44137	0.0976744	0.211165	0.138184	1375	tags=46%, list=9%, signal=42%	22881/4300/84870/1601/57664/6422
MF	GO:0030551	cyclic nucleotide binding	28	-0.377045	-1.35507	0.0972569	0.210786	0.137935	3025	tags=39%, list=20%, signal=31%	5148/11069/5138/10846/8654/11149/1259/5141/5592/5142/5577
CC	GO:0070971	endoplasmic reticulum exit site	26	0.39886	1.33397	0.0971524	0.210618	0.137825	3901	tags=38%, list=26%, signal=28%	375056/10113/89866/10342/338/10016/51128/25956/10015/56681
BP	GO:0021542	dentate gyrus development	10	0.557237	1.44168	0.0971223	0.210611	0.137821	3165	tags=60%, list=21%, signal=47%	1021/51176/1812/6608/4192/5629
BP	GO:0031650	regulation of heat generation	12	-0.515091	-1.44073	0.0970655	0.210546	0.137778	5025	tags=75%, list=34%, signal=50%	1268/8600/7124/1910/376497/5733/8792/3553/5743
MF	GO:0051087	chaperone binding	100	0.284825	1.2499	0.0970266	0.21052	0.137761	2941	tags=25%, list=20%, signal=20%	6905/128229/6902/135138/10471/6647/9532/477/6903/3300/84447/10294/10728/26520/3329/96459/6767/8266/3336/10598/11140/5340/10273/4137/7248
BP	GO:0001977	renal system process involved in regulation of blood volume	15	-0.467624	-1.39874	0.0969977	0.210515	0.137758	2032	tags=40%, list=14%, signal=35%	2621/10391/1535/2149/5800/2150
BP	GO:0015718	monocarboxylic acid transport	144	0.269318	1.24276	0.0969697	0.210513	0.137757	2185	tags=22%, list=15%, signal=19%	162515/1244/8884/366/51703/1645/10499/5563/10809/1066/84647/9429/25874/948/6566/387700/8660/5565/65010/347051/6540/286256/215/10998/8398/1109/28234/6256/6539/8647/5465
BP	GO:0044262	cellular carbohydrate metabolic process	253	-0.216335	-1.17751	0.0968858	0.210389	0.137676	4177	tags=39%, list=28%, signal=28%	55790/23178/5443/6521/2132/83667/7262/5500/6513/9611/27124/7033/2820/55454/10580/55577/2645/51422/83931/5260/84197/2185/3633/7360/2103/10331/3481/231/178/10317/80201/9108/374907/8789/6774/5837/140710/950/85414/79660/8706/79369/3487/8972/2308/5028/5366/3036/801/55276/3099/2642/8707/5255/8445/8871/5502/51477/51744/5581/10678/207/3269/10447/93010/8898/3628/79158/2784/5771/313/1407/2805/2203/5341/303…
BP	GO:0060968	regulation of gene silencing	93	0.288317	1.2507	0.0962733	0.209167	0.136876	3758	tags=32%, list=25%, signal=24%	652/55746/144233/103/5440/8087/25842/7290/2332/8086/57510/7175/79023/84872/8737/1981/9698/27161/6396/5439/5437/3159/8021/5434/5432/4927/10269/1660/5436/9972
BP	GO:0048873	homeostasis of number of cells within a tissue	26	-0.375326	-1.3436	0.0962963	0.209167	0.136876	3669	tags=46%, list=25%, signal=35%	4846/3845/5027/5781/729230/1435/11151/53833/4851/54440/596/2149
BP	GO:0008277	regulation of G protein-coupled receptor signaling pathway	116	-0.246756	-1.2095	0.0961538	0.208973	0.136749	3908	tags=39%, list=26%, signal=29%	100/22844/5145/7275/409/2869/55625/9737/29767/57528/56246/6093/5148/2850/8601/23516/133/6001/9815/2696/6993/5158/43847/801/333/187/8787/3576/55188/51196/6352/1259/8786/1407/5998/408/5341/636/5999/115727/64407/6622/5997/5996/11343
BP	GO:0019430	removal of superoxide radicals	22	0.415086	1.32777	0.0960549	0.208816	0.136646	1666	tags=36%, list=11%, signal=32%	6647/23410/9973/948/9104/11315/5052/1728
MF	GO:0017056	structural constituent of nuclear pore	23	0.408536	1.32591	0.0959596	0.208667	0.136549	5689	tags=52%, list=38%, signal=32%	55746/7175/8021/65110/4927/10204/9972/23636/23279/129401/100101267/9631
BP	GO:0010817	regulation of hormone levels	435	0.222858	1.17653	0.0959079	0.208646	0.136535	2053	tags=18%, list=14%, signal=16%	2752/114899/6926/84976/91608/10404/1244/55585/3667/3172/3170/3295/3709/9255/1646/1645/7923/1803/1543/6469/54097/130/54659/1066/7447/25924/51478/216/152/6777/25874/23410/8644/59272/6566/22841/4311/2852/2746/2029/8660/56943/9563/7038/8938/11315/4035/54658/79154/8879/1576/5447/10948/57016/3293/125/6514/1565/8398/7349/5578/818/6927/57104/3033/9249/5947/5950/55638/84300/1109/3249/2661/3814/8694/5972/2…
BP	GO:2001026	regulation of endothelial cell chemotaxis	19	-0.427206	-1.38646	0.0959233	0.208646	0.136535	1512	tags=58%, list=10%, signal=52%	5641/5025/8817/2246/64094/4851/10563/7057/7114/2260/9037
BP	GO:1901800	positive regulation of proteasomal protein catabolic process	102	0.288397	1.26663	0.0957614	0.208438	0.136399	2807	tags=26%, list=19%, signal=22%	10134/1855/2629/28951/154214/9532/55070/2729/7917/3303/3300/5701/9992/9817/153769/90637/2332/51667/25820/1050/7341/65992/8554/26471/7415/5716/10273
BP	GO:0001101	response to acid chemical	112	-0.24911	-1.21204	0.0957746	0.208438	0.136399	1517	tags=19%, list=10%, signal=17%	64506/8651/4915/2743/1290/1535/3383/5602/10891/1536/1277/4313/1956/1278/2950/1307/5764/1291/1281/5156/552
BP	GO:0042730	fibrinolysis	24	-0.390064	-1.36753	0.0957179	0.20843	0.136394	1001	tags=25%, list=7%, signal=23%	7057/2191/5328/7056/5054/5329
BP	GO:0045992	negative regulation of embryonic development	22	-0.397334	-1.38255	0.0954654	0.207938	0.136072	1956	tags=36%, list=13%, signal=32%	8324/3955/1290/23432/23213/6615/1289/2625
MF	GO:0016803	ether hydrolase activity	10	0.557858	1.44329	0.0953237	0.207688	0.135908	1159	tags=30%, list=8%, signal=28%	2052/6051/8574
BP	GO:0014743	regulation of muscle hypertrophy	52	-0.29807	-1.27385	0.0951157	0.207559	0.135823	2702	tags=40%, list=18%, signal=33%	29995/5152/5058/817/6093/5530/8654/2308/221476/7132/4205/4851/3488/57817/5999/148/6548/8013/7133/5997/9464
MF	GO:0016829	lyase activity	157	0.264348	1.23669	0.0951662	0.207559	0.135823	4131	tags=38%, list=28%, signal=28%	55811/3295/23632/1632/112849/4882/4258/27343/11238/4337/2271/210/80746/51074/4259/4913/5423/11315/5092/8879/4968/51582/7390/762/79661/1962/201161/7372/2739/549/1644/51380/79746/81889/4597/2948/1892/3155/2547/51540/87769/1586/763/26061/2762/2194/80896/10841/10994/55268/5106/10606/2235/80142/6188/115/23417/55034/84105/55253
BP	GO:0030201	heparan sulfate proteoglycan metabolic process	27	-0.381742	-1.35718	0.0952381	0.207559	0.135823	789	tags=22%, list=5%, signal=21%	23213/2817/10855/64131/29940/55959
BP	GO:0051154	negative regulation of striated muscle cell differentiation	31	-0.358925	-1.32912	0.0952381	0.207559	0.135823	3661	tags=42%, list=25%, signal=32%	5058/168620/627/93649/28514/221476/8324/4851/338773/79365/55553/5999/5997
BP	GO:0090022	regulation of neutrophil chemotaxis	31	-0.359314	-1.33056	0.0952381	0.207559	0.135823	1967	tags=29%, list=13%, signal=25%	6366/3576/83700/5880/719/3579/3071/9353/728
BP	GO:0097421	liver regeneration	31	-0.360585	-1.33527	0.0952381	0.207559	0.135823	1510	tags=26%, list=10%, signal=23%	3569/3162/57817/2737/2735/1956/3586/55959
BP	GO:0046471	phosphatidylglycerol metabolic process	28	0.398122	1.36113	0.0948419	0.207041	0.135484	1671	tags=25%, list=11%, signal=22%	54675/57678/131118/6901/8760/284486/8398
BP	GO:0038092	nodal signaling pathway	12	0.51988	1.42656	0.0948122	0.207033	0.13548	1262	tags=33%, list=8%, signal=31%	6469/6997/4088/4838
MF	GO:1904047	S-adenosyl-L-methionine binding	12	0.520718	1.42886	0.0948122	0.207033	0.13548	3576	tags=50%, list=24%, signal=38%	115939/7172/56339/29081/29063/29104
BP	GO:2000060	positive regulation of ubiquitin-dependent protein catabolic process	93	0.290126	1.25855	0.0947205	0.206949	0.135424	3502	tags=32%, list=24%, signal=25%	10134/1855/2629/28951/154214/55070/2729/5747/3303/3300/27185/11236/9817/28952/153769/90637/51667/25820/1050/7341/65992/8554/7415/5716/10273/4780/8078/5601/9604/3304
BP	GO:0031670	cellular response to nutrient	37	-0.336699	-1.31618	0.094431	0.206374	0.135048	2923	tags=35%, list=20%, signal=28%	2350/4023/490/5251/2621/3162/2242/3600/1277/10631/5764/3371/6422
BP	GO:0098657	import into cell	191	-0.230789	-1.20221	0.0940439	0.205585	0.134532	2933	tags=35%, list=20%, signal=28%	3759/225689/4983/482/376497/2180/6512/476/1948/6547/2350/23516/84561/6616/4600/486/55503/3690/728215/8140/9143/65268/6541/6505/6580/51393/124935/6571/23237/2534/54209/478/84679/3587/6510/3760/6523/81539/207/1861/3773/7226/59283/5621/6564/2824/6553/7057/6533/2170/3676/5999/781/120103/6548/6526/59341/23428/6558/285195/6622/5997/8645/6542/6546/6515
BP	GO:0043981	histone H4-K5 acetylation	16	0.462604	1.37375	0.09375	0.205	0.134149	5822	tags=81%, list=39%, signal=49%	51147/11091/64769/11143/8473/9767/23338/3054/51230/284058/84148/10445/151050
BP	GO:0043982	histone H4-K8 acetylation	16	0.462604	1.37375	0.09375	0.205	0.134149	5822	tags=81%, list=39%, signal=49%	51147/11091/64769/11143/8473/9767/23338/3054/51230/284058/84148/10445/151050
BP	GO:0070509	calcium ion import	67	-0.279092	-1.26515	0.0934343	0.204423	0.133772	2600	tags=30%, list=17%, signal=25%	8912/55503/728215/9456/7223/3958/773/51393/5350/6348/2534/776/775/7226/5621/6347/781/59341/6387/6546
[truncated: 3,581 more rows]

## Sheet: HK3_go_gesa
ONTOLOGY	ID	Description	setSize	enrichmentScore	NES	pvalue	p.adjust	qvalues	rank	leading_edge	core_enrichment
[truncated: 1,669 more rows]

## Sheet: PPT1_go_gesa
ONTOLOGY	ID	Description	setSize	enrichmentScore	NES	pvalue	p.adjust	qvalues	rank	leading_edge	core_enrichment
[truncated: 1,341 more rows]
