# Supplementary material for: Tumor purity–associated genes influence hepatocellular carcinoma prognosis and tumor microenvironment
Source: Front Oncol. 2023 Jun 26;13:1197898. doi: 10.3389/fonc.2023.1197898 (PMC10330704; doi:10.3389/fonc.2023.1197898)
Supplement: Supplementary Table 6 — The KEGG enrichment results of ADCK3, HK3, and PPT1. [file Table_6.xlsx]

## Sheet: ADCK3_kegg_gesa
ID	Description	setSize	enrichmentScore	NES	pvalue	p.adjust	qvalues	rank	leading_edge	core_enrichment
hsa03010	Ribosome	129	0.649285	2.9798	1e-10	8.275e-09	4.18421e-09	4129	tags=81%, list=28%, signal=59%	79590/51069/54460/63931/6156/6222/124995/64965/64928/4736/55168/6232/28998/55173/65005/65008/6204/54948/9045/9349/6208/6143/6137/6129/6132/51021/6134/6123/6230/6159/6138/6228/6170/6155/6167/6160/6169/6168/6193/29093/6224/6136/9553/6173/6150/51121/29088/6201/6122/6125/6218/6161/64969/64979/6176/6206/51373/2197/10573/6147/6146/6130/6227/64963/6175/6192/6202/64983/6194/6210/6152/51081/6164/6207/6234…
hsa04060	Cytokine-cytokine receptor interaction	214	-0.506083	-2.70994	1e-10	8.275e-09	4.18421e-09	3073	tags=50%, list=21%, signal=40%	656/939/6363/27242/8743/51554/6367/8795/130399/10148/9966/4803/2921/729230/356/353500/2829/50615/8742/1435/3625/3603/8807/7046/3624/1233/7132/6356/10344/6366/6374/3568/10663/6348/3561/3594/3576/146433/6846/2919/8741/3587/3575/53833/659/1271/2057/2920/6352/3569/23529/1489/8792/2056/3577/3559/6351/10563/943/658/1439/7040/4804/1234/970/3589/6372/57007/3579/944/3606/10673/6347/9173/1436/3977/6368/355…
hsa04061	Viral protein interaction with cytokine and cytokine receptor	83	-0.565188	-2.59005	1e-10	8.275e-09	4.18421e-09	3692	tags=63%, list=25%, signal=47%	2826/7124/1524/6358/5196/6363/8743/51554/6367/8795/2921/729230/2829/1435/8807/1233/7132/6356/10344/6366/6374/6348/3561/3576/146433/6846/2919/3587/53833/2920/6352/3569/3577/3559/6351/10563/1234/6372/57007/3579/3606/6347/1436/6368/7852/3560/1230/9547/6387/3586/7133/8809
hsa04380	Osteoclast differentiation	121	-0.517143	-2.54502	1e-10	8.275e-09	4.18421e-09	2758	tags=48%, list=19%, signal=39%	29760/5530/23547/3690/4689/1435/7046/3932/7132/54/653361/2534/54209/2274/8651/2215/207/8792/695/1513/2354/7040/5533/1535/10326/2209/10990/126014/6850/10288/4772/5602/11006/7305/10859/1436/6688/4773/11024/79168/3553/353514/5293/4286/814/5604/140885/2212/10000/3937/8061/2353/11025/2214/11027/3726/2213/9021
hsa04151	PI3K-Akt signaling pathway	303	-0.353992	-1.96048	4.90335e-10	3.24601e-08	1.64133e-08	3298	tags=40%, list=22%, signal=32%	3481/627/2069/1282/3845/10971/4515/1978/8503/3674/2787/3164/51378/8515/898/10319/5516/1977/3691/9586/146850/4803/7143/356/3690/3815/1284/5521/4602/4170/1435/9170/1285/1311/4914/2322/3480/5529/8516/3910/1946/5228/3561/22801/284217/3575/5562/9863/7424/5520/2057/3569/90993/207/4915/10681/2056/3559/3718/5294/3918/2784/2064/7010/4804/2793/374/7148/1286/3717/7057/10161/894/6850/1902/1436/3676/1026/7039…
hsa04630	JAK-STAT signaling pathway	117	-0.47707	-2.33871	1.10213e-09	6.0801e-08	3.07437e-08	2312	tags=40%, list=16%, signal=34%	122809/50615/4170/3568/3561/3594/3587/3575/53833/1271/2057/3569/8651/6775/207/1489/2056/3559/3718/1439/8835/5771/3589/3717/894/3977/1026/85480/596/3600/5293/1438/3601/9180/1441/3560/10000/1956/2273/3976/3586/2690/5008/3598/5156/9021/3566
hsa04640	Hematopoietic cell lineage	82	-0.540026	-2.46095	1.62265e-09	7.67281e-08	3.87972e-08	3433	tags=61%, list=23%, signal=47%	924/929/926/909/3674/3119/928/3123/911/3684/3109/3690/3815/3122/3118/915/1435/3113/917/921/2322/914/3568/952/3115/925/916/3575/2057/3111/951/3569/2056/3559/1378/945/100133941/2209/3589/3117/1436/3676/912/3553/3678/1438/1441/3675/920/3566
hsa04146	Peroxisome	81	0.555313	2.36714	5.57845e-09	2.30808e-07	1.16707e-07	3382	tags=51%, list=23%, signal=39%	8443/23305/5824/23600/26063/10654/3295/8799/51703/5828/10455/5830/6647/5190/5193/8800/283927/55825/196743/3417/373156/5052/215/1962/51268/5192/1384/9409/54363/5195/10901/1891/3155/10005/570/11264/4598/8309/92960/26061/5825
hsa05150	Staphylococcus aureus infection	57	-0.590543	-2.50545	6.83994e-09	2.51558e-07	1.27199e-07	2683	tags=60%, list=18%, signal=49%	3119/3123/3684/3109/3122/3118/1672/3113/715/3115/3111/712/2215/6403/3689/2204/2209/714/713/3880/3117/6404/3383/719/5724/2212/2359/3586/2214/1675/2358/2213/728/2357
hsa05200	Pathways in cancer	471	-0.296155	-1.73488	1.08972e-08	3.60698e-07	1.82385e-07	2350	tags=28%, list=16%, signal=24%	2308/1643/2949/5332/9170/9915/7046/1285/4914/5366/801/2322/23493/182/3480/7483/25780/840/8324/861/3568/26508/3910/5228/107/3561/3594/3576/8643/54361/5579/653689/1612/4824/284217/3575/2122/867/862/7424/2057/111/5733/4851/3569/6775/207/10125/10681/2056/3559/5900/3718/5880/3162/5979/1439/3918/2784/2064/7040/54205/64399/2793/4616/623/1286/3717/7477/10161/894/1902/1909/5602/4853/3091/2113/2737/1436/66…
hsa04062	Chemokine signaling pathway	170	-0.403179	-2.07889	1.42347e-08	4.28335e-07	2.16585e-07	3754	tags=46%, list=25%, signal=35%	409/5331/2869/2826/2776/5058/1524/2185/6358/5196/58191/113/3845/399694/8503/2787/6093/6363/6367/6774/146850/2921/729230/2829/5332/7454/1233/6356/10344/6366/7074/6374/10663/6348/653361/107/3576/5579/3702/6846/2919/57580/111/2920/6352/7409/207/10681/3577/6351/10563/3718/5880/5294/2784/2793/5908/1234/3717/408/6372/3579/6347/3055/5330/6368/1794/5293/7852/5604/54331/1230/10000/9547/23533/6387/109/2268…
hsa04933	AGE-RAGE signaling pathway in diabetic complications	98	-0.476747	-2.23813	2.74548e-08	7.57295e-07	3.82922e-07	3731	tags=49%, list=25%, signal=37%	5331/1288/3725/7124/4846/5603/1282/3845/8503/50507/6774/1284/2308/5332/7412/7046/1285/3576/5579/7424/51196/113026/5581/3569/207/7040/1958/1286/3717/3383/4772/5602/6347/5330/3553/596/5293/1536/2152/7056/1277/10000/4313/1278/7043/5054/1281/7423
hsa04662	B cell receptor signaling pathway	77	-0.512738	-2.29918	4.09722e-08	1.03453e-06	5.23103e-07	3217	tags=47%, list=22%, signal=37%	3845/8915/4794/971/8503/29760/5530/23547/25780/5579/8519/7409/207/27071/695/5880/5533/84433/10990/6850/10288/4772/11006/10859/4773/11024/79168/3635/353514/5293/5604/10000/2353/11025/11027/2213
hsa04015	Rap1 signaling pathway	186	-0.380273	-1.99826	4.37564e-08	1.03453e-06	5.23103e-07	3246	tags=37%, list=22%, signal=29%	7408/5603/113/3845/8503/3674/11069/51378/83593/2903/3684/64411/4803/3690/3815/5332/1435/9170/5028/2904/801/3480/25780/7074/1946/5228/107/5579/83660/9863/2775/7424/5606/51196/111/7409/207/5900/5880/3689/7010/4804/5908/7057/1902/1436/5330/5899/5293/5604/8631/2149/10000/1956/3937/57121/1969/3397/109/3082/5217/9771/5156/2260/2263/54518/7423/2357/999
hsa03040	Spliceosome	128	0.461724	2.11393	7.41127e-08	1.63542e-06	8.26942e-07	5795	tags=62%, list=39%, signal=38%	153527/56259/25949/10569/6635/8449/6631/3305/22827/3303/10523/24148/10262/27339/988/56949/51340/3192/57819/9939/9129/6625/84321/51503/51645/4116/151903/6634/6628/9092/55696/9785/11325/51639/3178/10084/5356/3304/25804/5093/3183/9775/8175/27316/10713/26121/11338/3190/9343/6430/1659/10594/9879/6633/23450/10946/23350/10291/6629/6626/10286/23020/84844/7919/9984/51690/57187/6100/55110/83443/22938/11157…
hsa04080	Neuroactive ligand-receptor interaction	190	-0.374463	-1.96835	8.76792e-08	1.81386e-06	9.1717e-07	2793	tags=34%, list=19%, signal=28%	116444/27334/2903/2562/133/6344/2696/3274/5023/9170/5028/3356/2904/2642/4889/187/3640/1138/5729/2568/9340/6752/4922/7433/59350/5733/130574/3001/3269/130576/1903/5646/2743/150/4886/623/10316/57105/53829/10161/719/1902/1909/5732/148/3363/2550/9294/2918/6915/624/5724/2149/2150/5745/5739/5737/140/2359/5734/2690/2358/552/728/2357
hsa05205	Proteoglycans in cancer	186	-0.373506	-1.9627	9.32655e-08	1.81593e-06	9.18218e-07	4043	tags=47%, list=27%, signal=34%	4318/7042/369/81029/5500/2099/3685/11211/7855/4660/7124/7482/3688/5058/2549/3481/817/5603/3845/8503/6093/7976/80326/5781/7481/4659/3708/816/6774/7480/356/3690/3339/3480/7483/7074/8324/54361/5579/3316/6385/22800/867/286/51196/7409/207/2064/7040/1839/2316/857/7057/7477/287/3091/2817/1026/3678/6548/5328/5293/3710/8325/5604/10855/288/7291/2535/3059/1277/10000/4313/1956/1278/1514/3082/4060/8826/7430/7…
hsa05323	Rheumatoid arthritis	82	-0.492192	-2.24296	1.76437e-07	3.12156e-06	1.5784e-06	4118	tags=65%, list=28%, signal=47%	940/7042/1493/526/4050/525/284/3725/7124/534/4312/23545/3119/3123/2921/3109/3122/3118/1435/3113/6374/54/6348/3576/3115/2919/8741/2920/3111/6352/3569/8792/1513/3689/7040/7010/3589/3117/6372/3383/3606/10673/941/6347/3553/3600/942/7043/1514/6387/2353/7099/7097
hsa04514	Cell adhesion molecules	127	-0.422871	-2.11084	1.79183e-07	3.12156e-06	1.5784e-06	4879	tags=61%, list=33%, signal=42%	6900/57502/958/933/51208/94030/965/5797/50848/3384/10686/1003/84628/959/940/5010/1493/6402/58494/3685/3688/4685/9071/926/4756/29851/3119/3123/5133/201633/3684/3109/3122/923/9076/3118/1001/57863/3113/7412/23114/3385/914/79679/8516/8506/3115/925/6385/57555/54413/3111/83700/6693/6403/3689/10666/257194/3117/6404/3383/941/80381/5788/29126/1462/3676/3897/3696/6614/64101/9672/57689/942/80380/3680/999/920
hsa04613	Neutrophil extracellular trap formation	103	-0.441856	-2.09226	2.33802e-07	3.86943e-06	1.95656e-06	1894	tags=33%, list=13%, signal=29%	23569/653361/5579/51564/2215/207/6403/5880/1378/51311/3689/1535/2209/51284/837/6404/6850/834/5330/5293/1536/9734/5604/64581/2212/10000/2359/2214/2358/27180/7099/7097/728/2357
hsa04672	Intestinal immune network for IgA production	40	-0.620734	-2.44881	2.98805e-07	4.70974e-06	2.38146e-06	3107	tags=65%, list=21%, signal=52%	115650/959/940/2826/29851/3119/3123/3109/3122/3118/3113/3115/8741/3111/3569/7040/3117/10673/941/3676/3600/7852/3601/942/6387/3586
hsa04072	Phospholipase D signaling pathway	127	-0.417542	-2.08424	3.18722e-07	4.79531e-06	2.42473e-06	3332	tags=42%, list=22%, signal=33%	8526/2549/23396/382/113/3845/399694/8503/11069/5781/146850/8877/10672/9162/3815/1606/5332/9170/27128/160851/107/3576/2534/22800/111/207/3577/5900/2205/5294/56895/2207/10161/6850/1902/3579/5321/5330/5899/5293/2918/5604/2149/10000/1956/5737/23533/57121/109/5156/10555/552/5337
hsa00190	Oxidative phosphorylation	98	0.484248	2.15257	3.70251e-07	5.14784e-06	2.60298e-06	5161	tags=56%, list=35%, signal=37%	155066/6391/535/4720/528/8992/4715/4724/1355/7384/4695/27089/9550/1345/4705/84701/51606/7381/1537/64077/537/4712/4694/4714/374291/4716/4706/4709/4702/4723/4713/4718/1329/10063/54539/4701/9167/4696/527/4697/4731/523/529/440567/1353/126328/5464/1337/4710/1350/4707/7385/4726/4728/51382
hsa04024	cAMP signaling pathway	174	-0.375057	-1.93788	3.85242e-07	5.14784e-06	2.60298e-06	3697	tags=44%, list=25%, signal=34%	3725/805/5058/5021/10488/5140/482/268/491/7434/627/817/113/8503/476/1907/6093/27198/11069/4659/116444/2903/490/9586/816/10846/64411/486/2696/8843/2904/801/5350/7074/107/478/6752/22800/51196/111/5733/10257/90993/7409/207/5139/2867/10398/1259/776/775/5880/338442/64399/4886/5908/1909/4772/5602/1080/2737/5732/489/2550/6548/5293/814/5604/5141/2149/5348/10000/2735/5142/109/2353/5337
hsa04611	Platelet activation	113	-0.430671	-2.10238	3.8881e-07	5.14784e-06	2.60298e-06	3731	tags=49%, list=25%, signal=37%	5331/2776/4846/3688/5584/7408/5603/113/8503/3674/6093/4659/3708/8673/146850/10672/3690/5023/5332/5028/2977/107/2534/83660/51206/111/207/10125/695/5294/83706/85366/5908/2207/6850/5321/5330/5742/5293/3710/6915/64805/2149/2212/1277/10000/5739/23533/3937/6916/5592/1278/109/1281/54518
hsa04014	Ras signaling pathway	197	-0.352215	-1.86241	4.61062e-07	5.86968e-06	2.96797e-06	3317	tags=37%, list=22%, signal=29%	2549/23179/3481/627/382/3845/399694/8503/2787/51378/5781/83593/81579/2903/5322/4803/5966/356/3815/283455/8831/1435/2904/4914/801/2322/3480/64926/25780/7074/1946/5228/5579/22800/7424/51196/207/10125/4915/10681/5900/5880/2784/7010/4804/2793/9610/5908/5602/5321/2113/1436/2114/3363/115727/7039/5899/5293/5604/22821/54331/10000/1956/1969/3082/4908/9771/5156/2260/2263/59345/7423/5337
hsa00970	Aminoacyl-tRNA biosynthesis	25	0.71482	2.38556	5.53902e-07	6.79043e-06	3.43354e-06	2770	tags=56%, list=19%, signal=46%	10667/55699/80222/79731/23438/118672/57505/57176/25973/124454/5188/10056/55157/2193
hsa04510	Focal adhesion	189	-0.356361	-1.86783	7.04499e-07	8.32819e-06	4.2111e-06	2151	tags=29%, list=14%, signal=25%	1285/1311/55742/3480/7791/8516/3910/5228/5579/2534/22801/284217/83660/7424/7409/207/10398/5880/3918/2064/85366/5908/2316/7148/1286/857/7057/894/64098/5602/7414/3676/3908/3678/3696/596/5293/5604/3675/1277/10000/7058/1956/1293/1278/1291/131873/3082/3680/3371/1292/5156/3912/858/7423
hsa05152	Tuberculosis	153	-0.374928	-1.91882	1.06355e-06	1.21391e-05	6.13808e-06	2710	tags=38%, list=18%, signal=31%	817/5603/8915/23545/3119/3123/816/5530/3684/8877/51135/3109/3122/3118/4046/30835/3113/801/7132/3687/3115/3587/11151/7096/3111/3569/2215/207/64170/1378/3689/7040/5533/26253/54205/2209/3717/3117/2207/6850/5602/3606/3553/596/1263/1520/64581/2212/10000/7043/4360/22925/3586/2214/7099/2213/9902/7097
hsa03008	Ribosome biogenesis in eukaryotes	70	0.519948	2.15613	1.36986e-06	1.51142e-05	7.6424e-06	4275	tags=54%, list=29%, signal=39%	10799/4931/55651/10813/3692/138716/10607/55127/10199/55781/28987/10557/92856/166378/83732/55272/51367/51119/84135/55813/1460/10775/10482/51602/84128/26354/2091/6949/10885/65083/1459/51096/1736/10556/55226/54433/27341/10528
hsa05140	Leishmaniasis	69	-0.494616	-2.1921	1.56518e-06	1.67121e-05	8.4504e-06	3697	tags=59%, list=25%, signal=45%	4688/3592/3458/5777/7042/3725/7124/3688/5603/3119/3123/3684/51135/3109/3122/4689/3118/3113/653361/3115/5579/3111/2215/1378/3689/7040/1535/2209/3717/3117/3676/3553/1536/5743/2212/7043/3586/2353/2214/7099/7097
hsa05142	Chagas disease	97	-0.426654	-2.01237	3.84389e-06	3.97602e-05	2.01045e-05	2579	tags=37%, list=17%, signal=31%	51135/356/5521/919/915/5332/917/7046/7132/6348/107/3576/916/2775/5520/6352/3569/712/207/7040/2769/714/713/5602/6347/5330/3553/5293/624/10000/7043/3586/2353/5054/7099/7097
hsa05146	Amoebiasis	92	-0.431713	-2.01439	5.78849e-06	5.80604e-05	2.93579e-05	3814	tags=50%, list=26%, signal=37%	913/5331/1288/7124/2776/929/909/1282/8503/911/10319/3684/2921/1284/338382/5332/1285/3910/107/3576/5579/2919/284217/2920/3569/735/3689/3918/7040/2769/1286/7414/5330/912/3553/3908/5293/1277/1278/7043/3586/1281/3912/7099/5272/7097
hsa00980	Metabolism of xenobiotics by cytochrome P450	65	0.516586	2.09867	6.21438e-06	6.04989e-05	3.05909e-05	3570	tags=54%, list=24%, signal=41%	218/2052/873/1645/1543/128/130/54659/1571/9446/4258/54657/2941/7363/4259/54578/8574/6822/54658/1576/373156/125/1565/4257/2948/10720/1559/54600/3290/126/119391/54490/127/2947/7365
hsa04020	Calcium signaling pathway	195	-0.342341	-1.80543	6.7543e-06	6.38763e-05	3.22987e-05	3731	tags=43%, list=25%, signal=32%	5331/2776/805/136/4846/4486/5021/2252/5137/5260/2185/1910/491/10800/817/113/5027/6547/2903/3708/490/816/5530/8877/4803/8912/3274/5023/5332/3356/4914/773/801/5350/952/5255/107/5579/7424/51196/113026/5733/4916/4915/3269/6261/776/775/3707/5979/2064/5533/255231/85366/2769/55283/623/57105/5136/1909/5153/5330/489/148/3363/3710/7852/814/6915/624/5724/2149/1956/5737/109/80228/3082/6546/5156/2260/2263/552…
hsa04725	Cholinergic synapse	93	-0.419764	-1.96116	7.83869e-06	7.20724e-05	3.6443e-05	3731	tags=49%, list=25%, signal=37%	5331/2776/3768/10488/3759/817/113/3845/8503/2787/3708/9586/816/146850/3786/5332/43/773/107/5579/2534/56479/2775/3760/111/90993/207/10681/776/775/5294/2784/2793/3717/5330/596/5293/3710/814/5604/54331/10000/23533/109/2353/59345
hsa01240	Biosynthesis of cofactors	141	0.414968	1.92432	8.85441e-06	7.92111e-05	4.00527e-05	4371	tags=52%, list=29%, signal=37%	224/5498/8836/4338/125061/80308/133686/4351/54659/84274/23475/2729/93100/54657/4337/51601/80347/7363/210/9104/54995/6697/326625/4832/9054/54578/211/1355/10243/54658/554235/7390/55163/11019/4143/124454/4830/27430/1728/56474/7372/9249/3242/4522/349565/29926/7358/790/10720/3145/654364/2937/2730/65220/54600/54490/205/7365/64802/50808/2235/217/5372/7366/80025/29922/53354/10201/4833/493911/79717/8630/1…
hsa04650	Natural killer cell mediated cytotoxicity	96	-0.423379	-1.99204	9.22566e-06	8.03603e-05	4.06338e-05	4187	tags=56%, list=28%, signal=41%	3454/3455/5336/3384/3458/5777/6655/3002/369/80329/7124/5058/259197/2185/7535/10870/3845/399694/8503/353091/5551/5781/8743/8795/5530/356/3821/919/3824/117157/3932/22914/5579/2534/4068/51744/962/2215/7409/5880/3689/80328/5533/2207/3383/6850/4772/7305/79465/4773/5293/5604/3937/2214
hsa05332	Graft-versus-host disease	31	-0.599463	-2.20185	9.96919e-06	8.46103e-05	4.27827e-05	4354	tags=68%, list=29%, signal=48%	3458/940/3002/7124/3119/3123/5551/3109/356/3821/3122/3118/3824/3113/3115/3111/3569/3117/941/3553/942
hsa03050	Proteasome	43	0.568395	2.12591	1.02408e-05	8.47423e-05	4.28495e-05	4782	tags=65%, list=32%, signal=44%	5710/5692/5701/5709/5693/5721/5720/9491/5686/11047/5691/5706/5705/10197/5687/5707/5695/5702/5717/5684/5704/5713/51371/5690/5688/5718/5694/9861
hsa04658	Th1 and Th2 cell differentiation	82	-0.445194	-2.02879	1.28035e-05	0.000102014	5.15829e-05	3232	tags=49%, list=22%, signal=38%	5603/4794/3119/3123/4094/5530/28514/3109/3122/3118/919/915/3113/917/3932/182/3561/3594/3115/916/3111/4851/6775/3559/5588/3718/5533/3717/3117/84441/4772/5602/4853/4773/864/3560/2625/2353/920/3566
hsa04810	Regulation of actin cytoskeleton	193	-0.332292	-1.75122	1.29444e-05	0.000102014	5.15829e-05	1971	tags=23%, list=13%, signal=20%	3687/7074/8516/50649/4629/4628/22801/85477/22800/7409/10398/5880/3689/89846/3681/85366/623/5305/1902/7414/3676/9459/7114/3071/10152/3678/3696/6548/5293/7852/5604/624/3675/2149/1956/57121/6387/26999/3680/5217/8826/5156/7430/2260/2263
hsa04666	Fc gamma R-mediated phagocytosis	89	-0.421208	-1.95422	1.56729e-05	0.000120645	6.10036e-05	3272	tags=35%, list=22%, signal=27%	23396/382/7408/8503/8877/4082/10810/7454/653361/5579/85477/5581/2215/7409/207/5880/2209/273/6850/5321/4651/5788/3055/3635/5293/5604/2212/10000/2214/2213/5337
hsa04974	Protein digestion and absorption	80	-0.438808	-2.00285	2.06688e-05	0.000155486	7.86204e-05	3436	tags=50%, list=23%, signal=39%	482/4225/1282/3783/476/340267/6547/486/1284/6505/1285/1301/84570/1295/478/6510/6519/1305/5646/1290/1300/6564/1286/120103/9056/1303/1289/1277/23428/1296/1293/1278/7373/1307/1291/131873/8645/1292/6546/1281
hsa04512	ECM-receptor interaction	82	-0.437414	-1.99334	2.4162e-05	0.000177725	8.98659e-05	4062	tags=57%, list=27%, signal=42%	9899/2811/3685/375790/80144/1288/3688/1298/1282/3674/8515/10319/3691/7143/3690/3339/1284/9900/158326/1285/1311/8516/3910/22801/284217/6385/51206/3918/7148/1286/7057/341640/3676/3908/3678/3696/3675/1277/7058/1293/1278/1291/131873/3680/3371/1292/3912
hsa05230	Central carbon metabolism in cancer	64	-0.471119	-2.07052	2.55633e-05	0.000183945	9.30107e-05	3217	tags=47%, list=22%, signal=37%	3845/8503/80201/5214/3815/8140/4914/2322/3099/9123/6510/2744/3945/4916/207/5979/2064/3091/3098/3101/5315/3939/5293/5604/10000/1956/27165/5156/2260/2263
hsa00982	Drug metabolism - cytochrome P450	61	0.509571	2.04401	2.96747e-05	0.000207594	0.000104969	3570	tags=56%, list=24%, signal=43%	218/128/130/54659/1571/316/2330/9446/4258/54657/2941/2328/7363/4259/54578/2329/54658/1576/373156/125/1565/4129/4128/4257/2948/10720/1559/54600/126/119391/54490/127/2947/7365
hsa05322	Systemic lupus erythematosus	50	-0.512321	-2.12835	3.01043e-05	0.000207594	0.000104969	3098	tags=48%, list=21%, signal=38%	3119/3123/2903/3109/3122/3118/3113/715/2904/3115/3111/712/2215/735/2209/714/713/3117/730/941/2212/942/3586/2214
hsa04145	Phagosome	138	-0.363569	-1.82651	3.09786e-05	0.000209264	0.000105813	3920	tags=42%, list=26%, signal=31%	526/84790/7037/3685/525/3688/534/51807/929/4074/23545/3119/55176/3123/79659/3684/3109/3690/3122/4689/3118/338382/8417/30835/3113/715/1311/653361/3115/11151/78989/10381/3111/2215/3689/1535/2204/2209/7057/3117/7846/3678/1520/1536/64581/2212/7058/4360/22925/1514/8685/2214/7099/4481/2213/84617/9902/7097
hsa04926	Relaxin signaling pathway	113	-0.379377	-1.85198	3.67564e-05	0.000242563	0.000122651	4117	tags=48%, list=28%, signal=35%	6655/4318/2783/1385/409/5331/1288/3725/4846/10488/1910/4312/5603/113/1282/3845/399694/8503/2787/9586/1284/5332/7046/1285/3640/107/2775/7424/111/59350/90993/207/10681/2784/7040/2793/2769/1286/408/5602/5330/5293/5604/54331/1277/10000/4313/1956/1278/109/2353/1281/59345/7423
hsa05330	Allograft rejection	31	-0.570345	-2.0949	3.75643e-05	0.000242563	0.000122651	4394	tags=65%, list=30%, signal=46%	3592/3458/959/940/3002/7124/3119/3123/5551/3109/356/3122/3118/3113/3115/3111/3117/941/942/3586
hsa04668	TNF signaling pathway	108	-0.395344	-1.88859	3.81066e-05	0.000242563	0.000122651	2246	tags=31%, list=15%, signal=27%	1435/7412/182/7132/840/6374/2919/7424/5606/2920/6352/3569/90993/207/11035/4323/602/6372/3383/5602/6347/3553/3600/5293/5743/5604/10000/3976/7133/2353/8809/3726/4217/9021
hsa04010	MAPK signaling pathway	262	-0.296575	-1.61849	3.88905e-05	0.000242882	0.000122812	2986	tags=30%, list=20%, signal=25%	3164/9479/51378/4208/93589/5530/5495/6195/4803/11184/8912/51135/356/3815/5778/1435/7046/4914/773/2322/3480/7132/25780/994/1946/5228/5579/784/2122/22800/7424/5606/207/10125/4915/1844/776/775/5880/59283/7786/782/2064/7040/5533/7010/4804/5908/4616/374/2316/408/1846/4772/5602/5321/1436/1848/1843/9064/3553/781/115727/7039/5604/10000/1956/7043/1969/2353/3082/3556/4908/1847/5156/2260/2263/4217/7423
hsa05321	Inflammatory bowel disease	52	-0.484546	-2.01488	4.16097e-05	0.000255052	0.000128966	3098	tags=71%, list=21%, signal=57%	64127/7100/30009/3592/3458/7042/50943/3725/7124/3119/3123/4094/6774/3109/3122/3118/50615/3113/8807/3561/3594/3115/3111/3569/6775/7040/3117/4772/3606/3553/7043/3586/2625/7099/8809/7097/3566
hsa04066	HIF-1 signaling pathway	99	-0.395374	-1.86136	7.03036e-05	0.0004231	0.000213938	3320	tags=39%, list=22%, signal=31%	387712/817/1978/8503/51378/80201/1977/5214/816/6774/229/2027/3099/3480/5579/3945/3569/207/2056/3162/2064/7010/3091/3098/3101/1026/3939/112399/596/5293/1536/5604/2026/10000/1956/7076/5054/5209/7099
hsa05414	Dilated cardiomyopathy	80	-0.425573	-1.94244	7.33766e-05	0.000433708	0.000219302	3234	tags=45%, list=22%, signal=35%	7168/113/3674/6444/8515/6547/93589/3691/3690/5350/8516/107/22801/784/284217/6443/111/776/775/6442/59283/782/7040/3676/489/1674/781/3908/3678/3696/7171/3675/7043/109/3680/6546
hsa05235	PD-L1 expression and PD-1 checkpoint pathway in cancer	86	-0.401791	-1.84862	9.07442e-05	0.000526953	0.000266451	3232	tags=38%, list=22%, signal=30%	5603/3845/4794/238/8503/5781/5133/5530/6774/919/915/917/3932/916/5606/207/10125/5588/55509/5533/3717/4772/3091/29126/4773/5293/5604/10000/1956/2353/7099/7097/920
hsa04625	C-type lectin receptor signaling pathway	97	-0.389292	-1.83614	9.89963e-05	0.000564961	0.00028567	3697	tags=44%, list=25%, signal=34%	3725/7124/805/5058/868/5603/3845/3659/8915/8503/29108/5781/6367/3708/5530/4046/30835/801/22800/3569/207/64170/602/5533/26253/2207/6850/1960/4772/5602/834/4773/3553/51266/1263/5293/3710/5743/64581/10000/114548/3586/1959
hsa04141	Protein processing in endoplasmic reticulum	155	0.371596	1.7543	0.000107274	0.000601823	0.000304309	4440	tags=45%, list=30%, signal=32%	10113/10134/56893/56886/9532/3305/6048/64374/3303/3326/3300/1388/22926/10960/55968/84447/10294/79139/27102/54788/10277/1603/6746/80267/5589/6396/7322/55666/8454/51619/7415/10273/6500/7841/51128/267/201595/4780/51009/5601/51035/5609/3304/25956/5887/6745/8720/23471/23640/11253/56681/821/51360/55432/10808/27248/3320/55768/6748/9373/5886/80700/5034/51726/7466/3301/29979/26270/55741
hsa05310	Asthma	22	-0.64008	-2.14995	0.000159212	0.000878317	0.000444117	4845	tags=82%, list=33%, signal=55%	958/2206/959/7124/5553/3119/3123/3109/3122/3118/3113/6356/3115/3111/2205/3117/2207/3586
hsa05416	Viral myocarditis	54	-0.474632	-1.99117	0.000169086	0.000917498	0.000463928	3098	tags=43%, list=21%, signal=34%	3119/3123/5551/6444/3109/3122/3118/3113/3115/2534/284217/6443/3111/5880/6442/3689/54205/857/3117/3383/941/3908/942
hsa05144	Malaria	44	-0.493839	-1.98296	0.000183922	0.000981907	0.000496496	2426	tags=52%, list=16%, signal=44%	3043/7412/1311/3820/3576/22914/2995/3569/6403/1378/3689/7040/7057/3383/3606/6347/3553/7058/7043/3586/3082/7099/7097
hsa05012	Parkinson disease	220	0.328454	1.61882	0.000213362	0.001121	0.000566827	4039	tags=36%, list=27%, signal=27%	5710/3709/2770/6391/5692/6647/4720/2774/7295/4715/5701/4724/135/808/1812/9817/598/22926/5709/11315/7384/5693/815/7314/4695/27089/89953/10131/1345/27173/4705/1616/4129/84701/818/7381/1537/4128/4712/4694/4714/4891/5686/11047/5691/27429/374291/4137/4716/4706/4709/5706/4702/4723/4713/5705/4780/4718/1329/163688/5601/5687/5707/5695/91860/6233/5702/54539/7922/4701/5717/5684/9167/4696/7311/4697/7419/4731…
hsa05208	Chemical carcinogenesis - reactive oxygen species	187	0.341128	1.6532	0.000232976	0.00120493	0.000609264	3990	tags=36%, list=27%, signal=27%	2052/873/6391/1646/1645/8517/1543/6647/1571/4720/9446/5747/4258/8644/5170/2941/4715/196/4259/4724/65010/9817/10861/7384/1432/27/4695/27089/1345/4705/4233/1728/84701/7381/1537/1109/4257/4712/4694/4714/6714/2948/5970/374291/4716/4706/405/4709/4702/6654/4723/4713/119391/4780/4718/1329/5601/208/5609/5595/2947/54539/4701/9167/4696/4697/7419/4731
hsa05032	Morphine addiction	64	-0.430996	-1.89418	0.000256898	0.0013082	0.000661487	3754	tags=52%, list=25%, signal=39%	409/2869/5137/5140/113/2787/5150/2570/2562/5138/10846/5151/773/107/5579/2568/2775/3760/111/5139/10681/2784/27115/2793/408/5136/5153/2550/5141/54331/5142/109/59345
hsa04664	Fc epsilon RI signaling pathway	59	-0.438979	-1.88136	0.000270349	0.00135584	0.000685573	1797	tags=31%, list=12%, signal=27%	2534/5606/7409/207/2205/695/5880/240/2207/6850/5602/5321/3635/5293/5604/241/10000/3937
hsa04660	T cell receptor signaling pathway	95	-0.375422	-1.76771	0.000291458	0.00143989	0.000728072	4187	tags=48%, list=28%, signal=35%	5777/5063/959/940/6655/1493/3725/7124/5058/7535/868/926/5603/3845/8915/4794/8503/29851/5133/5530/919/915/917/3932/925/2534/3702/916/7409/207/10125/5588/5533/84433/4772/5602/5788/4773/5293/5604/10000/3937/8440/3586/2353/920
hsa04714	Thermogenesis	191	0.335444	1.62525	0.000309482	0.00150645	0.000761727	3998	tags=37%, list=27%, signal=28%	388753/23305/55811/51703/6391/7249/148327/5563/116228/6603/4720/28958/4715/25915/152831/4724/5565/51287/1355/7384/1432/4695/27089/1345/4705/9658/84701/7381/57104/1537/64223/5564/57521/4712/4694/4714/6197/91942/6599/84335/374291/6009/493753/4716/4706/6194/7248/4709/65260/4702/6654/4723/51103/6605/51780/4713/53632/4718/1329/23028/10063/5571/137682/1386/54539/4701/9167/4696/4697/4731/5346
hsa05167	Kaposi sarcoma-associated herpesvirus infection	170	-0.310492	-1.60097	0.000349057	0.0016532	0.000835934	2079	tags=25%, list=14%, signal=21%	801/1233/7132/3576/2919/1827/57580/2920/3569/207/10681/5294/2784/5533/54205/2793/1234/3717/3383/6850/7098/4772/5602/3091/3055/4773/1026/5293/3710/5743/7538/5604/131450/54331/1230/10000/23533/83439/942/2353/9976/59345
hsa00053	Ascorbate and aldarate metabolism	27	0.579514	1.96297	0.00034962	0.0016532	0.000835934	3862	tags=59%, list=26%, signal=44%	224/54659/54657/7363/9104/54578/54658/501/7358/10720/223/54600/54490/7365/217/7366
hsa00071	Fatty acid degradation	43	0.511757	1.91407	0.000370032	0.00172508	0.000872278	3824	tags=42%, list=26%, signal=31%	224/23305/51703/1632/10455/128/130/125/1962/3033/501/1892/223/36/126/127/37/217
hsa05206	MicroRNAs in cancer	155	-0.317601	-1.62306	0.000439631	0.00200899	0.00101584	3234	tags=34%, list=22%, signal=27%	7168/3845/399694/8503/6093/7976/1786/898/6774/7143/85414/6659/3690/4082/4325/6541/4170/4363/9493/994/1946/23405/5579/659/2744/6624/10253/5581/4851/8651/3162/8434/2064/7148/7057/7431/894/23414/4853/1026/3678/596/5328/5293/5743/5604/1956/27165/54541/3371/5156/7430/9839
hsa04350	TGF-beta signaling pathway	86	-0.379013	-1.74382	0.000443071	0.00200899	0.00101584	3686	tags=43%, list=25%, signal=33%	7124/5933/268/9765/4756/6093/656/5516/4092/56963/130399/4681/353500/10637/3625/7046/3624/4093/659/79875/3399/658/26585/7040/7057/3400/57817/392255/2331/2200/653/7043/3397/83729/3398/4052/1634
hsa03013	Nucleocytoplasmic transport	101	0.389865	1.73669	0.00046846	0.00209541	0.00105953	5503	tags=51%, list=37%, signal=33%	55746/25909/22794/2733/10284/8086/57510/7341/7175/79023/80145/26019/79711/9939/84321/55705/6396/1434/51808/9670/10073/4116/59343/79228/10482/8021/65110/51194/4927/1917/23534/9972/6612/55308/9775/3842/5976/6613/10921/23636/8563/23214/7919/81929/9984/8480/57187/51068/55110/23279/129401/100101267
hsa04726	Serotonergic synapse	84	-0.374735	-1.7217	0.000503989	0.00222427	0.00112469	2292	tags=36%, list=15%, signal=30%	5332/7166/7220/3356/773/6571/5579/2775/3760/111/10681/776/775/2784/240/2793/3751/5321/5330/1843/3363/5742/1562/3710/5743/5604/54331/3781/351/59345
hsa00140	Steroid hormone biosynthesis	55	0.475008	1.87324	0.000541631	0.00235895	0.00119279	3570	tags=45%, list=24%, signal=35%	1646/1645/7923/1543/54659/1571/51478/54657/8644/7363/54578/54658/79154/1576/3293/1581/220074/1109/10720/54600/3290/1586/54490/9420/7365
hsa04022	cGMP-PKG signaling pathway	145	-0.319211	-1.62457	0.000574432	0.00246931	0.0012486	3731	tags=44%, list=25%, signal=33%	5331/2776/805/4846/10488/1910/5140/27345/482/491/7408/113/476/6093/6547/4208/4659/3708/5138/490/9586/5530/146850/486/27094/10672/8654/5332/801/2977/5350/4205/107/478/111/5581/90993/207/5139/10398/1259/776/775/5294/150/3779/5533/85366/1909/4772/4773/5330/489/148/3710/5604/624/10000/23533/5592/140/109/5997/6546
hsa04940	Type I diabetes mellitus	35	-0.510244	-1.95181	0.000666349	0.00282771	0.00142982	4394	tags=60%, list=30%, signal=42%	3592/3458/4049/940/3002/7124/3119/3123/5551/1363/3109/356/3122/3118/3113/3115/3111/3117/941/3553/942
hsa05202	Transcriptional misregulation in cancer	149	-0.317986	-1.62787	0.000715396	0.00299742	0.00151563	2683	tags=32%, list=18%, signal=26%	3684/85414/5966/4066/5327/2308/1643/9915/2078/4914/2322/3480/4291/6692/861/64919/2313/3576/862/3569/8842/64332/597/4804/2209/4300/4616/6760/894/1436/2120/6688/1848/860/1026/8013/5328/5090/4286/2530/4299/3560/942/55589/3398/3248/3486
hsa05130	Pathogenic Escherichia coli infection	183	-0.300107	-1.57786	0.000737598	0.00304652	0.00154046	3697	tags=33%, list=25%, signal=25%	3725/7124/3688/5058/51807/10427/9071/9181/382/5603/9871/6093/29108/5781/8743/8795/51135/10672/356/9076/10810/9170/27128/7132/840/55971/3576/4629/2534/4628/10381/3569/64005/54205/4671/4646/837/1902/5602/3606/7846/834/4651/4542/3071/3553/4642/4644/7456/2149/3059/2212/114548/57121/8440/26999/2353/7430/7099/84617/4643
hsa05320	Autoimmune thyroid disease	31	-0.512095	-1.88095	0.000745524	0.00304652	0.00154046	4352	tags=61%, list=29%, signal=43%	7253/959/940/1493/3002/3119/3123/5551/3109/356/3122/3118/3113/3115/3111/3117/941/942/3586
hsa04724	Glutamatergic synapse	87	-0.369163	-1.70573	0.0010699	0.00431874	0.00218375	3402	tags=45%, list=23%, signal=35%	2898/6512/9454/113/2787/116444/2903/3708/5530/1742/9456/6505/5332/7220/2904/773/107/5579/2744/2775/3760/111/81539/10681/776/775/57030/2784/5533/2793/5321/5330/3710/2918/54331/27165/109/59345/5337
hsa04928	Parathyroid hormone synthesis, secretion and action	94	-0.352729	-1.65708	0.00112719	0.00449517	0.00227296	2858	tags=38%, list=19%, signal=31%	4208/11214/3708/9586/10672/4325/64386/10568/5332/4929/4205/5744/107/5579/9935/111/90993/4323/1839/1958/408/5330/860/1026/596/3710/5604/5141/5745/1956/5142/109/2625/2353/2260/5337
hsa04659	Th17 cell differentiation	98	-0.347792	-1.63274	0.00117472	0.00462895	0.00234061	3232	tags=44%, list=22%, signal=35%	5603/3662/4794/3119/3123/10148/5530/6774/3109/3122/3118/919/915/50615/3113/917/7046/3932/861/3561/3594/3115/916/3111/3569/3559/5588/3718/7040/5533/3717/3117/4772/5602/3091/4773/3553/3560/2625/2353/3556/920/3566
hsa05212	Pancreatic cancer	75	-0.379551	-1.70786	0.00120929	0.0046667	0.00235969	1455	tags=23%, list=10%, signal=21%	207/5900/5880/2064/7040/4616/5602/9459/1026/7039/5899/5293/5604/10000/1956/7043/5337
hsa00860	Porphyrin metabolism	39	0.504847	1.84735	0.0012125	0.0046667	0.00235969	3862	tags=59%, list=26%, signal=44%	5498/54659/54657/645/7363/210/326625/54578/211/1355/54658/7390/124454/341208/3163/2395/10720/3145/54600/54490/7365/2235/7366
hsa05166	Human T-cell leukemia virus 1 infection	209	-0.281271	-1.49243	0.00130213	0.00495407	0.002505	2720	tags=25%, list=18%, signal=21%	9586/5530/3109/3122/3118/915/3113/917/7046/4316/3932/7132/107/3561/3115/916/83660/64784/111/3111/3569/90993/207/3559/3718/3689/7040/5533/1958/3117/894/3383/4772/5602/2113/6688/4773/2114/1026/3600/5293/7538/3601/5604/3560/10000/8061/7043/109/1959/2353/920
hsa04921	Oxytocin signaling pathway	133	-0.318846	-1.59567	0.00132634	0.00498884	0.00252258	3731	tags=44%, list=25%, signal=33%	5331/4660/3725/2776/805/4846/3768/51422/5021/3759/817/113/3845/6093/4208/93589/4659/3708/816/5530/146850/5332/801/2977/952/107/5579/784/5562/2775/3760/1827/111/10398/6261/776/775/7226/59283/5294/782/5533/85366/4772/5321/4773/5330/1026/781/3710/5743/814/5604/1956/23533/109/2353/5997
hsa04371	Apelin signaling pathway	125	-0.317617	-1.5781	0.00140726	0.00523376	0.00264642	3731	tags=41%, list=25%, signal=31%	5331/2776/805/4846/51422/5140/113/3845/2787/4635/6547/4208/3708/146850/8877/10365/10672/5327/5332/7046/801/182/4205/187/107/22800/5562/111/5581/207/10681/6261/5294/2784/2793/85366/1958/10891/5330/6548/3710/814/5604/54331/10000/23533/109/6546/5054/59345/999
hsa05165	Human papillomavirus infection	297	-0.254868	-1.41024	0.00154733	0.00564425	0.00285399	3920	tags=35%, list=26%, signal=26%	81029/1385/526/890/3685/525/11211/7855/1740/1288/7124/7482/3688/1298/534/10488/5933/54626/5584/1282/3845/3659/1978/8503/3674/23545/7976/7187/80326/8515/7481/898/10319/5516/57801/3691/9586/4600/7480/7143/356/3690/1284/5521/2308/1285/1311/23493/182/7132/5529/7483/8324/8516/26508/3910/54361/22801/284217/4242/5520/4851/90993/207/3955/3918/7148/1286/7057/7477/84441/894/7098/4853/3676/5315/1026/3908/36…
hsa05164	Influenza A	145	-0.303444	-1.54433	0.00155174	0.00564425	0.00285399	3144	tags=28%, list=21%, signal=23%	8503/3119/3123/29108/7187/8743/8795/4600/51135/3109/356/3122/3118/3113/7132/3576/3115/5579/3111/6352/3569/207/5646/54205/3717/51284/3117/3383/7098/3606/834/6347/3553/90865/5293/5604/10000/56000/114548/7099/9021
hsa00040	Pentose and glucuronate interconversions	29	0.554865	1.91243	0.00175719	0.00632206	0.00319671	3862	tags=55%, list=26%, signal=41%	54659/6652/51084/54657/51181/7363/54578/9942/54658/57016/7358/10720/54600/54490/7365/7366
hsa04742	Taste transduction	36	-0.469102	-1.81315	0.0019398	0.00690404	0.00349099	2303	tags=36%, list=15%, signal=31%	6328/5332/5028/773/775/2784/6335/5136/5153/5330/2550/3710/8645
hsa04972	Pancreatic secretion	68	-0.386468	-1.70341	0.0020032	0.0069473	0.00351287	3731	tags=47%, list=25%, signal=35%	5331/2776/5320/482/491/113/476/760/81579/3708/5322/490/9545/486/6344/5332/7220/952/107/5579/478/111/5646/5908/1080/5330/489/6548/3710/5874/6558/109
hsa04360	Axon guidance	168	-0.292841	-1.51342	0.00201513	0.0069473	0.00351287	3335	tags=35%, list=22%, signal=28%	27289/817/223117/3845/4756/8503/6093/7976/1948/6585/5781/10371/56963/816/5530/6586/7223/7220/54910/1946/54361/2534/91584/2049/57556/659/2051/10398/5880/658/5533/1808/2242/5998/2041/64218/22885/219699/10512/4773/57522/2042/3897/64101/5293/7852/10507/10154/80031/10509/57689/1969/8440/6387/2047/8633/9353/1949/9037
hsa05135	Yersinia infection	131	-0.309451	-1.54652	0.0020358	0.0069473	0.00351287	3697	tags=36%, list=25%, signal=27%	3725/7124/2776/3688/2185/7535/926/23396/382/5603/8503/6093/29108/6195/9815/51135/7454/3932/3576/925/5606/3569/7409/207/5880/58484/4772/5602/3606/834/6347/3676/4210/4773/3553/3678/5293/5604/7456/2212/10000/3937/114548/3586/2353/7099/920
hsa05210	Colorectal cancer	84	-0.347442	-1.5963	0.00203592	0.0069473	0.00351287	1455	tags=23%, list=10%, signal=21%	207/5900/5880/7040/54205/4616/374/5602/1026/7039/596/5899/5293/5604/10000/1956/83439/7043/2353
hsa05410	Hypertrophic cardiomyopathy	78	-0.367426	-1.65331	0.00213484	0.00721053	0.00364597	3234	tags=42%, list=22%, signal=33%	7168/3674/6444/8515/6547/93589/3691/3690/8516/22801/784/284217/5562/6443/3569/776/775/6442/59283/782/7040/3676/489/1674/781/3908/3678/3696/7171/3675/7043/3680/6546
hsa03022	Basal transcription factors	41	0.487429	1.80314	0.00233817	0.00781751	0.00395288	5198	tags=66%, list=35%, signal=43%	129685/2959/404672/2068/27097/2968/10629/8148/4331/6883/6882/6881/9569/1022/6880/2960/6877/51616/6872/2071/6879/2963/6878/6874/9519/2969/2957
hsa04621	NOD-like receptor signaling pathway	150	-0.288494	-1.48084	0.00259713	0.0085965	0.00434678	3232	tags=32%, list=22%, signal=25%	5603/5027/115361/84674/29108/7187/3708/10392/2921/51135/7205/1508/5332/9051/51393/115362/3576/2919/114769/838/9447/2920/6352/3569/64170/11035/7226/1535/118429/4671/58484/837/5602/3606/834/6347/4210/3428/5330/3553/596/91662/3710/1536/10135/114548/84168/7099
hsa00512	Mucin type O-glycan biosynthesis	30	-0.516679	-1.88368	0.00280598	0.00919583	0.00464983	3816	tags=60%, list=26%, signal=45%	114805/55808/26290/10331/374378/79623/79695/100528030/11227/8693/27090/57452/2650/2591/256435/51809/11226/9334
hsa04120	Ubiquitin mediated proteolysis	135	0.340789	1.57103	0.00298585	0.00968937	0.00489938	5449	tags=48%, list=37%, signal=31%	55585/9886/378884/134111/55070/11059/4734/29882/9817/63893/7314/84447/8697/11060/27339/26272/10277/4281/51529/1642/7319/8945/7322/7328/8454/54926/8554/51619/10273/6500/8453/90293/119504/51366/89910/997/51588/6233/6502/22888/7311/23759/246184/8881/55284/3093/51434/8451/25847/118424/9820/7320/331/8450/9690/51433/64682/7316/26259/26091/10401/10477/25906/9040/51343
hsa05163	Human cytomegalovirus infection	197	-0.270072	-1.42806	0.00325368	0.010456	0.00528702	3232	tags=30%, list=22%, signal=24%	5603/113/3845/1978/8503/2787/6093/11214/3708/9586/5530/6774/10672/356/3690/5332/801/7132/6348/107/3576/5579/3587/2775/111/5733/6352/3569/90993/207/10681/6351/5880/2784/5533/54205/2793/1234/3579/4772/6347/5732/4773/5330/1026/3553/5293/3710/5743/7852/5604/54331/1230/10000/1956/5734/6387/109/5156/59345
hsa04750	Inflammatory mediator regulation of TRP channels	85	-0.346611	-1.5922	0.0033861	0.0107351	0.00542813	3266	tags=40%, list=22%, signal=31%	817/5603/113/8503/3708/816/4803/5332/3356/4914/51393/801/5583/107/5579/5606/111/5581/3269/5588/623/5602/5321/5732/5330/3553/5293/3710/624/59341/2150/5734/109/3556
hsa04973	Carbohydrate digestion and absorption	35	-0.468777	-1.79319	0.00343584	0.0107351	0.00542813	3731	tags=54%, list=25%, signal=41%	5331/482/8503/476/80201/486/8972/5332/3099/5579/478/6523/207/776/3098/5330/3101/5293/10000
hsa04064	NF-kappa B signaling pathway	102	-0.325756	-1.54465	0.00343781	0.0107351	0.00542813	4563	tags=45%, list=31%, signal=31%	8600/5336/6357/388372/330/4049/115650/959/10913/3929/4050/7124/23085/7535/929/8915/6363/7187/29760/2921/51135/7412/3932/7132/6366/3576/5579/2919/2920/8792/5588/6351/695/597/84433/4616/3383/6850/10673/3553/596/5328/5743/6387/1896/7099
hsa04620	Toll-like receptor signaling pathway	86	-0.342965	-1.57796	0.00364909	0.0112815	0.00570441	1921	tags=26%, list=13%, signal=22%	6348/3576/5606/7096/6352/3569/207/6351/1513/51311/51284/7098/5602/941/3553/5293/5604/10000/942/2353/7099/7097
hsa05143	African trypanosomiasis	33	-0.473231	-1.78945	0.00368096	0.0112815	0.00570441	4540	tags=70%, list=31%, signal=49%	23236/3592/3458/8542/5331/7124/2776/3039/3040/356/3043/5332/7412/3910/5579/169355/3569/3383/3606/5330/3553/2150/3586
hsa05204	Chemical carcinogenesis - DNA adducts	59	0.421601	1.68611	0.00376882	0.0114448	0.00578698	3570	tags=46%, list=24%, signal=35%	2052/873/1646/1543/54659/1571/9446/4258/54657/2941/7363/4259/54578/6822/54658/1576/373156/4257/2948/10720/1559/54600/3290/119391/54490/2947/7365
hsa04071	Sphingolipid signaling pathway	116	-0.311281	-1.52455	0.00386365	0.0116261	0.00587866	3731	tags=39%, list=25%, signal=29%	6609/5331/7124/2776/4846/123099/55304/5603/8698/3845/8503/6093/5516/8877/10672/5521/5332/4363/7132/5529/253782/5579/2534/5520/5581/207/2205/1903/5880/2207/5602/166929/130367/5330/596/9294/5293/5604/624/10000/5523/140/427/4217/5337
hsa04932	Non-alcoholic fatty liver disease	143	0.324878	1.51169	0.00448664	0.0133791	0.00676506	3990	tags=37%, list=27%, signal=27%	51094/3667/51085/6391/5563/3570/1571/4720/4296/8660/4715/5313/4724/5565/7384/6945/1432/4695/27089/1345/4705/84701/7381/1537/5564/6256/1050/4712/4694/4714/5465/10062/5970/374291/4716/4706/4709/4702/4723/4713/53632/4718/1329/5601/208/5571/54539/4701/9167/4696/22877/4697/4731
hsa00100	Steroid biosynthesis	19	0.598992	1.8561	0.0047189	0.013946	0.00705174	5268	tags=74%, list=35%, signal=48%	7108/51478/50814/3930/1718/6713/6307/2222/8435/4047/1056/120227/10682/1595
hsa00790	Folate biosynthesis	20	0.596908	1.87224	0.00491416	0.0143946	0.00727855	1442	tags=50%, list=10%, signal=45%	873/8836/4338/8644/5053/4337/6697/10243/5092/57016
hsa04261	Adrenergic signaling in cardiomyocytes	130	-0.303241	-1.50693	0.00553359	0.0160668	0.0081241	3731	tags=43%, list=25%, signal=33%	5331/2776/805/1390/6324/10488/482/491/6332/817/7168/5603/113/476/11069/4635/6547/93589/5516/490/9586/816/146850/486/5521/6331/5332/801/5350/5529/107/3753/478/784/5502/5520/111/90993/207/776/775/59283/5294/782/5330/489/148/781/6548/596/7171/10000/5523/23533/109/6546
hsa00350	Tyrosine metabolism	30	0.498268	1.72891	0.00585598	0.016855	0.00852266	3287	tags=50%, list=22%, signal=39%	218/128/130/316/3081/125/4129/220074/4128/3242/1644/81889/4282/126/127
hsa05145	Toxoplasmosis	108	-0.316242	-1.51071	0.0060197	0.0171479	0.00867077	2694	tags=35%, list=18%, signal=29%	3119/3123/10319/6774/146850/51135/3109/3122/3118/3113/7132/3910/3115/3587/284217/2775/5606/3111/8651/207/5294/3918/7040/54205/240/1234/3717/3117/5602/3908/596/10000/23533/7043/3586/3912/7099/7097
hsa04270	Vascular smooth muscle contraction	111	-0.306558	-1.47692	0.00606136	0.0171479	0.00867077	3731	tags=40%, list=25%, signal=30%	5331/4660/2776/805/136/5320/27345/113/1907/6093/81579/4659/3708/5322/133/27094/10672/5332/800/801/2977/5583/107/5579/4629/4628/111/5581/10398/5588/776/775/3779/85366/1909/5321/5330/148/3710/5604/5739/5592/109/552
hsa05219	Bladder cancer	40	-0.432431	-1.70595	0.00615734	0.0172719	0.00873343	4245	tags=42%, list=29%, signal=30%	9252/4318/369/1870/4312/3845/1890/3576/1612/2064/1839/7057/1026/5604/4313/1956/999
hsa00983	Drug metabolism - other enzymes	73	0.382515	1.59779	0.00666683	0.0185439	0.00937661	3570	tags=47%, list=24%, signal=36%	54659/1571/8824/1066/9446/4258/1854/54657/2941/7363/4259/4832/54578/54658/1576/7172/3615/4830/7372/4257/7371/3704/2948/10720/54963/7084/1807/654364/54600/119391/54490/51733/2947/7365
hsa05170	Human immunodeficiency virus 1 infection	183	-0.265002	-1.39328	0.0072219	0.0199204	0.0100727	2735	tags=31%, list=18%, signal=26%	3725/7124/2776/805/5058/85363/2185/5603/3845/8503/2787/164668/3708/5530/51135/356/919/8906/915/917/130340/801/7132/8905/5579/916/2775/5606/7465/207/10681/5880/2784/5533/54205/200315/2793/1234/60489/140564/4772/5602/4773/596/5293/3710/7852/5604/54331/10000/7133/2353/27350/7099/59345/7097/920
hsa04912	GnRH signaling pathway	82	-0.337946	-1.54005	0.00737566	0.0201764	0.0102021	3731	tags=38%, list=25%, signal=28%	5331/3725/2776/805/2185/817/5603/113/3845/3708/816/5332/801/107/5579/5606/111/776/775/4323/1839/1958/5602/5321/5330/3710/5604/4313/1956/109/5337
hsa03020	RNA polymerase	31	0.475	1.66543	0.0078986	0.0214298	0.0108359	5620	tags=74%, list=38%, signal=46%	51082/9533/84265/5440/11128/10623/55718/25885/84172/5439/5437/5434/5432/10622/5436/5441/10621/548644/246721/51728/5438/5433/171568
hsa05133	Pertussis	71	-0.340488	-1.51524	0.00800899	0.0215526	0.010898	3697	tags=44%, list=25%, signal=33%	3725/7124/805/3688/929/5603/3659/29108/3684/10392/51135/715/801/840/6374/3576/3569/712/3689/714/713/6372/5602/834/3394/3553/3678/114548/3586/2353/7099
hsa05224	Breast cancer	127	-0.288245	-1.43883	0.00900705	0.024043	0.0121572	4574	tags=43%, list=31%, signal=30%	8648/8600/4854/3714/578/8817/5241/6655/369/81029/2246/2099/2100/11211/7855/3725/675/7482/2252/1870/3845/399694/8503/7976/80326/7481/7480/28514/3815/1643/23493/182/3480/7483/8324/26508/54361/4851/207/2064/4616/7477/4853/1026/5293/8325/5604/2535/10000/1956/83439/3280/2353/8321/2260
hsa05211	Renal cell carcinoma	64	-0.356724	-1.56776	0.00909217	0.0240761	0.0121739	1455	tags=41%, list=10%, signal=37%	5063/6655/7042/369/6513/3725/5058/2549/3845/8503/5781/9915/207/7040/5908/3091/2113/1026/112399/7039/5293/2034/5604/10000/7043/3082
hsa00511	Other glycan degradation	16	0.5988	1.76555	0.00933862	0.0245324	0.0124047	3628	tags=56%, list=24%, signal=43%	2629/64772/129807/10825/3073/4758/4123/3074/2720
hsa03410	Base excision repair	33	0.470059	1.64336	0.00957772	0.0249624	0.0126221	5094	tags=58%, list=34%, signal=38%	142/27343/3980/4913/5423/4968/79661/328/4595/7374/4350/23583/10038/143/7515/57804/5111/5425/5424
hsa05218	Melanoma	61	-0.367706	-1.59428	0.0096676	0.0249998	0.012641	1455	tags=56%, list=10%, signal=50%	3479/5290/5159/9965/572/1871/5296/5291/56034/4193/80310/578/8817/5154/369/2246/2252/1870/3845/8503/1643/3480/207/4616/1026/5293/4286/5604/10000/1956/3082/5156/2260/999
hsa04911	Insulin secretion	69	-0.340951	-1.51107	0.010477	0.0268829	0.0135932	3961	tags=49%, list=27%, signal=36%	1385/3780/6513/54795/5331/2776/2645/10488/27345/482/817/113/3783/476/11069/9586/816/6616/486/27094/5332/107/5579/478/111/90993/776/775/3779/27445/5330/3710/109/3781
hsa00620	Pyruvate metabolism	44	0.433206	1.63288	0.0109934	0.027991	0.0141535	3931	tags=48%, list=26%, signal=35%	224/128/130/4191/2271/5091/5313/3029/9380/125/98/2739/197257/501/223/31/126/127/5106/217/5162
hsa04614	Renin-angiotensin system	18	0.577489	1.76676	0.0114568	0.0289481	0.0146375	2357	tags=33%, list=16%, signal=28%	7064/59272/4311/57486/5972/183
hsa04210	Apoptosis	128	-0.290403	-1.44417	0.011652	0.0292182	0.014774	4419	tags=39%, list=30%, signal=28%	71/578/843/330/60/317/3002/4001/84790/84823/9451/3725/7124/51807/10018/3845/8503/5551/8743/8795/3708/4803/356/1522/839/1508/4170/4914/5366/1521/7132/840/207/1513/597/1439/54205/4616/5602/7846/596/1520/5293/3710/5604/10000/5783/1514/2353/4217
hsa05161	Hepatitis B	145	-0.271338	-1.38093	0.0119053	0.0296289	0.0149817	4117	tags=36%, list=28%, signal=26%	6655/317/4318/7042/369/1385/890/3725/7124/10488/1870/2185/5603/3845/10971/8503/7187/898/9586/6774/51135/356/3339/1654/1643/7046/3576/5579/5606/3569/6775/90993/207/3718/7040/54205/3717/7098/1960/4772/5602/4773/1026/596/5293/5604/10000/7043/1959/2353/7099/7097
hsa05171	Coronavirus disease - COVID-19	203	0.287688	1.40475	0.0120146	0.0296779	0.0150065	4157	tags=47%, list=28%, signal=34%	8517/3570/6156/59272/6222/103/4736/6232/10747/1432/6204/9045/9349/6208/6143/6137/6129/6132/6134/6123/6230/6159/6138/5578/6228/6170/6155/6167/6160/6169/6168/733/6193/6224/6136/6173/2165/51121/6201/57506/6122/6125/6218/6161/5970/6176/6206/2197/6147/6146/6130/6227/6175/6192/6202/6194/6210/6152/720/6164/6207/721/6234/23521/6217/6141/6235/3661/6187/6165/5601/6158/2147/6191/5595/6135/6124/3654/6229/112…
hsa05417	Lipid and atherosclerosis	194	-0.255785	-1.3467	0.0121501	0.0297903	0.0150633	3731	tags=41%, list=25%, signal=31%	57534/3310/959/317/10333/4318/3929/9451/5331/3725/7124/805/4846/4312/1548/929/6648/817/5603/3845/8503/29108/7187/8743/1555/8795/3708/816/5530/6774/19/337/2921/51135/356/4689/839/5332/7412/801/7132/840/9619/6348/653361/3576/2919/5606/2920/5452/6352/3569/7409/207/6403/5533/1535/54205/5908/3717/3383/4772/5602/3606/834/6347/4773/5330/1549/3553/596/5293/1536/10000/114548/2353/7099/4217/7097
hsa00310	Lysine degradation	56	0.408166	1.61612	0.0126481	0.0307832	0.0155654	3061	tags=34%, list=21%, signal=27%	56950/224/9869/10919/2145/6839/1962/51268/64754/3033/83852/55526/501/123688/55870/1892/6419/9739/223
hsa00120	Primary bile acid biosynthesis	17	0.575305	1.72832	0.0132825	0.0320913	0.0162268	3495	tags=59%, list=24%, signal=45%	23600/3295/1593/10998/1581/1109/10005/570/8309/9420
hsa00830	Retinol metabolism	59	0.390916	1.56339	0.0142655	0.0342166	0.0173014	3287	tags=41%, list=22%, signal=32%	1543/128/130/54659/316/216/54657/7363/54578/54658/1576/125/9249/8694/10901/10720/54884/5959/1559/54600/126/317749/54490/127
hsa00450	Selenocompound metabolism	14	0.596154	1.69376	0.0151555	0.0360897	0.0182486	2983	tags=50%, list=20%, signal=40%	4548/10587/7296/118672/22928/114112/51540
hsa05231	Choline metabolism in cancer	88	-0.310264	-1.43641	0.0155871	0.0368523	0.0186342	3332	tags=32%, list=22%, signal=25%	8526/23396/3845/1978/8503/9468/9162/1606/10810/6580/7454/160851/5579/207/5900/5880/23446/5602/3091/5321/5293/5604/10000/1956/57153/2353/5156/5337
hsa04713	Circadian entrainment	76	-0.336448	-1.50838	0.0157096	0.0368786	0.0186475	4249	tags=50%, list=29%, signal=36%	2791/9252/2783/2906/1385/5331/2776/805/5187/817/113/2787/2903/3708/816/8912/5332/2904/801/2977/107/5579/2775/3760/111/10681/6261/776/775/2784/2793/5330/3710/54331/5592/109/2353/59345
hsa00900	Terpenoid backbone biosynthesis	21	0.520121	1.64722	0.0174849	0.0407571	0.0206086	3565	tags=48%, list=24%, signal=36%	10654/9453/2224/3422/4597/4598/2342/51449/10269/3156
hsa04550	Signaling pathways regulating pluripotency of stem cells	121	-0.290459	-1.42944	0.0180485	0.0417766	0.0211241	3232	tags=35%, list=22%, signal=27%	5603/3845/8503/7976/80326/7481/130399/6774/7480/10637/5013/3625/3624/3480/7483/8324/6498/54361/9314/3198/4093/659/207/3718/3399/658/3717/7477/3400/3977/5293/8325/5604/2535/10000/3976/3397/83729/3398/8321/2260/2263
hsa00500	Starch and sucrose metabolism	28	-0.453568	-1.63918	0.0198169	0.0455513	0.0230328	3614	tags=50%, list=24%, signal=38%	2992/2821/2997/2645/7360/178/80201/5837/8972/55276/3099/283209/3098/3101
hsa05033	Nicotine addiction	17	-0.522048	-1.63425	0.020114	0.0459154	0.0232169	2922	tags=53%, list=20%, signal=43%	2906/2570/116444/2903/2562/2904/773/2568/57030
hsa04935	Growth hormone synthesis, secretion and action	104	-0.287606	-1.3683	0.0206767	0.0468766	0.0237029	1852	tags=24%, list=12%, signal=21%	107/5579/6752/5606/111/8651/90993/207/776/775/8835/3717/5602/5330/5293/3710/5604/10000/3483/109/2690/2353/3726/3486/9021
hsa04540	Gap junction	71	-0.320248	-1.42516	0.0216376	0.0487215	0.0246357	4668	tags=46%, list=31%, signal=32%	81027/2771/23236/80310/5598/153/6655/5154/84790/5331/2776/51807/2697/113/3845/3708/5332/3356/2977/107/5579/10381/111/1902/7846/5330/3710/5604/1956/5592/109/5156/84617
hsa05014	Amyotrophic lateral sclerosis	307	0.258574	1.31942	0.022104	0.0494354	0.0249967	3803	tags=28%, list=26%, signal=22%	5710/56893/6391/6506/55746/5692/6647/4720/26100/9973/9821/10280/51164/8878/4715/2877/5701/4724/598/22926/5709/7384/5693/1432/79139/5534/4695/27089/89953/2733/1345/4705/1616/84134/310/84701/7381/2878/1537/6311/127602/4712/4694/375189/7175/55626/79023/4714/5686/11047/201625/5691/22863/6396/374291/7415/4716/11258/4706/10482/4709/5706/4702/5532/10120/4723/4713/5705/3178/8021/4718/1329/5687/5707/5695/…
hsa03420	Nucleotide excision repair	45	0.394455	1.47697	0.0244333	0.0542781	0.0274454	5297	tags=56%, list=36%, signal=36%	404672/2068/2968/1069/4331/1642/7508/1022/5981/7507/2073/5887/6118/6119/5886/2071/8451/8450/5983/57804/5111/6117/5425/5424/2072
hsa03320	PPAR signaling pathway	67	0.360304	1.47883	0.0250182	0.0552068	0.0279151	2283	tags=24%, list=15%, signal=20%	23305/6257/51703/1593/6258/336/5170/948/10998/1962/1581/440503/6256/5465/6319/10062
hsa04392	Hippo signaling pathway - multiple species	27	-0.428778	-1.54098	0.0277498	0.0608289	0.0307578	4434	tags=48%, list=30%, signal=34%	92597/9113/7003/5058/55233/166824/23286/7004/79633/126374/8642/122786/9770
hsa04929	GnRH secretion	56	-0.352045	-1.49646	0.0284686	0.0619942	0.0313471	3956	tags=46%, list=27%, signal=34%	3780/2100/409/5331/2776/3845/3783/8503/3708/8912/5332/7223/7220/5579/3760/207/776/775/408/5330/2550/5293/3710/5604/10000/3781
hsa05412	Arrhythmogenic right ventricular cardiomyopathy	70	-0.319135	-1.407	0.029044	0.0627226	0.0317153	3247	tags=43%, list=22%, signal=34%	2697/3674/6444/8515/6547/93589/3691/3690/8516/22801/784/284217/6443/776/775/6442/59283/782/3676/489/1674/781/3908/3678/3696/3675/83439/3680/6546/1829
hsa01522	Endocrine resistance	91	-0.289168	-1.35036	0.0293643	0.0627226	0.0317153	4117	tags=36%, list=28%, signal=26%	6655/4318/369/2099/9611/2100/3725/1870/5603/113/3845/399694/8503/28514/182/3480/107/111/4851/207/2064/1839/5602/4853/1026/596/5293/5604/10000/4313/1956/109/2353
hsa03450	Non-homologous end-joining	11	0.624849	1.63155	0.0293716	0.0627226	0.0317153	2742	tags=45%, list=18%, signal=37%	27343/79840/27434/10111/2547
hsa04390	Hippo signaling pathway	143	-0.259754	-1.31314	0.0305275	0.064773	0.0327521	4510	tags=45%, list=30%, signal=31%	7533/71/92597/330/60/654/9113/7529/7003/84612/85409/2736/7042/81029/5500/2246/11211/7855/1740/7482/286204/268/5584/10971/55233/166824/7976/656/80326/7481/5516/4092/7480/1742/353500/5521/7046/23286/7483/8324/54361/7004/659/5520/3689/658/7040/374/7477/894/126374/8325/392255/1741/2535/653/83439/7043/3397/122786/5054/3398/8321/999
hsa04930	Type II diabetes mellitus	40	-0.379382	-1.49667	0.0318745	0.0672003	0.0339795	2312	tags=45%, list=16%, signal=38%	7124/2645/8503/80201/122809/773/3099/5581/8651/776/775/8835/5602/3098/3101/5315/5293/9021
hsa05016	Huntington disease	258	0.260246	1.30472	0.0327991	0.068712	0.0347439	5475	tags=46%, list=37%, signal=29%	5710/6391/6506/148327/5692/6647/4720/26100/9821/51164/4715/2877/5701/4724/5440/5709/7384/5693/4695/27089/89953/1345/4705/84701/7381/2878/1537/127602/4712/4694/160/55626/4714/5686/11047/201625/5691/22863/163/374291/5439/4716/11258/4706/5437/4709/5706/4702/10120/4723/4713/8218/5705/4718/1329/5601/5687/5434/5609/5707/5432/5695/1211/9776/5702/54539/5436/4701/3064/5717/5684/9167/4696/25981/4697/7419/4…
hsa04670	Leukocyte transendothelial migration	102	-0.273319	-1.29601	0.0337175	0.0700084	0.0353994	5478	tags=61%, list=37%, signal=39%	5290/1500/5829/100506658/5296/2773/10451/5291/5175/9074/90952/29895/6300/9564/51208/29119/5600/2771/50848/5336/71/4688/60/10686/1003/5010/4318/58494/3688/2185/9071/7408/5603/8503/6093/11069/5781/83593/3684/4689/9076/7412/653361/5579/3702/399/7409/83700/10398/5880/3689/1535/5908/3383/7414/3676/5293/1536/7852/4313/6387/7430
hsa00630	Glyoxylate and dicarboxylate metabolism	29	0.450909	1.55413	0.0338409	0.0700084	0.0353994	2967	tags=38%, list=20%, signal=30%	2752/125061/84693/275/4191/9380/54363/132158/2653/81888/1431
hsa03015	mRNA surveillance pathway	89	0.323574	1.40172	0.0344111	0.0707457	0.0357722	4588	tags=43%, list=31%, signal=30%	5525/22794/26986/23381/29894/9887/5528/2733/10284/10978/5042/29101/26019/55339/9939/8761/4116/8189/10482/10898/1477/65110/5527/26528/51692/55308/9775/1478/2935/80336/8106/23435/1479/5976/28227/8731/23283/5501
hsa01521	EGFR tyrosine kinase inhibitor resistance	76	-0.31457	-1.41029	0.0353887	0.0723066	0.0365614	3399	tags=34%, list=23%, signal=27%	10018/2549/3845/399694/1978/8503/1977/6774/2621/3480/3084/5579/3569/207/2064/3717/7039/596/5293/5604/10000/1956/3082/5156/2263/558
hsa04916	Melanogenesis	87	-0.291341	-1.34615	0.035931	0.072952	0.0368878	4000	tags=44%, list=27%, signal=32%	81029/1385/11211/7855/5331/2776/7482/805/10488/1910/817/113/3845/7976/80326/7481/816/7480/3815/5332/801/7483/8324/107/54361/5579/2775/111/90993/7477/5330/4286/8325/5604/2535/83439/109/8321
hsa04970	Salivary secretion	62	-0.333932	-1.45351	0.0361454	0.072952	0.0368878	3731	tags=47%, list=25%, signal=35%	5331/2776/805/482/491/113/3783/476/727897/5554/3708/490/486/55503/5332/801/2977/952/107/5579/478/111/5330/148/6548/3710/6558/5592/109
hsa01212	Fatty acid metabolism	52	0.373296	1.45871	0.0367842	0.0737914	0.0373123	3560	tags=35%, list=24%, signal=26%	23305/3295/51703/7923/51102/54995/54898/1962/3033/27349/6319/9524/1892/31/36/2194/197322/37
hsa00061	Fatty acid biosynthesis	16	0.539142	1.58965	0.0371736	0.0741233	0.0374801	3370	tags=56%, list=23%, signal=44%	23305/51703/7923/51102/54995/27349/31/2194/197322
hsa04610	Complement and coagulation cascades	82	-0.294674	-1.34286	0.0395149	0.0783199	0.0396021	1493	tags=24%, list=10%, signal=22%	712/735/1378/3689/714/713/623/10544/719/730/5328/2152/7056/624/2149/11326/5054/1675/728/5329
hsa04740	Olfactory transduction	36	-0.375274	-1.45049	0.0408745	0.0805325	0.0407209	3754	tags=47%, list=25%, signal=35%	409/805/5137/817/6547/5138/816/801/123041/408/5136/83988/5153/5592/109/5997/6546
hsa00760	Nicotinate and nicotinamide metabolism	32	0.419684	1.46047	0.0416464	0.0815679	0.0412444	2225	tags=34%, list=15%, signal=29%	133686/23408/316/23475/93100/23410/51547/554235/56953/23409/349565
hsa04923	Regulation of lipolysis in adipocytes	44	-0.342646	-1.37586	0.0444207	0.0864898	0.0437331	1852	tags=27%, list=12%, signal=24%	107/111/5733/207/4886/5742/5293/5743/10000/5592/109/11343
hsa05340	Primary immunodeficiency	32	-0.374991	-1.41421	0.0460173	0.0890745	0.04504	4845	tags=66%, list=33%, signal=44%	958/64421/973/4261/115650/959/100/7535/926/29851/29760/915/3932/3561/925/916/3575/695/3718/5788/920
hsa00280	Valine, leucine and isoleucine degradation	46	0.384109	1.44738	0.0485762	0.093481	0.0472682	3908	tags=37%, list=26%, signal=27%	224/11112/316/84693/1962/3033/26275/549/501/1892/3155/64087/223/36/197322/217/5096
hsa04012	ErbB signaling pathway	79	-0.294405	-1.33434	0.050674	0.0969544	0.0490245	3350	tags=34%, list=23%, signal=27%	868/2549/817/2069/3845/399694/1978/8503/145957/816/10718/3084/5579/867/207/2064/1839/374/5602/685/1026/7039/5293/5604/10000/1956/8440
hsa04721	Synaptic vesicle cycle	61	0.344292	1.38104	0.0534846	0.101744	0.0514462	4227	tags=43%, list=28%, signal=31%	155066/10814/535/6506/528/8992/6540/9550/112755/51606/4905/6539/160/6532/6536/163/10815/8218/6844/1211/527/10497/523/6529/529/8775
hsa00533	Glycosaminoglycan biosynthesis - keratan sulfate	14	-0.511999	-1.5086	0.0603448	0.113882	0.0575839	1487	tags=50%, list=10%, signal=45%	10678/8534/9435/93010/2683/10164/2530
hsa00563	Glycosylphosphatidylinositol (GPI)-anchor biosynthesis	25	0.445672	1.48734	0.0605536	0.113882	0.0575839	5440	tags=68%, list=37%, signal=43%	8733/51227/5279/93183/5281/5283/55650/9091/9487/84720/23556/65258/54872/9488/51604/128869/8818
hsa04730	Long-term depression	45	-0.341749	-1.39008	0.0617284	0.11542	0.0583617	4167	tags=44%, list=28%, signal=32%	2781/369/5331/2776/3845/5516/3708/10672/5332/773/2977/3480/5579/2775/6261/5321/5330/3710/5604/5592
hsa03060	Protein export	22	0.456545	1.47111	0.062069	0.11542	0.0583617	4991	tags=59%, list=34%, signal=39%	28972/6726/5018/83943/90701/58477/9789/6727/196294/6730/10952/23478/6728
hsa00532	Glycosaminoglycan biosynthesis - chondroitin sulfate / dermatan sulfate	20	-0.450329	-1.47276	0.0669746	0.123847	0.0626225	1304	tags=35%, list=9%, signal=32%	337876/9469/64131/22856/50515/29940/56548
hsa00910	Nitrogen metabolism	14	0.50533	1.43572	0.070632	0.129595	0.065529	1410	tags=36%, list=9%, signal=32%	2752/23632/11238/2746/762
hsa04720	Long-term potentiation	56	-0.316952	-1.34728	0.0708661	0.129595	0.065529	4015	tags=46%, list=27%, signal=34%	369/2906/5500/5331/2776/805/817/3845/2903/3708/816/5530/6195/5332/2904/801/107/5579/5502/775/5533/5908/5330/3710/814/5604
hsa05215	Prostate cancer	92	-0.280929	-1.31082	0.0716562	0.13032	0.0658955	4117	tags=37%, list=28%, signal=27%	6655/5154/4318/369/1385/2119/10488/1870/3845/8503/898/9586/5327/2308/2078/3480/6692/4824/90993/207/2064/1026/7039/596/5328/5293/5604/10000/1956/83439/2950/5156/2260/2263
hsa00650	Butanoate metabolism	24	0.436848	1.43994	0.0729167	0.131842	0.0666653	2697	tags=38%, list=18%, signal=31%	7915/622/348158/116285/1962/3033/123876/1892/3155
hsa00480	Glutathione metabolism	51	0.353179	1.37138	0.0732899	0.131842	0.0666653	3250	tags=35%, list=22%, signal=28%	26873/9446/2729/4258/9588/2941/2877/4259/3417/373156/2878/4257/2879/2948/2937/2730/10314/119391
hsa04924	Renin secretion	58	-0.317788	-1.34634	0.0762943	0.136505	0.069023	3731	tags=45%, list=25%, signal=34%	5331/2776/805/5137/3759/5140/1907/3708/5530/358/1508/5332/801/2977/111/5139/776/775/5533/5136/1909/5732/5153/5330/3710/5734
hsa00360	Phenylalanine metabolism	14	0.500637	1.42238	0.0780669	0.138285	0.0699233	1988	tags=43%, list=13%, signal=37%	218/5053/4129/4128/3242/1644
hsa04727	GABAergic synapse	65	-0.30236	-1.32881	0.078125	0.138285	0.0699233	3225	tags=38%, list=22%, signal=30%	113/2787/2570/2562/66008/9001/773/5334/107/5579/2568/2744/2775/111/81539/10681/776/775/2784/2793/2550/54331/27165/109/59345
hsa04966	Collecting duct acid secretion	22	0.44397	1.43059	0.0793103	0.13931	0.0704413	1398	tags=23%, list=9%, signal=21%	155066/535/528/8992/9550
hsa04722	Neurotrophin signaling pathway	114	-0.250556	-1.22621	0.0795455	0.13931	0.0704413	3317	tags=29%, list=22%, signal=23%	2549/627/817/5603/3845/399694/4794/8503/5781/816/6195/4803/51135/4145/356/4914/801/4916/207/4915/4804/5908/397/5602/596/5293/814/5604/10000/10019/11213/4908/4217
hsa04657	IL-17 signaling pathway	76	-0.287732	-1.28997	0.0822005	0.142621	0.0721158	5024	tags=46%, list=34%, signal=31%	836/6300/132014/4790/5600/53342/6364/5598/3458/4318/23765/3725/7124/225689/4312/5603/7187/727897/6280/2921/6356/6374/3576/2919/6279/2920/3569/2354/6372/5602/6347/3553/5743/8061/2353
hsa04137	Mitophagy - animal	70	0.316959	1.31437	0.0822981	0.142621	0.0721158	2508	tags=24%, list=17%, signal=20%	84749/664/79735/11345/8878/598/7314/4077/79065/10241/54543/8887/55626/51024/1460/6714/5970
hsa04728	Dopaminergic synapse	113	-0.256092	-1.25015	0.082905	0.142925	0.0722692	2854	tags=42%, list=19%, signal=34%	2783/5500/1385/409/5331/2776/805/10488/817/5603/2787/5516/2903/3708/9586/816/5530/5521/5332/2904/3800/773/801/5529/6571/5579/2775/3760/5520/111/90993/207/10681/776/775/2784/5533/2793/408/5602/5330/3710/54331/10000/5523/2353/59345
hsa01523	Antifolate resistance	28	0.409932	1.41154	0.0857633	0.147008	0.0743339	582	tags=18%, list=4%, signal=17%	8836/1244/8517/113235/9429
hsa04927	Cortisol synthesis and secretion	55	-0.31388	-1.32848	0.0861619	0.147008	0.0743339	4540	tags=51%, list=31%, signal=35%	23236/3284/3949/5443/1385/5331/2776/10488/5087/113/56246/3283/3164/3708/9586/8912/3777/5332/5151/107/111/90993/776/775/57552/5330/3710/109
hsa04920	Adipocytokine signaling pathway	64	0.318027	1.28786	0.0897227	0.152298	0.0770089	2185	tags=25%, list=15%, signal=21%	23305/6257/51094/3667/51703/8517/5563/6258/948/8660/5565/8717/6517/5564/6256/5465
hsa05418	Fluid shear stress and atherosclerosis	130	-0.241636	-1.20079	0.097561	0.164759	0.0833093	2640	tags=28%, list=18%, signal=23%	10365/3690/5327/2949/7412/801/7132/4205/653361/653689/6385/659/5562/207/5880/3162/658/1535/857/3383/5602/6347/2817/1843/3553/596/5293/7056/59341/10000/4313/2950/1514/2353/858/4217
hsa04115	p53 signaling pathway	68	-0.28507	-1.25649	0.101877	0.171174	0.086553	2879	tags=26%, list=19%, signal=21%	898/8795/51512/143686/64065/1643/901/5366/55240/54205/4616/7057/894/1026/596/3732/5054/3486
hsa01230	Biosynthesis of amino acids	66	0.311832	1.26833	0.10356	0.173123	0.0875386	1651	tags=20%, list=11%, signal=18%	2752/29920/4548/7086/162417/5053/5091/5313/6888/3417/4143/95/27430
hsa04330	Notch signaling pathway	56	-0.3085	-1.31136	0.104987	0.174626	0.0882989	2058	tags=30%, list=14%, signal=26%	23493/182/26508/6868/4242/83464/4851/7091/3955/1840/84441/4853/196403/7090/23220/1488/3280
hsa00601	Glycosphingolipid biosynthesis - lacto and neolacto series	25	-0.383974	-1.32816	0.110849	0.183261	0.0926649	5020	tags=64%, list=34%, signal=42%	2527/28/2523/2525/2529/10331/8702/10317/6489/8706/79369/8707/10678/84002/2526/2683
hsa03018	RNA degradation	72	0.30884	1.2858	0.111285	0.183261	0.0926649	5840	tags=58%, list=39%, signal=36%	56915/26986/6499/51013/54512/3329/5042/9924/4850/57819/84186/5073/131870/8761/23404/80153/9652/23016/3313/25904/11340/25804/10140/5394/80336/10438/23644/5211/22894/22803/80349/51010/196513/51690/9337/23019/11157/4849/10950/23658/27258/87178
hsa03430	Mismatch repair	23	0.40582	1.33319	0.116239	0.190471	0.0963108	5094	tags=61%, list=34%, signal=40%	5981/4437/6742/6118/6119/27030/5395/4436/5983/57804/5111/6117/5425/5424
hsa05162	Measles	119	-0.238421	-1.16819	0.121212	0.197641	0.0999364	3171	tags=26%, list=21%, signal=21%	25898/8503/7187/898/6774/4600/51135/356/915/30835/917/3561/916/3569/207/3559/3718/51209/54205/51284/894/5602/3553/596/5293/3560/10000/2353/7099/2213/7097
hsa04971	Gastric acid secretion	60	-0.29107	-1.25028	0.122667	0.199033	0.10064	3731	tags=45%, list=25%, signal=34%	5331/2776/805/3759/482/817/113/476/760/3708/816/3274/5332/801/107/5579/478/6752/111/3773/85366/1080/5330/6548/3710/109/7430
hsa04961	Endocrine and other factor-regulated calcium reabsorption	44	-0.311842	-1.25217	0.126263	0.203868	0.103085	4677	tags=48%, list=31%, signal=33%	8766/23236/6543/1759/2099/793/5331/2776/482/491/476/6547/490/486/5332/5579/478/5330/624/5745/6546
hsa00260	Glycine, serine and threonine metabolism	37	0.359124	1.29424	0.131624	0.211493	0.10694	2486	tags=32%, list=17%, signal=27%	55349/275/23464/211/9380/2593/4129/51268/4128/501/132158/2653
hsa00020	Citrate cycle (TCA cycle)	29	0.378846	1.30575	0.132302	0.211556	0.106972	3931	tags=34%, list=26%, signal=25%	6391/4191/2271/5091/3417/3420/1431/3421/5106/5162
hsa05134	Legionellosis	55	-0.299035	-1.26565	0.133159	0.211902	0.107147	1960	tags=27%, list=13%, signal=24%	840/3576/2919/2920/3569/1378/3689/54205/4671/58484/3606/834/3553/7099/7097
hsa04218	Cellular senescence	150	-0.227746	-1.16902	0.136223	0.215741	0.109088	3700	tags=27%, list=25%, signal=21%	993/805/5933/1870/3364/5603/3845/1978/8503/144715/83593/898/3708/5530/2308/10114/7046/801/3576/22800/5606/3569/207/776/7040/5533/4616/894/4772/2113/4773/1026/677/5293/3710/5604/59341/10000/7043/5054/3486
hsa05169	Epstein-Barr virus infection	181	-0.218579	-1.14468	0.137705	0.217049	0.10975	3232	tags=24%, list=22%, signal=19%	5603/4794/8503/3119/3123/7187/956/898/29760/6774/953/51135/3109/3122/3118/919/915/1643/3113/917/3115/916/5606/3111/3569/377841/207/695/3718/54205/4616/3117/7431/894/3383/6850/5602/1026/864/596/5293/10000/3280/7097
hsa00514	Other types of O-glycan biosynthesis	41	-0.312794	-1.24667	0.140049	0.219698	0.111089	3816	tags=44%, list=26%, signal=33%	114805/152002/26290/374378/79623/285203/79695/100528030/11227/8693/57452/4242/2591/3955/51809/2683/11226/84620
hsa00410	beta-Alanine metabolism	28	0.377326	1.29926	0.149228	0.232993	0.117812	4601	tags=54%, list=31%, signal=37%	218/224/1962/26275/51380/501/1892/1807/223/51733/55748/217/23417/4329/219
hsa00510	N-Glycan biosynthesis	49	0.318601	1.23386	0.150242	0.233475	0.118055	4107	tags=45%, list=28%, signal=33%	54344/56052/79053/8703/57171/29880/199857/11282/1603/10195/22845/79868/79796/7841/29929/201595/4124/6480/11253/1798/79087/25834
hsa04213	Longevity regulating pathway - multiple species	57	0.305783	1.21645	0.15873	0.245513	0.124142	1035	tags=16%, list=7%, signal=15%	3667/1979/3170/5563/6647/3305/3303/8660/5565
hsa00380	Tryptophan metabolism	38	0.340534	1.23713	0.166381	0.256149	0.12952	2490	tags=32%, list=17%, signal=26%	224/125061/1543/316/1962/4129/3033/4128/55526/1644/501/1892
hsa05207	Chemical carcinogenesis - receptor activation	167	0.241749	1.14866	0.178063	0.272865	0.137973	2541	tags=21%, list=17%, signal=18%	2052/6257/2770/1543/148327/54659/6258/9446/6777/4258/604/54657/2247/2941/3326/7363/196/154/4259/54578/1388/367/54658/1576/10728/5578/9970/4257/6256/5465/6197/6714/2948/5970/10720
hsa04950	Maturity onset diabetes of the young	17	0.428301	1.2867	0.181159	0.276331	0.139725	1782	tags=29%, list=12%, signal=26%	3172/3170/5313/6514/6927
hsa05110	Vibrio cholerae infection	46	0.317077	1.1948	0.19263	0.292479	0.147891	1992	tags=22%, list=13%, signal=19%	155066/375/535/528/8992/9550/5578/51606/10945/537
hsa00270	Cysteine and methionine metabolism	44	0.31852	1.2006	0.194719	0.294302	0.148812	1862	tags=25%, list=13%, signal=22%	4548/2729/55256/7263/4191/1036/51074/23743/4143/27430/4357
hsa04979	Cholesterol metabolism	49	0.305118	1.18164	0.201939	0.303826	0.153628	2894	tags=31%, list=19%, signal=25%	1593/336/948/4035/350/3990/10948/27329/341/1581/8647/9218/338/64241/344
hsa04976	Bile secretion	79	0.27383	1.15993	0.203733	0.305138	0.154291	4139	tags=41%, list=28%, signal=29%	2052/1244/366/54659/477/9429/54657/7363/54578/6822/54658/1576/10998/1581/28234/6256/8647/481/10720/64241/570/5244/54600/54490/3156/7365/5243/7366/6550/6522/115/9971
hsa04530	Tight junction	154	-0.217393	-1.11037	0.206557	0.307975	0.155726	4196	tags=33%, list=28%, signal=24%	84612/10096/5010/10097/58494/84790/913/1740/3725/3688/51422/51807/9071/9181/5584/7408/909/79778/6093/911/5516/58538/9076/5521/7454/11149/11346/7074/861/4629/4628/27134/5562/9414/5520/5581/83700/10398/776/2064/8531/5602/51762/1080/7846/912/1741/3059/154810/7430/4217
hsa04925	Aldosterone synthesis and secretion	86	-0.248391	-1.14284	0.213483	0.316874	0.160226	3961	tags=42%, list=27%, signal=31%	1385/57172/747/5331/2776/805/10488/482/491/817/113/476/3283/3164/3708/5138/490/9586/816/8912/3777/5332/4929/801/107/5579/478/111/5581/90993/776/775/5330/3710/814/109
hsa04915	Estrogen signaling pathway	105	-0.232621	-1.10637	0.234756	0.345282	0.17459	4170	tags=40%, list=28%, signal=29%	3310/5443/6655/4318/1385/2099/2100/5331/3725/2776/805/4846/3872/10488/113/3845/399694/8503/3708/9586/5332/801/107/2775/3760/111/90993/207/1839/3880/5330/2550/7039/596/5293/3710/5604/10000/4313/1956/109/2353
hsa00220	Arginine biosynthesis	20	0.38131	1.196	0.235501	0.345282	0.17459	3491	tags=40%, list=23%, signal=31%	2752/162417/2746/95/84706/5009/2747/2875
hsa04917	Prolactin signaling pathway	63	-0.256556	-1.12161	0.235751	0.345282	0.17459	4117	tags=38%, list=28%, signal=28%	6655/9306/2099/2100/2645/5603/3845/3659/399694/8503/6774/122809/8651/207/8792/8835/3717/894/5602/5293/5604/10000/2353/9021
hsa04136	Autophagy - other	31	0.334902	1.17423	0.242784	0.352333	0.178155	2854	tags=29%, list=19%, signal=24%	26100/11345/79065/64223/3476/57521/84938/83734/9140
hsa05223	Non-small cell lung cancer	70	-0.252063	-1.11129	0.243017	0.352333	0.178155	3217	tags=30%, list=22%, signal=24%	3845/238/8503/83593/5915/6774/1643/3800/5579/207/3718/5979/2064/4616/1026/7039/5293/5604/10000/1956/3082
hsa04310	Wnt signaling pathway	144	0.237142	1.10339	0.243759	0.352333	0.178155	2875	tags=24%, list=19%, signal=19%	85407/8549/147111/8313/54894/6932/1855/84133/27121/9475/7088/51176/56998/25805/27101/4088/815/1499/5534/1856/5578/818/6907/10023/5176/4775/1460/8945/8454/8607/4041/23002/6500/59343
hsa00590	Arachidonic acid metabolism	46	-0.276421	-1.12849	0.246914	0.355341	0.179676	1147	tags=22%, list=8%, signal=20%	151056/240/5321/493869/5742/5730/5743/5740/6916/2687
hsa05221	Acute myeloid leukemia	63	-0.250925	-1.09699	0.259067	0.371218	0.187704	3381	tags=38%, list=23%, signal=30%	6655/369/11040/890/929/3845/1978/8503/6774/3684/3815/2322/861/862/207/597/2209/1436/6688/1848/5293/5604/10000/83439
hsa04612	Antigen processing and presentation	60	-0.254762	-1.09432	0.261333	0.372851	0.18853	4490	tags=43%, list=30%, signal=30%	5641/3805/3306/3458/4261/3310/1385/7124/926/3119/3123/3109/3821/3122/3118/3824/1508/3113/10437/3115/925/3111/3117/1520/1514/920
hsa05010	Alzheimer disease	325	0.210802	1.07788	0.263298	0.374041	0.189132	4039	tags=29%, list=27%, signal=22%	5710/8313/3667/3709/1855/6391/8517/27121/5692/4720/26100/9821/51107/23385/4311/8660/4715/5701/4724/808/22926/5709/5664/7384/5693/4035/1499/5534/4695/27089/89953/1345/27173/4705/1856/84701/7381/1537/10023/4712/1020/4694/55626/4714/4891/5686/11047/5691/1460/22863/5970/374291/4041/4137/4716/4706/4709/5706/4702/5532/4723/22943/4713/5705/4718/8883/1329/163688/5601/5687/208/5609/5707/1131/5595/5695/918…
hsa00562	Inositol phosphate metabolism	72	-0.245991	-1.09505	0.266484	0.376949	0.190602	4646	tags=42%, list=31%, signal=29%	7167/23236/5336/5297/55586/253430/200576/27124/5331/3633/23396/3631/5286/9108/138429/5332/8871/5288/51196/51477/113026/8821/3707/8898/5294/3628/5305/5330/3635/5293
hsa04520	Adherens junction	66	-0.247573	-1.09237	0.268229	0.377804	0.191034	2242	tags=23%, list=15%, signal=19%	10810/7046/7454/3480/7525/2534/5880/2064/7414/6615/1956/83439/8826/2260/999
hsa00062	Fatty acid elongation	23	0.348197	1.14389	0.271795	0.381204	0.192754	2806	tags=35%, list=19%, signal=28%	117145/51102/284486/54898/3033/9524/1892/641371
hsa05226	Gastric cancer	127	-0.21315	-1.06398	0.277946	0.388186	0.196284	4117	tags=35%, list=28%, signal=26%	6655/7042/369/81029/2246/11211/7855/7482/2252/1870/1015/2549/3845/399694/8503/7976/80326/7481/898/5915/7480/1643/7046/7483/8324/54361/207/2064/7040/4616/7477/1026/596/5293/8325/5604/2535/10000/1956/83439/7043/3082/8321/2263/999
hsa04922	Glucagon signaling pathway	92	-0.235448	-1.09861	0.283626	0.394454	0.199454	3961	tags=40%, list=27%, signal=30%	1385/6513/5331/2776/805/2645/5213/51422/10488/5260/5140/817/3708/9586/5214/816/5530/8789/5837/2308/5332/801/2642/5255/5562/3945/90993/207/5533/2203/10891/32/5330/5315/3939/3710/10000
hsa05214	Glioma	72	-0.242808	-1.08088	0.288462	0.399501	0.202006	4117	tags=35%, list=28%, signal=25%	6655/5154/369/57172/805/1870/817/3845/399694/8503/816/1643/801/3480/5579/207/4616/1026/7039/5293/814/5604/10000/1956/5156
hsa00340	Histidine metabolism	20	0.363909	1.14142	0.293497	0.404782	0.204676	3824	tags=50%, list=26%, signal=37%	218/224/3176/4129/4128/501/223/10841/55748/217
hsa04070	Phosphatidylinositol signaling system	90	-0.232473	-1.08192	0.303977	0.417496	0.211105	3731	tags=34%, list=25%, signal=26%	5331/805/1040/3633/8526/23396/3631/8503/5286/9108/3708/9162/1606/5332/801/160851/5579/8871/5288/51196/113026/8821/3707/8898/3628/5305/117283/5330/3635/5293/3710
hsa04370	VEGF signaling pathway	54	-0.256272	-1.07511	0.317708	0.434551	0.219729	3232	tags=30%, list=22%, signal=23%	5603/3845/8503/5530/8877/9047/5579/207/5880/5533/5321/4773/5293/5743/5604/10000
hsa05213	Endometrial cancer	57	-0.248863	-1.05583	0.325269	0.441779	0.223383	1455	tags=18%, list=10%, signal=16%	207/2064/4616/1026/5293/5604/10000/1956/83439/999
hsa00564	Glycerophospholipid metabolism	79	0.254534	1.07819	0.326594	0.441779	0.223383	3151	tags=28%, list=21%, signal=22%	8443/54675/57678/5833/84647/56985/10554/10423/56994/6901/8760/54947/1119/8398/23175/9791/1609/5130/9926/55224/11313/8605
hsa05132	Salmonella infection	240	-0.191463	-1.03535	0.326996	0.441779	0.223383	2342	tags=22%, list=16%, signal=19%	8743/79659/5286/8795/51429/10392/51135/338382/6993/57381/10810/27128/3800/7132/840/3576/5288/29109/5606/399/838/10381/3569/207/11035/10398/51209/5294/54205/4671/2316/4646/58484/837/5602/3606/7846/834/5788/3071/3553/26084/596/5293/5604/10000/114548/83439/26999/2353/5217/7099/84617/7097
hsa00030	Pentose phosphate pathway	27	0.322906	1.09377	0.330986	0.445351	0.225189	2480	tags=26%, list=17%, signal=22%	7086/9104/9563/6888/64080/414328/132158
hsa04150	mTOR signaling pathway	140	0.227731	1.05712	0.332842	0.446036	0.225536	3028	tags=26%, list=20%, signal=21%	3667/28956/1855/84219/7249/79726/5563/10641/5170/528/9894/9550/1856/5578/51606/64223/96459/51256/57521/10542/64798/153129/6197/79109/23175/10670/8131/1975/84335/6396/4041/9681/6009/6194/7248/6520/6654
hsa05217	Basal cell carcinoma	56	-0.248162	-1.05488	0.335958	0.448396	0.226729	3075	tags=34%, list=21%, signal=27%	7976/80326/7481/7480/1643/7483/8324/8643/54361/64399/4616/7477/2737/1026/8325/2535/2735/83439/8321
hsa00513	Various types of N-glycan biosynthesis	37	0.300052	1.08135	0.347009	0.461284	0.233246	4107	tags=43%, list=28%, signal=31%	6487/56052/8703/3073/199857/11282/1603/10195/79868/79796/201595/3074/4124/11253/79087/25834
hsa00600	Sphingolipid metabolism	41	0.284851	1.05374	0.364706	0.482871	0.244161	1585	tags=22%, list=11%, signal=20%	2629/29956/129807/79603/410/10825/4758/8879/64781
hsa00052	Galactose metabolism	26	-0.301549	-1.06697	0.367442	0.484555	0.245013	3614	tags=46%, list=24%, signal=35%	2645/5213/7360/231/80201/5214/8972/55276/3099/3098/3101/2683
hsa05100	Bacterial invasion of epithelial cells	68	-0.238519	-1.05131	0.372654	0.489478	0.247502	1005	tags=13%, list=7%, signal=12%	857/7414/3678/26084/5293/3059/79658/858/999

## Sheet: HK3_kegg_gesa
ID	Description	setSize	enrichmentScore	NES	pvalue	p.adjust	qvalues	rank	leading_edge	core_enrichment
hsa04060	Cytokine-cytokine receptor interaction	214	0.705039	2.1423	1e-10	9.75758e-10	5.07177e-10	1654	tags=52%, list=11%, signal=47%	1230/1436/3587/6351/10148/3594/6348/3559/3560/10673/1234/1439/50615/3586/1441/3606/943/6352/920/939/10663/84957/3603/5008/3458/3553/356/944/388372/1435/8807/2833/3561/4283/729230/7133/6355/7852/4049/608/11009/3600/3598/8741/970/8784/6347/2829/6846/6357/3575/6362/6367/6373/1438/1233/3568/414062/1236/6387/8742/9180/7124/959/3627/3604/23495/6375/6368/9547/3601/3569/7040/8809/9466/6369/10563/4050/392…
hsa04061	Viral protein interaction with cytokine and cytokine receptor	83	0.77981	2.27233	1e-10	9.75758e-10	5.07177e-10	1589	tags=69%, list=11%, signal=62%	1230/1436/3587/6351/6348/3559/3560/1234/3586/3606/6352/388372/1435/8807/2833/3561/4283/729230/7133/6355/7852/4049/11009/6347/2829/6846/6357/6362/6367/6373/1233/414062/1236/6387/7124/3627/6375/6368/9547/3569/8809/6369/10563/6356/51554/6363/3579/6372/1524/2921/3577/5196/3576/6374/8764/6366/2919
hsa04062	Chemokine signaling pathway	170	0.676853	2.04274	1e-10	9.75758e-10	5.07177e-10	1823	tags=46%, list=12%, signal=41%	3055/5330/1230/7409/2268/5293/653361/23533/6351/1794/7454/6348/2793/5880/5579/1234/3718/6352/59345/10663/54331/388372/3702/2833/146850/4283/729230/6355/7852/113/3717/5294/4067/6347/2829/6846/6357/6362/6367/6373/1233/57580/414062/1236/6387/2784/3627/6772/6375/6368/9547/6369/10563/5908/2185/5567/6356/2771/5580/6363/3579/109/6372/1524/2921/409/3577/5196/3576/6374/408/2869/4790/6366/2919/6774/998/636…
hsa04064	NF-kappa B signaling pathway	102	0.682787	2.01659	1e-10	9.75758e-10	5.07177e-10	1771	tags=45%, list=12%, signal=40%	695/6351/5579/10673/597/6850/3932/3553/388372/7535/7099/4049/5588/84433/4067/3383/5328/6357/23643/27040/6387/5743/7124/959/4050/7412/6363/2921/1540/7128/958/7185/596/3576/8792/7188/115650/4615/4790/6366/2919/8915/330/51135/79092/7187
hsa04145	Phagosome	138	0.656406	1.97327	1e-10	9.75758e-10	5.07177e-10	1851	tags=43%, list=12%, signal=38%	1536/3689/2214/653361/64581/2209/4689/4481/3111/11151/3117/3109/3115/3113/3122/8685/30835/3123/2212/3119/7097/7099/1520/4688/3684/3118/3108/2204/3127/526/2213/1514/3112/338382/9902/1535/6890/60/4360/10333/3133/3106/84617/6891/7846/7057/22925/23673/3105/81035/4973/8417/3134/2215/4074/3107/84790/9341/7058/79659
hsa04146	Peroxisome	81	-0.559779	-2.78973	1e-10	9.75758e-10	5.07177e-10	2316	tags=56%, list=16%, signal=47%	26061/6342/5191/1384/11001/25824/5189/4843/5193/54363/196743/7498/23600/6647/8309/10901/1891/847/8443/2053/5830/9409/11264/283927/5190/373156/1962/5827/3295/8800/92960/255027/26063/23305/1610/5264/8799/51268/51/570/189/10654/55825/10455/5824
hsa04380	Osteoclast differentiation	121	0.716476	2.13509	1e-10	9.75758e-10	5.07177e-10	1622	tags=49%, list=11%, signal=44%	10859/10288/6688/11006/79168/2214/5293/3937/7305/1436/11024/653361/695/126014/2209/353514/4689/11027/6850/11025/10326/3932/10990/3458/3553/2212/1435/55423/4688/9021/814/2213/54209/54/1535/8651/23547/8061/7124/6772/3726/7040/2353/4982/4772/2534/4286/1513/1540/3460/5533/140885/4773/2274/8792/3455/4790/2215/10379
hsa04514	Cell adhesion molecules	127	0.670904	2.00386	1e-10	9.75758e-10	5.07177e-10	1931	tags=47%, list=13%, signal=41%	6614/942/3689/6404/80380/3111/5788/3117/3109/941/6693/9672/3115/3113/3122/201633/925/920/3123/1493/29126/29851/923/914/926/3385/3119/3676/6402/10666/3684/3118/3108/5133/3127/940/3383/64101/3112/3695/3680/3683/959/3133/3106/7412/3105/6403/8506/958/57863/57689/3134/3897/84628/3384/3107/933/5010/257194
hsa04612	Antigen processing and presentation	60	0.778599	2.21567	1e-10	9.75758e-10	5.07177e-10	1759	tags=62%, list=12%, signal=55%	3111/3117/3109/3115/3113/3122/925/920/5641/3123/3458/4261/972/926/3119/3824/10437/3821/1520/3805/3118/3108/3127/567/1514/3112/1508/6890/7124/3133/3106/6891/3105/3134/3306/3310/3107
hsa04613	Neutrophil extracellular trap formation	103	0.673362	1.98939	1e-10	9.75758e-10	5.07177e-10	1810	tags=38%, list=12%, signal=33%	27180/1536/5330/3689/2214/5293/51311/653361/64581/2209/2357/4689/6404/1378/2359/5880/5579/6850/2358/728/834/2212/7097/51284/7099/4688/3684/837/1535/60/9734/3683/6403/10533/4790/2215/23569/2811/51564
hsa04621	NOD-like receptor signaling pathway	150	0.645761	1.94454	1e-10	9.75758e-10	5.07177e-10	1984	tags=42%, list=13%, signal=37%	1536/5330/58484/9447/115362/114548/9051/3606/838/6352/834/3553/7226/51393/64170/114769/4210/7099/3428/2633/115361/11035/91662/6347/4671/837/1508/64127/1535/7124/6772/9641/3569/84674/4939/10392/29108/5580/8767/118429/2921/7128/596/3576/4940/81631/7188/3455/4615/22861/4790/2919/84168/10379/3710/330/51135/7187/4938/440738/3708/11337/643246
hsa04630	JAK-STAT signaling pathway	117	0.655076	1.94905	1e-10	9.75758e-10	5.07177e-10	2134	tags=43%, list=14%, signal=37%	5293/3587/3594/3559/3560/1439/50615/3586/3718/1441/5008/3458/3561/9021/5777/11009/3717/3600/3598/6776/3575/1438/8651/3568/9180/6772/3601/3569/894/9466/896/5156/3977/3592/3976/3460/596/3455/3574/4170/10379/3589/6774/2273/5771/6775/2056/5292/4609/3566
hsa04640	Hematopoietic cell lineage	82	0.761333	2.21864	1e-10	9.75758e-10	5.07177e-10	1820	tags=63%, list=12%, signal=56%	945/1436/2209/1378/3559/3111/3117/3109/1441/951/3115/3113/3122/925/920/916/952/3123/3553/917/914/1435/921/926/3119/3676/915/3684/3118/3108/3127/960/924/910/3575/3112/1438/3568/7124/3569/911/2322/930/2323/3675/913/931/3574/3589/2811/933/2208
hsa04650	Natural killer cell mediated cytotoxicity	96	0.719141	2.11665	1e-10	9.75758e-10	5.07177e-10	1858	tags=50%, list=13%, signal=44%	3689/2207/7409/2214/5293/3937/7305/51744/5880/5579/10870/962/6850/5551/4068/3932/919/3002/3458/356/7535/3824/22914/3821/259197/5777/3383/117157/27040/3683/7124/3133/9437/3106/2185/4772/2534/3105/3460/5533/79465/4773/3455/2215/353091/3384/3107/4277
hsa04658	Th1 and Th2 cell differentiation	82	0.739714	2.15564	1e-10	9.75758e-10	5.07177e-10	1583	tags=51%, list=11%, signal=46%	3594/3559/3560/3111/3117/3109/864/3718/3115/3113/3122/3932/30009/919/920/916/3123/3458/917/7535/3119/3561/915/5588/3118/2625/3108/3127/3717/6776/3112/27040/6772/4094/2353/4772/3592/3460/5533/4773/4794/4790
hsa04659	Th17 cell differentiation	98	0.71155	2.09514	1e-10	9.75758e-10	5.07177e-10	1666	tags=50%, list=11%, signal=45%	10148/3594/3559/3560/3111/3117/3109/50615/3718/3115/3113/3122/3932/30009/919/920/916/3123/3458/3553/917/7535/3119/3561/915/5588/3118/2625/3108/3127/3717/6776/3112/27040/6772/3662/861/3569/7040/9466/2353/4772/3091/3460/5533/4773/4794/4790/6774
hsa04662	B cell receptor signaling pathway	77	0.710143	2.05963	1e-10	9.75758e-10	5.07177e-10	1615	tags=44%, list=11%, signal=40%	10859/10288/11006/79168/7409/5293/11024/695/353514/11027/971/5880/5579/6850/11025/27071/10990/3635/973/5777/84433/2213/4067/974/23547/8519/2353/4772/930/5533/4773/4794/4790/8915
hsa04666	Fc gamma R-mediated phagocytosis	89	0.671348	1.96319	1e-10	9.75758e-10	5.07177e-10	2687	tags=49%, list=18%, signal=41%	3055/7409/2214/5293/653361/7454/2209/5880/5579/5788/6850/3635/2212/5321/2213/4067/27040/3984/4082/10109/7408/10095/5580/10096/50807/2215/998/65108/10093/85477/10094/1072/273/8877/23396/382/10097/5338/10000/81873/3985/2934/8395/5604
hsa04672	Intestinal immune network for IgA production	40	0.874003	2.392	1e-10	9.75758e-10	5.07177e-10	932	tags=75%, list=6%, signal=70%	942/3111/10673/3117/3109/941/3586/3115/3113/3122/3123/29851/3119/3676/7852/608/3118/3108/3127/940/3600/8741/3112/3695/6387/959/23495/3601/3569/7040
hsa04940	Type I diabetes mellitus	35	0.844306	2.27024	1e-10	9.75758e-10	5.07177e-10	1233	tags=74%, list=8%, signal=68%	942/3111/3117/3109/941/5551/3115/3113/3122/3002/3123/3458/3553/356/3119/4049/3118/3108/3127/940/3112/7124/3133/3106/3105/3592
hsa05140	Leishmaniasis	69	0.791524	2.27304	1e-10	9.75758e-10	5.07177e-10	1768	tags=65%, list=12%, signal=58%	1536/3689/2214/653361/2209/4689/1378/3111/5579/3117/3109/3586/3115/3113/3122/3123/3458/3553/2212/3119/7097/3676/7099/4688/3684/3118/5777/3108/3127/3717/3112/1535/5743/7124/6772/7040/2353/3592/3460/4615/4790/2215/7043/51135/65108
hsa05145	Toxoplasmosis	108	0.658507	1.95359	1e-10	9.75758e-10	5.07177e-10	1706	tags=41%, list=11%, signal=36%	23533/3587/3111/3117/1234/3109/3586/3115/3113/3122/3123/3458/4261/3119/146850/7097/7099/3118/3108/3127/3717/5294/3112/79444/8651/23643/240/7124/959/6772/7040/2771/3592/3460/958/596/4615/4790/3306/7043/6774/330/51135/3310
hsa05150	Staphylococcus aureus infection	57	0.827131	2.34397	1e-10	9.75758e-10	5.07177e-10	852	tags=58%, list=6%, signal=55%	714/3689/713/2214/712/2209/719/2357/6404/2359/3111/3117/3109/5724/2358/3586/3115/3113/3122/728/3123/2212/3119/1675/3684/3118/3108/2204/3127/2213/3383/3112/3683
hsa05152	Tuberculosis	153	0.651636	1.96144	1e-10	9.75758e-10	5.07177e-10	1700	tags=41%, list=11%, signal=36%	3689/2207/2214/3587/64581/2209/1378/3111/11151/3117/26253/3109/6850/3687/3586/4046/3115/3606/3113/3122/30835/3123/3458/3553/4261/2212/972/3119/7097/64170/7099/1520/3684/3118/3108/3127/3717/1263/2213/3112/64127/9902/4360/7124/10333/6772/3569/7040/7096/22925/8767/3592/843/3460/5533/596/4615/4790/2215/8915/7043/51135
hsa05164	Influenza A	145	0.640295	1.92819	1e-10	9.75758e-10	5.07177e-10	3851	tags=59%, list=26%, signal=44%	5293/3111/5579/3117/3109/114548/3115/3606/3113/3122/6352/834/3123/3458/3553/356/4261/3119/51284/7099/9021/3118/3108/3127/3717/56000/3383/6347/3112/60/4600/7124/3627/6772/9641/3569/4939/896/5371/29108/90865/3592/3460/3576/4940/3455/4615/4790/10379/51135/7187/4938/4599/71/100529063/91543/578/3665/1965/7177/7098/64135/10000/64499/5604/3716/7132/3459/3551/23586/8797/3841/207/1019/8795/8503/29110/355/…
hsa05169	Epstein-Barr virus infection	181	0.589737	1.78211	1e-10	9.75758e-10	5.07177e-10	3664	tags=50%, list=25%, signal=38%	5293/695/3111/3117/3109/864/6850/3718/3115/3113/3122/919/916/3123/917/3119/7097/915/3118/3108/3127/960/4067/3383/567/3112/6890/7431/3683/7124/3627/3133/6772/9641/3569/894/4939/3106/6891/896/953/3105/930/7128/958/596/4940/7188/3455/4615/4794/3134/4790/10379/6774/51135/8819/3107/7187/2208/3516/4938/1870/4609/578/5925/3066/3665/9636/10000/3716/3725/6892/3551/23586/3135/6885/5971/207/1019/5713/5602/8…
hsa05320	Autoimmune thyroid disease	31	0.858192	2.27539	1e-10	9.75758e-10	5.07177e-10	1759	tags=90%, list=12%, signal=80%	942/3111/3117/3109/941/3586/5551/3115/3113/3122/3002/3123/1493/356/3119/3118/3108/3127/940/3112/7253/959/3133/3106/3105/958/3134/3107
hsa05321	Inflammatory bowel disease	52	0.786474	2.217	1e-10	9.75758e-10	5.07177e-10	1666	tags=71%, list=11%, signal=63%	3594/3111/3117/3109/50615/3586/3115/3606/3113/3122/30009/3123/3458/3553/8807/3119/7097/3561/7099/3118/2625/3108/3127/3112/64127/7124/6772/3569/7040/4094/8809/4772/3592/3460/4790/7043/6774
hsa05322	Systemic lupus erythematosus	50	0.773699	2.16223	1e-10	9.75758e-10	5.07177e-10	1613	tags=58%, list=11%, signal=52%	942/714/713/2214/712/2209/3111/3117/3109/941/3586/3115/3113/3122/3123/3458/2212/3119/3118/3108/3127/940/3112/7124/959/958/6737/87/2215
hsa05323	Rheumatoid arthritis	82	0.768061	2.23825	1e-10	9.75758e-10	5.07177e-10	1649	tags=62%, list=11%, signal=56%	942/3689/6348/3111/10673/3117/3109/941/3115/3606/3113/3122/6352/3123/1493/3458/3553/1435/3119/7097/7099/3118/3108/3127/940/3600/526/8741/3383/6347/1514/3112/54/414062/6387/3683/7124/3569/7040/4312/2353/4050/6372/2921/1513/3576/6374/8792/2919/7043/3589
hsa05330	Allograft rejection	31	0.861949	2.28535	1e-10	9.75758e-10	5.07177e-10	1759	tags=94%, list=12%, signal=83%	942/3111/3117/3109/941/3586/5551/3115/3113/3122/3002/3123/3458/356/3119/3118/3108/3127/940/3112/7124/959/3133/3106/3105/3592/958/3134/3107
hsa05332	Graft-versus-host disease	31	0.865951	2.29596	1e-10	9.75758e-10	5.07177e-10	1219	tags=87%, list=8%, signal=80%	942/3111/3117/3109/941/5551/3115/3113/3122/3002/3123/3458/3553/356/3119/3824/3821/3118/3108/3127/940/3112/7124/3133/3569/3106/3105
hsa05340	Primary immunodeficiency	32	0.844355	2.25273	1e-10	9.75758e-10	5.07177e-10	1512	tags=72%, list=10%, signal=65%	695/5788/3718/3932/925/920/916/29851/4261/7535/926/3561/915/973/3575/6890/959/23495/6891/100/930/958/115650
hsa05135	Yersinia infection	131	0.620373	1.85833	1.167e-10	1.10522e-09	5.74466e-10	2706	tags=45%, list=18%, signal=37%	7409/5293/3937/58484/7454/5880/114548/3586/3606/7456/3932/925/920/834/3553/2212/7535/926/4210/3676/7099/6347/60/391/6195/27040/3984/7124/3569/10109/2353/2185/29108/10095/4772/10096/3576/4773/4615/4790/998/51135/9138/10093/63916/71/10094/23396/9815/382/6714/10097/8935/387/10000/81873/8395/5604/3725
hsa05166	Human T-cell leukemia virus 1 infection	209	0.569014	1.72692	1.42055e-10	1.3069e-09	6.79299e-10	4148	tags=52%, list=28%, signal=38%	6688/3689/5293/3559/3560/3111/3117/3109/3718/3115/3113/3122/3932/920/916/3123/917/3119/3561/915/4049/113/3118/3108/3127/3600/6776/3383/1959/567/3112/8061/3683/7124/2113/3133/3601/3569/7040/894/3106/896/2353/5567/4772/109/6513/3105/5533/958/90993/4773/115650/7538/3134/4790/7043/7094/3107/4316/1870/472/4609/706/8829/5925/4215/1958/10000/5604/3554/3716/3725/7132/5901/7042/3551/3135/5530/5971/207/101…
hsa04611	Platelet activation	113	0.629638	1.87189	3.73268e-10	3.33867e-09	1.73537e-09	2414	tags=42%, list=16%, signal=36%	5330/2207/5293/83706/3937/6916/23533/695/6850/2212/64805/146850/5742/10125/113/5023/5321/5294/4067/60/5739/6915/7408/5908/54518/5567/2771/2534/109/1281/1278/2149/5028/5592/3710/1277/2811/7094/5906/3708/9138/10235/71/10672/4846/6714/387/10000
hsa05163	Human cytomegalovirus infection	197	0.565883	1.71207	4.31375e-10	3.75413e-09	1.95131e-09	3895	tags=50%, list=26%, signal=37%	5330/1230/5293/3587/6351/6348/2793/5880/5579/1234/6352/59345/5734/54331/3553/356/388372/5732/7852/113/6347/567/6890/414062/6387/5743/2784/7124/3133/3569/3106/6891/5156/2185/5567/2771/3579/4772/109/3105/5533/90993/3576/4773/7188/3134/4790/3710/6774/3107/3708/9138/1870/4609/5733/10672/578/5925/6714/387/10000/3685/801/2782/55970/2787/5604/3554/2775/3716/7132/6892/2768/3551/3135/9564/5530/2885/207/10…
hsa05310	Asthma	22	0.867551	2.18541	6.53581e-10	5.53824e-09	2.87865e-09	1321	tags=82%, list=9%, signal=75%	2207/3111/3117/3109/3586/3115/3113/3122/3123/3119/3118/3108/3127/3112/7124/959/6356/958
hsa05162	Measles	119	0.617562	1.83982	1.31506e-09	1.06275e-08	5.52394e-09	3133	tags=50%, list=21%, signal=39%	5293/3559/3560/3718/916/30835/3553/356/917/7097/3561/6504/51284/915/7099/940/6776/2213/4600/4478/6772/9641/3569/894/4939/896/2353/3592/7128/596/4940/3455/4615/4790/3306/10379/6774/51135/3310/7187/4938/4599/868/51209/578/3665/1965/64135/10000/3312/25898/3716/3725/3551/23586/6885/207/9451/1019
hsa05416	Viral myocarditis	54	0.732617	2.06332	1.32019e-09	1.06275e-08	5.52394e-09	1759	tags=56%, list=12%, signal=49%	942/3689/3111/5880/3117/3109/941/5551/3115/3113/3122/3123/3119/3118/3108/3127/940/3383/3112/60/3683/959/3133/3106/2534/3105/958/6442/3134/3107
hsa05142	Chagas disease	97	0.638173	1.87988	2.07267e-09	1.6278e-08	8.46096e-09	3731	tags=59%, list=25%, signal=44%	5330/714/713/5293/712/2769/6348/3586/6352/919/916/3458/3553/356/917/7097/915/7099/6347/414062/7124/10333/3569/7040/2353/2771/3592/3460/3576/5054/4615/4790/7043/51135/5520/9630/5521/1636/10000/2775/3725/7132/7042/3459/3551/5516/207/7048/5602/5331/8503/8837/7046/355/2773/5595/8772
hsa05235	PD-L1 expression and PD-1 checkpoint pathway in cancer	86	0.654917	1.91528	2.3714e-09	1.81807e-08	9.44993e-09	3129	tags=51%, list=21%, signal=41%	5293/3932/919/920/916/3458/29126/917/7535/7097/10125/915/7099/55509/5588/5777/5133/3717/940/10538/116071/27040/6772/2353/4772/3091/3460/5533/4773/4615/4794/4790/6774/4215/10000/238/5604/3716/3725/3459/3551/5530/353376/207
hsa05167	Kaposi sarcoma-associated herpesvirus infection	170	0.570393	1.72144	3.30959e-09	2.47835e-08	1.28819e-08	3895	tags=52%, list=26%, signal=39%	3055/942/1230/5293/23533/2793/1234/6850/131450/9976/59345/54331/146850/3717/5294/4067/3383/1233/57580/5743/2784/3133/6772/9641/3569/3106/2353/4772/3091/3105/2921/5533/3576/4773/81631/3455/7538/3134/4790/2919/10379/3710/6774/3107/7187/4277/440738/3708/643246/1870/4609/578/5925/3665/6714/7098/10000/1827/801/2782/55970/2787/5604/3716/3725/7132/3459/3551/3135/5530/64422/2920/207/1019/5602/8503/1385/2…
hsa04660	T cell receptor signaling pathway	95	0.643443	1.89091	4.10534e-09	3.00437e-08	1.5616e-08	3370	tags=55%, list=23%, signal=43%	7409/5293/3937/5788/3586/3932/925/919/920/916/1493/3458/29851/917/7535/3702/926/10125/915/5588/5777/5133/940/84433/27040/7124/959/2353/4772/2534/5533/4773/4794/4790/8915/998/868/9402/387/10000/5604/3725/3551/5530/6885/2885/207/1019/1326/5602/8503/9020
hsa00071	Fatty acid degradation	43	-0.64065	-2.82059	7.28817e-09	5.21509e-08	2.71069e-08	2232	tags=47%, list=15%, signal=40%	3033/126/131/223/125/1892/124/2639/1374/128/36/217/130/1962/23305/51/224/1632/501/10455
hsa04668	TNF signaling pathway	108	0.611464	1.81403	1.44511e-08	1.01158e-07	5.25796e-08	3731	tags=60%, list=25%, signal=45%	5293/6352/3553/1435/7133/4049/11035/9021/4318/3659/3600/3383/6347/64127/197259/5743/7124/3627/3569/3726/8809/2353/7412/840/6372/3976/2921/843/1906/7128/90993/7185/6374/7188/4790/2919/330/602/7187/4323/8986/10000/4217/6401/9252/5604/3725/7132/3551/7424/6885/2920/207/6376/1326/5602/8503/9020/10488/1385/8837/355/5595/5606/8772
hsa04625	C-type lectin receptor signaling pathway	97	0.622352	1.83327	1.86545e-08	1.27803e-07	6.64292e-08	2467	tags=45%, list=17%, signal=38%	2207/5293/64581/26253/6850/114548/3586/4046/30835/834/3553/64170/3659/1263/1959/6367/5743/7124/1960/6772/9641/3569/51266/29108/5580/4772/3592/1540/5533/4773/4790/8915/10379/3710/602/6361/3708/868/6237/8844/6714/387/10000/801
hsa05417	Lipid and atherosclerosis	194	0.543302	1.64319	3.57407e-08	2.3976e-07	1.24622e-07	3355	tags=45%, list=23%, signal=35%	1536/5330/7409/5293/653361/4689/6348/5452/114548/3606/6352/834/3553/356/7097/7099/4688/4318/3717/4067/3383/6347/1535/23643/414062/7124/10333/959/9641/3569/4312/2353/5908/7412/29108/840/4772/6648/6403/3592/4973/2921/5533/958/596/3576/4773/4615/4790/3306/2919/6774/998/51135/3310/7187/5906/3708/9138/4846/3665/1965/6714/19/387/10000/9619/801/337/4217/6401/3312/3725/7132/3551/8797/5530/353376/6885/292…
hsa04620	Toll-like receptor signaling pathway	86	0.631622	1.84716	4.81741e-08	3.16573e-07	1.64548e-07	3731	tags=60%, list=25%, signal=46%	942/5293/51311/6351/6348/941/6352/3553/388372/7097/51284/4283/7099/6373/23643/414062/7124/10333/3627/6772/9641/3569/2353/7096/3592/1513/958/3576/3455/4615/4790/51135/7187/3665/7098/10000/6696/5604/3725/3551/353376/6885/207/3929/1326/5602/8503/29110/5879/5595/5606/8772
hsa05170	Human immunodeficiency virus 1 infection	183	0.548362	1.65683	5.92505e-08	3.81573e-07	1.98333e-07	3895	tags=48%, list=26%, signal=36%	5293/2793/5880/5579/1234/919/920/916/59345/54331/27350/356/917/8905/7097/60489/200315/915/7099/7133/7852/164668/567/25939/6890/140564/2784/3984/7124/3133/3106/6891/2353/2185/2771/4772/3105/5533/596/4773/7188/4615/162/3134/4790/3710/51135/3107/3708/472/1072/578/684/10000/801/2782/3985/55970/2787/5604/2775/3725/7132/6892/200316/3551/3135/5530/6885/207/85363/130340/5602/8503/29110/355/2773/5879/5062…
hsa00260	Glycine, serine and threonine metabolism	37	-0.632539	-2.74169	6.37828e-08	3.95696e-07	2.05674e-07	1758	tags=51%, list=12%, signal=45%	2628/635/1491/29958/23464/6470/4128/1757/9380/275/2593/1610/51268/4129/27232/189/501/132158/55349
hsa05144	Malaria	44	0.721509	2.00348	6.39013e-08	3.95696e-07	2.05674e-07	1834	tags=70%, list=12%, signal=62%	3689/1378/3586/3606/3458/3553/7097/7099/22914/3383/6347/3082/3820/2995/3683/7124/959/3569/7040/7057/7412/6403/3592/958/3576/3043/2532/4615/3040/7043/7058
hsa05200	Pathways in cancer	471	0.463185	1.43676	8.44183e-08	5.12881e-07	2.66584e-07	3850	tags=39%, list=26%, signal=30%	6688/5330/5293/1436/3594/115727/2793/3559/3560/5880/5579/1439/3718/1441/57121/59345/5734/54331/3458/3162/356/10125/3561/5732/10161/7852/113/2950/11040/4318/83593/3717/3600/6776/3575/3082/1438/79444/3568/6387/5915/4149/5743/2784/2113/5366/6772/861/3601/3569/2535/7040/4312/5900/894/896/80326/2353/2322/5371/5156/5567/1902/2771/840/3091/109/6513/4286/3592/4313/2323/3460/1906/6789/3675/7185/596/3576/6…
hsa05132	Salmonella infection	240	0.509915	1.5507	2.03393e-07	1.21283e-06	6.304e-07	3942	tags=42%, list=27%, signal=32%	3071/5293/58484/27128/5788/114548/3606/838/834/3553/399/7097/7099/11035/5294/4671/837/338382/60/197259/23643/391/7124/10333/3569/84617/7846/29109/10109/10392/2353/29108/10095/840/2316/8767/5217/10096/5216/596/3576/6993/4615/23207/4790/4074/330/998/51135/3831/84790/79659/51209/6237/10093/63916/71/4609/10094/51143/578/10376/382/10097/9842/387/10000/10671/81873/113146/1778/5604/3725/51429/7132/84516…
hsa04670	Leukocyte transendothelial migration	102	0.59552	1.75885	3.16548e-07	1.85324e-06	9.63275e-07	1878	tags=35%, list=13%, signal=31%	1536/3689/7409/5293/653361/4689/5880/5579/3702/399/3676/7852/4688/3684/4318/83593/3383/1535/60/4478/6387/3683/7408/7430/5908/7412/2185/2771/4313/7294/87/7414/998/5906/6494/5010
hsa05146	Amoebiasis	92	0.611765	1.79489	3.4411e-07	1.97863e-06	1.02845e-06	3355	tags=50%, list=23%, signal=39%	5330/3689/5293/2769/5579/3586/3458/3553/7097/7099/3684/5272/910/338382/7124/3569/7040/911/5567/3592/2921/3576/1281/1278/913/87/4790/2919/7043/1277/7414/9630/735/3912/912/3554/909/7042/1511/1288/3918/2920/7879/5052/5331/8503
hsa04014	Ras signaling pathway	197	0.521802	1.57871	6.76886e-07	3.82381e-06	1.98753e-06	4049	tags=46%, list=27%, signal=34%	5293/1436/115727/2793/5880/5579/59345/26279/54331/356/64926/7535/1435/10125/23179/5321/83593/3082/22821/27040/2784/2113/3363/5900/2322/5156/5908/5567/1946/627/4908/2323/1969/6789/9610/4790/998/2260/51365/5906/10235/6237/5899/5922/8844/11186/382/5338/387/10000/4914/7010/801/2782/55970/2787/284/5604/5320/3815/4254/5228/2252/2246/3551/7424/7423/4804/2885/207/7074/4803/5602/5898/8503/5966/29110/5879/…
hsa00140	Steroid hormone biosynthesis	55	-0.501101	-2.25655	8.37816e-07	4.65133e-06	2.41766e-06	3020	tags=40%, list=20%, signal=32%	7365/3290/1576/8644/1543/7366/54657/6715/374875/1583/7363/54659/3294/1586/51478/79154/8630/3291/220074/1581/1577/7923
hsa05171	Coronavirus disease - COVID-19	203	0.514554	1.55937	1.2749e-06	6.9579e-06	3.61656e-06	2740	tags=27%, list=18%, signal=22%	1536/714/713/5293/51311/712/719/5579/6850/114548/728/834/3553/2212/7097/1675/51284/7099/6347/2162/1839/4600/7124/3627/6772/9641/3569/4312/4939/2353/6403/3592/3576/4940/3455/4615/4790/10379/6774/51135/7187/4938/4599/1636/8829/735/9636/7098/64135/6868/3716/3725/7132/715
hsa04623	Cytosolic DNA-sensing pathway	46	0.679413	1.88893	1.47363e-06	7.90846e-06	4.11064e-06	1755	tags=35%, list=12%, signal=31%	6351/9447/3606/6352/834/3553/81030/388372/11035/3627/9641/3569/29108/90865/4790/661
hsa04010	MAPK signaling pathway	262	0.48888	1.49141	1.56581e-06	8.26541e-06	4.29617e-06	3669	tags=42%, list=25%, signal=32%	1436/115727/5880/5579/5778/11184/1844/3553/356/1435/10125/5321/1847/3082/6195/1846/4149/93589/7124/8569/7040/7786/9064/782/2353/2322/5156/5908/5567/4772/2316/1946/1848/627/4908/2323/409/374/1969/5533/6789/994/4615/408/4790/3306/7043/998/51135/3310/2260/781/5906/4208/10235/6237/773/59283/4609/5922/8986/4215/10000/4914/84867/7010/4217/55970/9252/3312/284/5801/5604/3554/3815/3725/7132/4254/5228/2252…
hsa04950	Maturity onset diabetes of the young	17	-0.752536	-2.52871	1.79285e-06	9.31127e-06	4.83979e-06	2613	tags=71%, list=18%, signal=58%	6928/2645/3171/3087/389692/6927/3175/6514/2494/5313/3170/3172
hsa04015	Rap1 signaling pathway	186	0.511256	1.54532	3.56015e-06	1.81963e-05	9.45803e-06	3664	tags=42%, list=25%, signal=32%	5330/3689/7409/5293/3937/1436/2357/5880/5579/57121/1435/113/3684/83593/3082/60/51466/27040/3683/5900/7057/7408/5156/5908/54518/1902/2771/1946/109/5217/1969/5216/3397/2149/5028/8631/998/7094/2260/5906/6494/10235/6237/5899/71/23683/136/2889/6714/387/10000/7010/801/9170/284/5604/3815/2775/4254/5228/2252/2246/7424/9564/7423/4804/207/7074/4803/5331/5898/8503/9732/64411/111/2773/5879/5595/5606
hsa05133	Pertussis	71	0.611975	1.76421	4.12228e-06	2.07402e-05	1.07803e-05	1700	tags=38%, list=11%, signal=34%	714/3689/713/712/114548/3586/834/3553/7099/3684/3394/3659/23643/7124/3569/10392/2353/29108/2771/840/6372/3592/3576/6374/4615/4790/51135
hsa05134	Legionellosis	55	0.649032	1.83363	4.80046e-06	2.37807e-05	1.23607e-05	1706	tags=40%, list=11%, signal=36%	3689/58484/1378/3606/834/3553/7097/7099/3684/4671/7124/3569/29108/840/3592/2921/3576/4615/4790/3306/2919/3310
hsa04810	Regulation of actin cytoskeleton	193	0.50641	1.53213	5.70309e-06	2.78242e-05	1.44624e-05	2999	tags=36%, list=20%, signal=29%	3071/3689/7409/5293/5880/3687/57121/3676/89846/7114/9459/7852/3684/5305/8826/60/4478/3695/6387/3984/3680/3683/6548/10109/7430/5156/10095/1902/5217/10096/3675/5216/3681/87/2149/7414/998/2260/9138/6237/10093/85477/71/3694/10094/1072/85464/23396/10672/6714/10097/387/22801/3685/81873/3985/55970/2934/85366/9170/8395/5604/2252/2768/2246/10398/4659/4628/9564/4660
hsa00982	Drug metabolism - cytochrome P450	61	-0.449809	-2.03957	6.28359e-06	3.01987e-05	1.56966e-05	2002	tags=43%, list=13%, signal=37%	126/7366/54657/1558/131/1548/125/7363/54659/2328/124/128/9446/1559/4128/2941/130/373156/119391/4258/4129/2329/4259/2330/1577/1565
hsa04151	PI3K-Akt signaling pathway	303	0.471502	1.44402	6.60175e-06	3.12612e-05	1.62489e-05	3684	tags=41%, list=25%, signal=31%	5293/1436/23533/2793/3559/3560/6850/3718/1441/57121/59345/5008/54331/356/1435/146850/7097/3561/3676/7099/10161/3717/5294/3575/3082/3371/3695/2784/9180/3680/3569/894/1292/896/7057/2322/5156/1902/1946/131873/627/4908/930/2323/374/1969/3675/90993/596/1278/1291/3455/2149/4790/3574/4170/6446/1277/7148/2260/8115/7058/5520/1293/2056/5521/4609/3694/3566/7534/4846/2997/10000/4914/7010/22801/3685/3912/2782…
hsa00630	Glyoxylate and dicarboxylate metabolism	29	-0.609897	-2.49866	7.51074e-06	3.50501e-05	1.82183e-05	2851	tags=55%, list=19%, signal=45%	112817/4191/48/5095/2752/54363/55902/6470/847/5096/9380/275/84693/189/125061/132158
hsa04933	AGE-RAGE signaling pathway in diabetic complications	98	0.564621	1.66251	9.84443e-06	4.50537e-05	2.34179e-05	3662	tags=51%, list=25%, signal=39%	1536/5330/5293/5579/3553/3717/6776/3383/6347/2152/7124/6772/3569/7040/7412/5580/4772/7056/4313/1906/596/3576/5054/1281/1278/4790/7043/1277/6774/998/5292/4846/1958/10000/6401/3725/7042/7424/1288/7423/207/1019/7048/5602/5331/8503/7046/1286/5879/5595
hsa05131	Shigellosis	209	0.498679	1.51346	9.93419e-06	4.50537e-05	2.34179e-05	3396	tags=35%, list=23%, signal=28%	5330/5293/58484/3059/27128/114548/3606/6352/834/3553/7099/5588/960/4671/837/3098/60/7124/10109/10392/29108/3099/10095/5580/7321/8767/5217/10096/23048/5216/596/3576/81631/7188/4615/87/9181/4790/8915/3710/7414/998/7094/92610/440738/3708/64121/643246/10093/63916/71/472/10094/9474/382/6714/10097/387/10000/81873/9252/3554/3725/7132/10398/3551/9564/6885/207/10163/5602/5331/8503/10670
hsa05202	Transcriptional misregulation in cancer	149	0.522965	1.57421	1.09177e-05	4.88262e-05	2.53788e-05	2421	tags=34%, list=16%, signal=28%	6688/942/1436/2209/3560/597/3002/171558/64919/4066/3684/4318/5328/2313/2530/860/51513/55589/3695/4149/3486/2119/861/3569/894/4094/2322/5371/2120/1848/4286/958/7185/3576/8013/4790/330/4300/4291/7102/4208/4005/472/7030/4609/578/64332/3066/2115/4914
hsa05143	African trypanosomiasis	33	0.701029	1.86734	1.79033e-05	7.86111e-05	4.08603e-05	1557	tags=52%, list=10%, signal=46%	5330/5579/3586/3606/3458/3553/356/3383/3620/8542/7124/3569/7412/3592/3043/4615/3040
hsa04210	Apoptosis	128	0.539284	1.61317	1.80659e-05	7.86111e-05	4.08603e-05	3850	tags=45%, list=26%, signal=34%	5293/597/1439/5551/3002/356/1521/1520/1075/1514/1508/60/7124/5366/7846/2353/840/1513/843/1522/7185/596/4790/4170/3710/330/84790/3708/71/472/578/10376/1965/10000/4914/4217/5604/3725/7132/3551/1677/84823/5783/8797/207/9451/4803/8795/5602/8503/9020/8837/355/5595/4001/8772/7277/581
hsa00980	Metabolism of xenobiotics by cytochrome P450	65	-0.40098	-1.8379	2.71385e-05	0.000116515	6.05618e-05	3100	tags=54%, list=21%, signal=43%	218/7365/127/3290/1576/1555/1549/22977/1543/2938/126/7366/54657/131/1548/873/374875/125/7363/54659/124/6822/1553/128/9446/1559/2941/130/373156/119391/4258/4259/1577/1565/2052
hsa00280	Valine, leucine and isoleucine degradation	46	-0.471022	-2.06769	3.52554e-05	0.000149372	7.76401e-05	2232	tags=65%, list=15%, signal=56%	30/38/316/3028/594/593/3032/1629/3033/5095/27034/11112/223/26275/1892/4329/549/3157/36/217/5096/64087/18/3712/587/1962/84693/3158/224/501
hsa04072	Phospholipase D signaling pathway	127	0.527418	1.5753	3.57832e-05	0.000149639	7.77789e-05	3355	tags=39%, list=23%, signal=30%	5330/2207/5293/23533/27128/6850/57121/146850/10161/113/5321/1606/5294/5900/5156/1608/2185/1902/3579/2534/109/8525/3577/3576/2149/6237/9162/5899/8877/23396/10672/382/5338/387/10000/2206/1759/9170/8395/56895/5604/3815/4254/2768/2885/207/5331/5898/8503
hsa05161	Hepatitis B	145	0.514048	1.54801	4.29365e-05	0.00017725	9.21309e-05	4195	tags=48%, list=28%, signal=35%	5293/5579/3718/356/7097/7099/4318/3717/6776/1959/7124/1960/6772/9641/3569/7040/2353/2185/4772/843/90993/596/3576/4773/4615/4790/7043/6774/51135/7187/6775/1870/4609/7534/5925/3665/6714/7098/1654/64135/10000/5604/3716/3725/7529/7042/3551/23586/353376/6885/2885/207/7048/5602/8503/10488/1385/7046/29110/355/6773/5595/5606/8772/581/6416/3845/10971/1017/7157
hsa04657	IL-17 signaling pathway	76	0.571105	1.65543	5.24934e-05	0.00021396	0.000111212	3731	tags=49%, list=25%, signal=37%	3458/3553/6280/4318/6279/6347/5743/8061/7124/3627/9641/3569/4312/2353/6356/6372/2921/7128/3576/6374/7188/23765/4790/2919/7187/6361/2354/3725/3551/6885/2920/5598/5602/29110/10758/5595/8772
hsa04066	HIF-1 signaling pathway	98	0.545253	1.60548	5.33053e-05	0.000214554	0.00011152	3129	tags=39%, list=21%, signal=31%	1536/5293/5579/3458/3162/7099/3945/3098/2026/8569/3569/5209/3099/3091/6513/7076/3460/1906/596/5214/5054/112399/2023/3939/4790/6774/226/2056/5230/4846/5213/10000/7010/284/5604/3459/1977/207
hsa05203	Viral carcinogenesis	158	0.505503	1.52056	6.148e-05	0.000244402	0.000127035	4195	tags=49%, list=28%, signal=36%	5293/1234/6850/3718/6776/4067/1959/1233/9734/1960/5315/5366/3133/894/3106/896/5567/3105/90993/7185/7188/87/3134/4790/10379/6774/998/3107/7187/51564/3516/85477/5922/2961/245972/7534/578/5925/3066/3665/6714/9114/1654/387/2934/3716/3725/7529/3135/2885/1019/7533/5902/23352/8503/10488/5966/6908/1385/5933/3065/2965/5879/6672/5595/6722/581/1108/991/5829/9519/3845/10971/2959/55697/1017/4791/7157
hsa00220	Arginine biosynthesis	20	-0.652942	-2.41471	8.66645e-05	0.000340317	0.000176889	2792	tags=80%, list=19%, signal=65%	27165/2746/445/383/1373/2752/4843/2805/100526760/84706/5009/2806/435/95/162417/2875
hsa04664	Fc epsilon RI signaling pathway	59	0.605158	1.72024	0.000102391	0.000397227	0.00020647	1164	tags=25%, list=8%, signal=24%	2207/7409/5293/3937/695/5880/6850/241/3635/5321/4067/240/27040/7124/2534
hsa00650	Butanoate metabolism	24	-0.612733	-2.26896	0.0001074	0.000411699	0.000213992	1277	tags=50%, list=9%, signal=46%	79944/3033/1892/3157/18/1962/123876/116285/348158/3158/622/7915
hsa04217	Necroptosis	113	0.528723	1.57187	0.000137583	0.000521196	0.000270906	4292	tags=46%, list=29%, signal=33%	1536/114548/3718/834/3458/3553/356/81030/7099/11035/5321/3717/6776/197259/7124/6772/29108/90865/1540/3460/7128/596/7188/3455/10379/6774/330/6775/7098/91782/128866/25978/3716/7132/3459/8797/353376/8795/5602/29082/8837/2495/355/6773/8772/581/5837/293/51510/10059/2512/9525
hsa04510	Focal adhesion	189	0.476789	1.44151	0.000139438	0.000522081	0.000271366	3866	tags=41%, list=26%, signal=31%	7409/5293/64098/5880/5579/3676/3082/3371/60/3695/3680/894/1292/896/7057/7408/5156/5908/2316/2534/131873/3675/596/1278/1291/7791/87/1277/7148/7414/330/998/7094/5906/7058/1293/71/3694/23396/2889/6714/387/10000/22801/3685/3912/6696/85366/8395/5604/3725/5228/10398/4659/7424/1311/55742/9564/4660/1288/7423/3918/2885/207/5602/8503/8516/1286/1298/5879/5062/54776/5595/3908/3910/3678/5649/5829
hsa05205	Proteoglycans in cancer	186	0.477343	1.44282	0.000182515	0.000675516	0.000351118	2464	tags=30%, list=17%, signal=25%	7409/5293/3059/5579/5329/10855/356/7097/7099/5777/4318/960/8826/5328/1514/1839/3082/60/4478/7124/2535/7040/6548/80326/7057/7430/287/5567/1634/3091/2316/4313/4060/1278/867/3710/7291/1277/6774/998/2260/7480/3708/9138/8324/286/6237/71/4609/8321/288/6714/967/387/10000/3685
hsa00310	Lysine degradation	56	-0.403037	-1.83767	0.000194469	0.000711579	0.000369863	1745	tags=27%, list=12%, signal=24%	6839/10157/223/9869/55870/56950/1892/2639/217/1962/51268/123688/224/55526/501
hsa04926	Relaxin signaling pathway	113	0.522309	1.5528	0.00023996	0.00086817	0.000451256	4049	tags=50%, list=27%, signal=36%	5330/5293/2769/2793/59345/54331/113/4318/2784/7040/4312/3640/2353/5567/2771/109/4313/409/1906/90993/1281/1278/408/4790/1277/59350/4846/6714/10000/2782/55970/2787/5604/2775/3725/7424/1288/7423/2885/207/7048/5602/5331/8503/10488/1385/7046/111/1286/2773/5595/2790/6416/1910/2783/3845
hsa05130	Pathogenic Escherichia coli infection	183	0.481801	1.45573	0.000271139	0.000970074	0.000504223	4248	tags=45%, list=29%, signal=33%	4542/3071/3059/27128/64005/114548/3606/7456/57121/834/3553/356/2212/7099/5777/4671/837/60/7124/3569/4644/84617/7846/10109/2353/7430/29108/10095/1902/840/2534/10096/3576/4615/2149/9181/4790/998/51135/84790/5010/9138/10093/71/10094/10672/578/10376/382/6714/10097/387/81873/9170/9871/3554/3725/7132/2768/3551/4628/8797/6885/8795/10163/23191/10381/5602/355/5879/5062/4691/5595/8772/7277/581/9265/4690/46…
hsa04725	Cholinergic synapse	93	0.535059	1.57031	0.000310072	0.00109718	0.000570288	4049	tags=51%, list=27%, signal=37%	5330/5293/23533/2793/5579/59345/54331/146850/113/814/3717/5294/2784/2353/5567/2771/2534/109/90993/596/3710/3786/3708/773/3759/56479/10000/2782/55970/2787/5604/2775/3768/207/5331/8503/10488/1385/3784/111/2773/5595/2790/779/2783/775/3845
hsa01212	Fatty acid metabolism	52	-0.413232	-1.87295	0.000362084	0.00126729	0.000658711	3529	tags=44%, list=24%, signal=34%	30/38/6319/33/31/3032/84869/54995/3033/6342/51102/2194/9374/1892/9524/1374/36/1962/3295/54898/23305/51/7923
hsa00120	Primary bile acid biosynthesis	17	-0.635045	-2.13391	0.000402776	0.00139456	0.00072486	2795	tags=59%, list=19%, signal=48%	10005/1582/6342/23600/8309/1593/3295/10998/570/1581
hsa04921	Oxytocin signaling pathway	133	0.500216	1.49776	0.00046299	0.00158599	0.00082436	4049	tags=42%, list=27%, signal=31%	5330/23533/5579/952/7226/146850/113/5997/5321/814/5294/60/5743/93589/782/2353/5567/2771/4772/109/5533/4773/3710/781/3708/4208/3759/71/59283/4846/6714/387/1827/801/3762/6261/85366/5604/2775/3725/10398/4659/4660/5530/3768/5598/5331/111/2773/54776/5595/808/805/779/775/3845
hsa00970	Aminoacyl-tRNA biosynthesis	25	-0.557156	-2.09569	0.000480267	0.00162785	0.000846121	1788	tags=36%, list=12%, signal=32%	57505/55157/79731/55699/118672/57176/80222/10667/51091
hsa00830	Retinol metabolism	59	-0.391778	-1.76581	0.000516194	0.0017314	0.000899944	3020	tags=61%, list=20%, signal=49%	54905/316/8694/339761/7365/127/1576/1555/1549/112724/1543/216/145226/51109/126/7366/5959/54657/1558/131/157506/1548/125/7363/54659/124/8228/128/10901/9249/317749/1559/130/54884/8630/1577
hsa04142	Lysosome	127	0.495757	1.48073	0.000675878	0.00224364	0.00116619	3837	tags=44%, list=26%, signal=33%	7805/5641/8905/1521/1520/968/1075/1514/54/1508/5538/427/23659/5660/3988/10577/58511/27074/6556/1513/1522/2760/162/23312/2588/4074/4126/9583/135112/79158/2581/245972/9114/967/4125/3423/2717/2519/8763/10312/10717/1510/1511/2799/411/23545/53/1200/130340/23335/6448/51606/2517/1497/23457/4864
hsa03320	PPAR signaling pathway	67	-0.351502	-1.68277	0.00068496	0.00225058	0.0011698	1159	tags=30%, list=8%, signal=28%	335/1374/5170/8309/5465/3157/1593/1962/116519/6257/23305/10998/5106/3158/51/336/345/1581/6256/440503
hsa04976	Bile secretion	79	-0.31406	-1.57628	0.00103239	0.00335787	0.00174535	2318	tags=39%, list=16%, signal=33%	6579/1576/8647/8714/5566/115/112/10864/7366/54657/1244/8431/6550/10599/7363/54659/200931/5244/3156/6822/64241/64240/9971/481/6554/366/10998/570/1581/6256/2052
hsa05221	Acute myeloid leukemia	63	0.55496	1.5838	0.00130812	0.00421215	0.00218938	3355	tags=40%, list=23%, signal=31%	6688/5293/1436/2209/597/3684/11040/6776/861/2322/5371/1848/4790/6774/5292/4609/10000/5604/3815/4353/3551/2885/207/862/8503
hsa00053	Ascorbate and aldarate metabolism	27	-0.484922	-1.88897	0.00139565	0.00444948	0.00231274	1997	tags=33%, list=13%, signal=29%	7366/54657/223/7363/54659/217/9104/224/501
hsa05414	Dilated cardiomyopathy	80	0.527282	1.53176	0.00148121	0.00467597	0.00243047	4014	tags=45%, list=27%, signal=33%	6546/3676/113/489/60/3695/93589/3680/7124/1674/7040/782/5567/109/3675/7171/6442/7043/781/71/59283/3694/22801/3685/5350/7042/7169/6444/8516/111/3908/3678/6443/779/7273/775
hsa04080	Neuroactive ligand-receptor interaction	190	0.456323	1.3797	0.00151868	0.00473263	0.00245992	3985	tags=38%, list=27%, signal=28%	719/2357/53829/2359/5724/2358/140/728/5734/3001/5031/8698/5732/27334/10161/5023/10800/5729/3269/7253/5739/3363/6915/3640/51738/1902/133/1906/10316/10911/5026/2149/5028/4987/116443/5745/9340/59350/57105/2906/7433/5733/706/9934/2151/5443/136/3274/9170/1138/5032/2568/53637/4886/1511/1269/2696/150/4922/9294/5027/1903/116/5025/2550/10888/552/2570/1910/623/148/286530
hsa00620	Pyruvate metabolism	44	-0.404906	-1.75726	0.00152855	0.00473263	0.00245992	2059	tags=45%, list=14%, signal=39%	2739/126/5105/131/223/125/124/128/55902/197257/98/217/130/9380/5106/5313/3029/224/2271/501
hsa04928	Parathyroid hormone synthesis, secretion and action	94	0.512656	1.50655	0.00188158	0.00577019	0.00299922	3662	tags=45%, list=25%, signal=34%	5330/5579/64386/113/2625/860/5142/1839/5144/2353/5567/2771/109/409/90993/596/9935/408/3710/5141/5745/2260/3708/4208/9138/4325/4323/10672/1594/7421/1958/5338/387/5604/2768/5331/10488/1385/111/2773/4929/5595
hsa00100	Steroid biosynthesis	19	-0.571734	-2.06504	0.00216336	0.00657172	0.00341583	1949	tags=63%, list=13%, signal=55%	50814/6713/1056/4047/6307/1717/10682/1595/51478/6309/1718/7108
hsa05032	Morphine addiction	64	0.535592	1.52918	0.00243753	0.00733537	0.00381276	3983	tags=53%, list=27%, signal=39%	2793/5579/59345/54331/113/5153/5142/2784/5144/5567/2771/109/409/5150/408/2869/5141/5136/773/3762/2782/55970/2787/2775/2568/5139/27115/111/2773/5138/2550/2790/2570/2783
hsa00350	Tyrosine metabolism	30	-0.473694	-1.94308	0.00254245	0.00758028	0.00394006	2002	tags=53%, list=13%, signal=46%	126/131/2184/125/2805/124/81889/2806/128/3242/4128/130/6898/4129/220074/3081
hsa05204	Chemical carcinogenesis - DNA adducts	59	-0.357181	-1.60988	0.00267099	0.00789044	0.00410127	3020	tags=44%, list=20%, signal=35%	7365/3290/1576/64816/1549/1543/2938/7366/54657/1558/1548/873/374875/7363/54659/6822/1553/9446/1559/2941/373156/119391/4258/4259/1577/2052
hsa00563	Glycosylphosphatidylinositol (GPI)-anchor biosynthesis	25	-0.502911	-1.89165	0.00296743	0.00868649	0.00451504	3105	tags=48%, list=21%, signal=38%	9488/5281/5283/80235/9487/84720/8733/55650/5279/2822/93183/51227
hsa00410	beta-Alanine metabolism	28	-0.478234	-1.89655	0.00305017	0.0087755	0.00456131	1528	tags=43%, list=10%, signal=39%	223/1807/26275/1892/4329/217/18/1962/51733/51/224/501
hsa04024	cAMP signaling pathway	174	0.459639	1.38764	0.00305235	0.0087755	0.00456131	4251	tags=44%, list=29%, signal=32%	7409/5293/5880/5732/113/489/814/5142/338442/7253/5144/6548/2867/483/2353/5908/5567/51738/2771/4772/109/627/1906/90993/64399/2149/4790/8843/5141/27198/116443/5906/2906/6237/2737/5733/5443/5338/387/10000/801/5604/3725/5350/5139/10398/4886/4659/2696/207/7074/2735/84152/478/5602/8503/490/10488/1385/64411/116/56670/111/2773/5879/84876/5595/2550/808/805/779/775/1080/6752/493/10451/2892
hsa04071	Sphingolipid signaling pathway	116	0.481091	1.43123	0.00309863	0.00882973	0.0045895	3662	tags=43%, list=25%, signal=33%	5330/2207/5293/5880/5579/140/8698/427/7124/4363/2771/2534/596/81537/8439/4790/5520/5521/9517/8877/10672/4846/130367/5338/387/10000/2206/4217/5604/340485/7132/53637/166929/2768/8560/5516/5529/207/253782/9294/5602/5331/8503/91012/1903/55012/2773/5879/55304/5595
hsa00020	Citrate cycle (TCA cycle)	29	-0.446882	-1.83081	0.00333561	0.00942163	0.00489715	3284	tags=45%, list=22%, signal=35%	6392/5091/8802/4967/3417/4191/8801/48/5105/55753/5106/2271/6391
hsa05212	Pancreatic cancer	75	0.518918	1.50236	0.00354233	0.00991851	0.00515542	4195	tags=45%, list=28%, signal=33%	5293/5880/9459/6772/7040/5900/4790/7043/6774/998/1870/5899/578/5925/5338/10000/5888/5604/3716/7042/3551/207/1019/7048/5602/5898/8503/7046/675/5879/5595/581/3845/7157
hsa00790	Folate biosynthesis	20	-0.526779	-1.94814	0.00454982	0.0126297	0.00656462	730	tags=35%, list=5%, signal=33%	5860/4337/6697/5053/5092/4338/84105
hsa05410	Hypertrophic cardiomyopathy	78	0.502611	1.45785	0.00462876	0.012739	0.00662144	4014	tags=44%, list=27%, signal=32%	6546/3676/489/60/3695/93589/3680/7124/1674/3569/7040/782/1906/3675/7171/6442/7043/781/71/59283/1636/3694/22801/3685/7042/7169/6444/8516/3908/3678/6443/779/7273/775
hsa00380	Tryptophan metabolism	38	-0.386318	-1.67142	0.00580946	0.0158529	0.00824	1762	tags=39%, list=12%, signal=35%	64577/223/1892/2639/847/217/4128/130013/23498/1962/4129/224/55526/125061/501
hsa04974	Protein digestion and absorption	80	0.495277	1.43879	0.00605875	0.0163943	0.00852138	4026	tags=46%, list=27%, signal=34%	6546/23428/9056/3783/6510/1296/1292/483/1307/131873/1281/1278/1291/1305/1277/206358/1290/1289/1293/54407/1359/7373/84570/1301/5547/1300/1303/120103/1288/478/10008/3784/1286/1298/1308/255631/340267
hsa04144	Endocytosis	233	0.427028	1.29773	0.0062092	0.0166614	0.00866021	3521	tags=35%, list=24%, signal=27%	27128/3559/3560/1234/2350/7456/9744/3561/11031/7852/30845/1601/23096/116986/3133/10938/3106/832/10109/5371/5156/10095/116984/3579/51100/3105/10096/409/3577/378/50807/867/30011/829/408/2869/3134/3306/998/3310/3107/58533/11021/868/10093/10094/273/23396/9815/6643/79720/382/6714/10097/5338/27131/387/2060/91782/128866/81873/1759/377/3312/8395/138429/25978/23527/440073/3135/8724/51534/7048/55048/7879/1…
hsa04371	Apelin signaling pathway	125	0.473424	1.41364	0.00652621	0.0173673	0.00902712	2687	tags=30%, list=18%, signal=25%	5330/23533/2793/6546/59345/54331/146850/113/814/5294/2784/6548/5567/2771/109/5054/81631/10365/3710/440738/3708/4208/643246/6237/8877/10672/4846/1958/10000/801/4635/2782/6696/6261/55970/85366/2787/5604
hsa00340	Histidine metabolism	20	-0.512852	-1.89663	0.00680759	0.0179676	0.00933914	1528	tags=45%, list=10%, signal=40%	223/10841/217/4128/3176/144193/4129/224/501
hsa05165	Human papillomavirus infection	297	0.412798	1.2636	0.00844443	0.0221066	0.0114905	4277	tags=40%, list=29%, signal=29%	5293/5734/356/3676/3659/4242/526/3371/4600/3695/5743/3680/7124/5315/3133/6772/9641/2535/894/1292/3106/3955/896/80326/7057/5567/3105/131873/3675/90993/1278/1291/3455/3134/4790/10379/1277/7148/998/3107/7187/7480/7058/3516/5520/1293/4599/8324/84441/5521/472/8321/3694/245972/578/5925/3066/9114/9636/7098/10000/22801/3685/3912/6696/10312/5604/3716/7132/3551/3135/1311/1288/1741/5516/23545/5529/3918/2885…
hsa04964	Proximal tubule bicarbonate reclamation	21	-0.489929	-1.76375	0.00863754	0.0224297	0.0116585	1965	tags=33%, list=13%, signal=29%	5105/6550/481/5106/762/1468/10991
hsa05418	Fluid shear stress and atherosclerosis	130	0.459305	1.37519	0.00875208	0.0225454	0.0117186	4195	tags=43%, list=28%, signal=31%	5293/653361/5880/3458/3553/3162/4688/2950/4318/3383/6347/1514/1535/60/7124/2353/7412/7056/4313/1906/596/10365/9181/4790/4208/71/4846/6714/387/10000/3685/801/4217/6401/3554/3725/7132/3551/658/5175/6885/59341/207/5598/5602/8503/2947/5879/90/808/6416/805/2949/659/857/7157
hsa04020	Calcium signaling pathway	195	0.432146	1.30726	0.00904225	0.022926	0.0119164	4071	tags=36%, list=27%, signal=27%	5330/2769/6546/5579/5724/952/255231/7852/113/5153/5023/489/814/10800/3082/3269/80228/3363/3707/6915/5156/2185/5567/109/5533/5026/2149/3710/2260/5136/3708/57105/2906/773/9630/5255/5733/8877/4846/136/4916/3274/4914/801/6261/444/85366/5350/2252/2246/7424/5530/7423/5979/4803/5027/57620/5331/490/84876/4915/5025/808/552/805/779/1910/623/148/775/293
hsa05206	MicroRNAs in cancer	155	0.441512	1.32794	0.00904225	0.022926	0.0119164	3213	tags=33%, list=22%, signal=26%	5293/5579/3162/9839/4318/960/5328/3371/8651/5743/7431/4082/894/4363/23414/6624/7057/7430/5156/1946/596/994/4790/4170/7148/6774/5292/1870/472/4325/4609/10253/578/3066/11186/6541/387/8434/9252/5604/993/1786/7042/3551/90427/7329/23405/54541/2885/9493/5598
hsa05230	Central carbon metabolism in cancer	63	0.515301	1.47061	0.0101623	0.0254618	0.0132345	3662	tags=46%, list=25%, signal=35%	5293/3945/3098/6510/9123/5315/2322/5156/3099/3091/6513/5214/2539/3939/5223/2260/8140/4609/4916/5213/10000/4914/5604/3815/207/5979/8503/5163/5595
hsa05231	Choline metabolism in cancer	88	0.482342	1.41188	0.0102005	0.0254618	0.0132345	3697	tags=34%, list=25%, signal=26%	5293/7454/5880/5579/5321/1606/5900/2353/5156/1608/3091/8525/9162/23396/57153/5338/10000/8395/5604/3725/56261/2885/207/10163/5602/80736/8503/5879/5595/8526
hsa04713	Circadian entrainment	76	0.491003	1.42325	0.0105028	0.0260145	0.0135218	4289	tags=47%, list=29%, signal=34%	5330/2793/5579/59345/54331/113/2784/2353/5567/2771/109/5592/3710/3708/2906/801/3762/2782/6261/55970/9252/2787/2775/5331/1385/116/111/2773/5595/2790/808/805/2783/775/2892/2791
hsa00061	Fatty acid biosynthesis	16	-0.537758	-1.78888	0.0105953	0.0260434	0.0135368	3165	tags=56%, list=21%, signal=44%	27349/32/31/84869/54995/51102/2194/23305/7923
hsa04722	Neurotrophin signaling pathway	114	0.471567	1.40264	0.0110182	0.0268777	0.0139704	3895	tags=40%, list=26%, signal=30%	5293/397/356/11213/814/4145/6195/5908/5580/8767/627/4908/10603/596/4794/4790/998/51135/10019/5906/9500/2889/4215/4916/387/10000/4914/801/4217/9252/5604/3725/3551/4804/2885/207/4803/5598/5602/8503/5879/4915/5595/808/581/805
hsa00900	Terpenoid backbone biosynthesis	21	-0.476364	-1.71491	0.0111053	0.0268866	0.0139751	1212	tags=33%, list=8%, signal=31%	3156/3157/2224/3422/51449/3158/10654
hsa00590	Arachidonic acid metabolism	46	0.536855	1.49258	0.0136503	0.0328015	0.0170495	1256	tags=26%, list=8%, signal=24%	6916/151056/26279/5742/5321/27306/240/5743/5740/493869/2687/5730
hsa04730	Long-term depression	45	0.532699	1.48228	0.0170352	0.0406321	0.0211197	4251	tags=47%, list=29%, signal=33%	5330/5579/5321/4067/2771/5592/3710/3708/773/10672/6261/5604/2775/2768/5516/5331/2773/5595/3845/3480/2892
hsa04971	Gastric acid secretion	60	0.496163	1.41194	0.018928	0.0443838	0.0230697	4135	tags=47%, list=28%, signal=34%	5330/5579/113/3766/60/6548/483/7430/5567/2771/109/3710/3708/3759/71/3274/801/85366/3772/478/5331/3784/111/2773/808/805/1080/6752
hsa04924	Renin secretion	58	0.50988	1.44803	0.0189474	0.0443838	0.0230697	4014	tags=48%, list=27%, signal=35%	5330/5734/5732/5153/1508/5567/2771/5533/1906/3710/5136/3708/3759/1636/801/3778/5139/5530/5331/1385/116/111/2773/84876/808/805/779/775
hsa04750	Inflammatory mediator regulation of TRP channels	85	0.463177	1.35072	0.0190216	0.0443838	0.0230697	3934	tags=36%, list=26%, signal=27%	5330/5293/5579/5734/3553/51393/5732/113/5588/5583/5321/3269/5567/5580/109/3710/3708/6714/4914/801/3554/59341/4803/5602/5331/8503/111/5606/808/805/623

## Sheet: PPT1_kegg_gesa
ID	Description	setSize	enrichmentScore	NES	pvalue	p.adjust	qvalues	rank	leading_edge	core_enrichment
hsa00053	Ascorbate and aldarate metabolism	27	-0.647903	-3.55939	1e-10	1.71667e-09	1.1345e-09	906	tags=52%, list=6%, signal=49%	7367/219/224/223/7363/54658/54659/7366/7364/501/54657/7365/9104/217
hsa00071	Fatty acid degradation	43	-0.779727	-5.16201	1e-10	1.71667e-09	1.1345e-09	985	tags=72%, list=7%, signal=68%	128/1374/219/34/23305/224/223/37/1376/1632/51703/33/35/51/10449/126/2180/501/3033/10455/38/36/124/127/30/1962/130/1892/2639/125/217
hsa00120	Primary bile acid biosynthesis	17	-0.849322	-4.07344	1e-10	1.71667e-09	1.1345e-09	1062	tags=76%, list=7%, signal=71%	9420/1581/23600/1109/6718/6342/51302/3295/8309/570/1582/1593/10998
hsa00220	Arginine biosynthesis	20	-0.76991	-3.99781	1e-10	1.71667e-09	1.1345e-09	509	tags=70%, list=3%, signal=68%	2752/383/162417/2805/27165/2746/445/95/435/1373/2806/84706/5009/2875
hsa00260	Glycine, serine and threonine metabolism	37	-0.757164	-4.55694	1e-10	1.71667e-09	1.1345e-09	1196	tags=68%, list=8%, signal=62%	55349/29968/2653/875/4128/10993/275/23464/2628/64902/635/501/4129/1491/211/132158/6470/1610/2593/51268/27232/29958/1757/9380/189
hsa00280	Valine, leucine and isoleucine degradation	46	-0.705589	-4.87797	1e-10	1.71667e-09	1.1345e-09	1320	tags=74%, list=9%, signal=68%	39/3157/549/593/219/5095/3028/1629/34/224/223/64087/5096/11112/35/594/3155/64902/26275/10449/501/84693/3033/316/3158/38/36/4329/3712/18/30/1962/1892/217
hsa00340	Histidine metabolism	20	-0.772542	-4.01148	1e-10	1.71667e-09	1.1345e-09	1156	tags=75%, list=8%, signal=69%	3067/3034/443/219/224/223/4128/3176/501/4129/84735/131669/144193/10841/217
hsa00350	Tyrosine metabolism	30	-0.724227	-4.12843	1e-10	1.71667e-09	1.1345e-09	1167	tags=63%, list=8%, signal=58%	1312/128/1644/4128/1621/2805/126/2184/4129/2954/2806/316/124/127/3242/3081/130/6898/125
hsa00380	Tryptophan metabolism	38	-0.72395	-4.31315	1e-10	1.71667e-09	1.1345e-09	1061	tags=68%, list=7%, signal=64%	169355/125061/1644/219/6999/224/223/4128/51166/1543/8564/501/4129/130013/3033/316/1544/847/38/64577/23498/55526/1962/1892/2639/217
hsa00410	beta-Alanine metabolism	28	-0.708161	-4.09962	1e-10	1.71667e-09	1.1345e-09	906	tags=61%, list=6%, signal=57%	219/224/223/35/51/26275/51380/501/84735/1807/23417/4329/18/1962/1892/51733/217
hsa00620	Pyruvate metabolism	44	-0.545003	-3.62703	1e-10	1.71667e-09	1.1345e-09	906	tags=52%, list=6%, signal=49%	219/55902/32/224/223/98/2271/5313/126/501/5091/134526/38/124/5105/3029/127/130/9380/197257/125/5106/217
hsa00630	Glyoxylate and dicarboxylate metabolism	29	-0.640923	-3.5839	1e-10	1.71667e-09	1.1345e-09	1320	tags=66%, list=9%, signal=60%	39/2752/125061/55902/5095/2653/48/275/112817/5096/51179/84693/132158/6470/847/38/54363/9380/189
hsa00640	Propanoate metabolism	29	-0.649404	-3.63133	1e-10	1.71667e-09	1.1345e-09	897	tags=62%, list=6%, signal=58%	593/55902/5095/1629/32/79611/5096/8801/35/594/51/26275/84693/23417/4329/18/1962/1892
hsa00650	Butanoate metabolism	24	-0.723472	-3.92731	1e-10	1.71667e-09	1.1345e-09	545	tags=71%, list=4%, signal=68%	39/3157/116285/6296/35/3155/3033/3158/54988/38/18/7915/1962/1892/348158/622/123876
hsa03013	Nucleocytoplasmic transport	101	0.514989	2.11378	1e-10	1.71667e-09	1.1345e-09	4949	tags=71%, list=33%, signal=48%	9688/7329/22916/55706/5901/23511/10921/23636/23214/3838/348995/57122/79023/3837/23165/8480/79902/65109/1434/9775/7514/4116/9631/3840/10189/22985/23225/23039/29107/6613/9670/8563/57510/80145/57187/23633/8021/22794/3841/9939/79228/4686/51194/3842/55705/9984/11260/8086/10073/10250/129401/81929/6396/23279/10482/84321/64328/7175/55746/30000/53371/65110/2733/10762/3843/6612/23534/55110/100101267/4928/5…
hsa03040	Spliceosome	128	0.541533	2.26313	1e-10	1.71667e-09	1.1345e-09	3756	tags=69%, list=25%, signal=52%	10946/9410/84950/22916/9343/10465/84991/6434/27316/220988/3192/11338/6426/57461/6427/6428/6632/10772/3183/9416/6629/6627/9128/10450/4670/9775/23450/4116/10992/2521/10713/6628/6432/10189/10262/22985/55119/1659/6626/27339/23020/9129/11017/23350/51645/3178/1665/3190/6637/55696/10915/57187/8683/55660/23451/51340/22938/9939/51639/29896/6633/3306/4686/6429/10291/10285/57819/25949/10907/9879/9984/84844/…
hsa04110	Cell cycle	124	0.486736	2.0273	1e-10	1.71667e-09	1.1345e-09	2796	tags=52%, list=19%, signal=43%	7529/991/5933/4998/994/699/5347/8317/701/1870/3066/3065/1874/990/7534/9133/4171/891/4175/7272/7709/8318/23594/4173/4085/51434/7533/4172/983/10971/10926/9088/1111/1019/996/9232/5111/1871/4087/993/4176/1017/51433/1032/4174/5591/64682/29945/1029/890/25/995/9184/1875/5000/7027/894/1030/545/5885/9700/1869/7042/4999/1031
hsa04975	Fat digestion and absorption	29	-0.623818	-3.48825	1e-10	1.71667e-09	1.1345e-09	560	tags=45%, list=4%, signal=43%	39/29881/64240/64241/4547/84649/2168/84647/2806/338/38/335/80168
hsa00330	Arginine and proline metabolism	45	-0.442	-3.04945	2.18572e-10	3.55467e-09	2.34919e-09	1142	tags=47%, list=8%, signal=43%	6303/5625/219/224/79814/223/4128/112483/2628/383/2805/112817/58510/501/4129/8659/84735/2806/1610/2593/217
hsa05168	Herpes simplex virus 1 infection	452	0.34453	1.5418	2.3181e-09	3.58147e-08	2.3669e-08	8369	tags=79%, list=56%, signal=35%	5501/578/9641/10308/5371/65243/51385/94039/6850/3460/7188/6426/3054/6427/6428/125893/29992/8893/6890/7187/5500/3109/162967/91661/7186/91664/6432/7748/10189/6885/5293/81931/1967/90321/57335/81856/51427/7561/348327/5451/349075/10520/3117/126375/339559/7549/10793/3678/25888/170959/147657/841/169841/7639/80264/57209/3551/146540/581/7692/51135/8683/7637/90333/7554/3455/7574/7248/90649/64170/284349/100…
hsa03030	DNA replication	36	0.631481	2.25936	1.12684e-08	1.65807e-07	1.09578e-07	3044	tags=72%, list=20%, signal=58%	5984/6118/5558/4171/5422/4175/5424/54107/4173/4172/10714/5111/2237/23649/4176/4174/6117/5982/246243/3978/10535/5985/5557/79621/1763/5983
hsa04979	Cholesterol metabolism	49	-0.390703	-2.65897	3.68726e-08	5.17892e-07	3.42262e-07	867	tags=41%, list=6%, signal=39%	3949/9388/1581/348/51129/64240/64241/344/8647/3990/336/338/350/4018/335/3931/27329/341/1593/345
hsa00040	Pentose and glucuronate interconversions	29	-0.498697	-2.7886	9.53772e-08	1.28137e-06	8.46828e-07	812	tags=45%, list=5%, signal=42%	7367/9942/7363/7360/54658/54659/7366/7364/54657/7365/6652/51084/51181
hsa00250	Alanine, aspartate and glutamate metabolism	33	-0.451268	-2.72298	1.30205e-07	1.67639e-06	1.10788e-06	929	tags=52%, list=6%, signal=48%	443/56954/2805/2346/27165/2746/64902/445/8659/435/1373/2806/84706/18/7915/2875/189
hsa05166	Human T-cell leukemia virus 1 infection	209	0.385889	1.66829	2.09716e-07	2.59209e-06	1.71305e-06	6021	tags=62%, list=41%, signal=37%	991/5595/5901/701/1870/9133/4085/6688/51434/4893/1111/3718/6513/1019/3689/6908/1385/996/9232/7514/1871/3109/4087/3561/6929/5293/10488/1017/51433/3559/3117/64682/64784/3600/29945/1029/890/915/3551/9184/581/6776/4214/109/113/7094/3115/894/4215/3111/1030/3122/3108/545/9700/1869/7042/293/5902/4049/5971/917/1031/6722/3932/90993/8295/896/3119/8881/3123/5291/9519/9134/916/3265/5532/898/7046/7040/5567/36…
hsa04144	Endocytosis	233	0.364401	1.5842	2.18405e-06	2.59566e-05	1.71541e-05	6829	tags=64%, list=46%, signal=35%	10109/28964/998/832/387/51652/10096/377/829/5371/55048/11021/128866/10094/27128/7456/50807/11031/5584/23396/1601/1173/27131/9798/9815/51100/10193/378/4087/867/3561/60682/1211/10890/10093/55737/11311/58513/10938/7852/8766/147179/3559/10092/10095/8027/1234/55738/2870/163/23096/51699/10097/80230/3799/58533/7879/161/9559/409/6714/7037/3306/9266/1213/5878/9265/64750/25978/116987/10617/81873/5119/11698…
hsa03015	mRNA surveillance pathway	89	0.442604	1.7956	5.29361e-06	6.05825e-05	4.00375e-05	6486	tags=76%, list=44%, signal=43%	22916/5501/1478/10921/23435/11052/51692/124540/65109/9775/5500/5518/4116/2521/26528/10189/22985/81608/64895/55012/29107/8761/55339/80335/11051/22794/9939/53918/4686/53981/5529/10914/23381/1479/5499/5515/2935/5523/8732/10898/8731/10250/8189/8106/100529063/10482/2107/65110/2733/9887/1477/10978/55110/55308/55916/26019/5526/29101/79869/132430/5528/26986/29894/28227/5520/5411/7919/23049
hsa00860	Porphyrin metabolism	39	-0.357399	-2.18382	6.26334e-06	6.91204e-05	4.568e-05	1191	tags=36%, list=8%, signal=33%	7367/645/2395/1356/326625/7363/54658/54659/7366/7364/54657/210/211/7365
hsa05132	Salmonella infection	240	0.353839	1.53931	8.26695e-06	8.80857e-05	5.82137e-05	5453	tags=54%, list=37%, signal=35%	10109/998/387/5595/578/84516/10096/1778/84790/391/51143/23207/10392/10094/27128/5898/60/1639/10540/5879/55207/302/1434/10376/203068/7186/3840/3071/6885/58484/5293/6993/10093/71/29109/2316/7846/197259/10092/10095/8767/834/338382/3606/841/64837/63916/55845/10097/3551/8655/581/29108/51135/3799/3831/7879/55823/9266/5878/9265/114548/837/838/5585/51626/55860/5603/6237/5058/9842/81873/1781/10006/23339/6…
hsa05135	Yersinia infection	131	0.398934	1.66939	9.23951e-06	9.51669e-05	6.28935e-05	5643	tags=58%, list=38%, signal=36%	10109/998/3984/387/10163/5595/2212/10096/391/10094/7456/60/5879/23396/9815/5880/7186/9138/7409/6885/58484/5293/5829/10093/71/7454/147179/3937/10092/10095/3678/834/3606/6195/63916/10097/3551/29108/51135/6714/114548/5585/5603/81873/3676/3932/27040/3661/5291/5335/5970/3654/10000/2932/7535/382/8935/925/926/10451/3553/4772/8394/29110/4773/4210/5601/5290/9564/8503/10552/5586/3586/5747/5594/5605
hsa05152	Tuberculosis	153	0.384945	1.63485	1.00731e-05	0.000100406	6.63561e-05	6090	tags=63%, list=41%, signal=37%	387/5595/2212/6850/4802/3460/8915/805/2207/2209/3689/1385/3109/3684/3687/4046/8877/11151/3117/64581/8767/3606/4261/841/581/51135/7879/5993/64170/6714/3115/3717/5878/3111/5994/3122/3108/843/5603/8625/7042/6772/3592/537/3588/972/2214/9902/4800/64127/3119/808/3123/3587/8844/23545/5532/7040/317/533/10333/836/5970/3654/3113/10000/596/1520/30835/7096/3118/26253/3112/10892/5289/3553/7097/5533/3458/1594/…
hsa00790	Folate biosynthesis	20	-0.523625	-2.71896	1.07789e-05	0.000104084	6.87863e-05	1131	tags=50%, list=8%, signal=46%	55034/2643/249/873/4338/4337/10243/5092/5053/5860
hsa00270	Cysteine and methionine metabolism	44	-0.313724	-2.08786	1.71134e-05	0.000160244	0.000105901	1078	tags=36%, list=7%, signal=34%	29968/2729/4357/875/10993/2805/23743/64902/635/1491/2806/55256/6898/7263/1036/4143
hsa00591	Linoleic acid metabolism	20	-0.512519	-2.66129	1.83055e-05	0.000166365	0.000109946	673	tags=40%, list=5%, signal=38%	1557/84647/1571/1544/1573/1558/1576/1559
hsa04666	Fc gamma R-mediated phagocytosis	89	0.429596	1.74283	2.33408e-05	0.000206066	0.000136184	5726	tags=63%, list=39%, signal=39%	10109/4082/998/7408/3984/10163/5595/2212/10096/1072/10094/6850/50807/5580/5879/23396/2209/5880/7409/3055/8877/653361/5293/65108/10093/7454/10092/10095/3635/8936/10097/3985/5058/81873/2214/27040/5338/5788/5291/4067/5335/5321/10000/5579/382/10451/3636/6198/8394/5290/274/1785/8503/10552/5594/85477
hsa03440	Homologous recombination	37	0.541131	1.94916	2.93747e-05	0.000252133	0.000166628	2096	tags=54%, list=14%, signal=47%	5888/8438/6118/5892/580/5424/146956/641/11073/10714/5932/7516/672/7517/5889/25788/6117/675/51720/80198
hsa05203	Viral carcinogenesis	158	0.375795	1.59934	3.22727e-05	0.00026952	0.000178119	6189	tags=63%, list=42%, signal=37%	5315/998/7529/991/5933/387/5595/578/3066/3065/3516/7534/6850/7188/1108/2965/7533/2885/4893/983/10971/5879/51564/1111/3718/1019/6908/1385/7187/7186/5293/10488/5829/1017/1234/3190/1029/890/841/581/6776/22938/7185/6714/894/1030/2960/5902/6722/2958/2967/5366/90993/81/9261/896/3661/5291/79885/87/9519/9134/3265/898/4067/5567/5922/5610/55697/836/5970/9734/4791/1642/2961/1386/2648/7532/3105/5290/64764/91…
hsa00020	Citrate cycle (TCA cycle)	29	-0.372342	-2.08205	7.09239e-05	0.000562074	0.000371461	811	tags=38%, list=5%, signal=36%	3418/6390/6389/48/6392/2271/8801/55753/5091/5105/5106
hsa00360	Phenylalanine metabolism	14	-0.588135	-2.55071	7.20468e-05	0.000562074	0.000371461	918	tags=57%, list=6%, signal=54%	1644/4128/2805/4129/2806/5053/3242/6898
hsa04810	Regulation of actin cytoskeleton	193	0.354783	1.52912	7.27604e-05	0.000562074	0.000371461	3525	tags=38%, list=24%, signal=30%	10109/28964/998/3984/5501/387/5305/10163/5595/10096/7114/8826/1072/10094/85464/60/6548/4893/5879/23396/10152/55740/3689/89846/5500/3684/5880/3687/9138/3685/3071/7409/5293/5829/10093/71/2768/4659/7852/57121/3675/7430/10092/10095/3678/5062/8936/55845/10097/7414/10672/8396/4478/128239/6714/3985/9170/5499/6237/5058/81873/79837/2260/3676/10787/81/10298/54776/3691/5291/9459/87/23191/3265
hsa03008	Ribosome biogenesis in eukaryotes	70	0.446228	1.76324	8.89083e-05	0.000670065	0.00044283	5732	tags=69%, list=39%, signal=42%	5901/55813/29889/51096/23560/84128/10528/29102/6949/55226/51602/55131/7514/10940/9790/55341/1457/54433/1736/29107/4931/10556/54913/65083/83732/26354/10813/10775/55127/51077/22803/1459/23160/10482/2091/54552/51367/10557/10436/283106/27341/55916/55505/55781/10885/25996/166378/10248
hsa01040	Biosynthesis of unsaturated fatty acids	23	-0.419482	-2.31314	9.5523e-05	0.000702777	0.000464448	1345	tags=48%, list=9%, signal=44%	79071/54898/6319/122970/641371/10965/51/6342/3295/570/30
hsa03460	Fanconi anemia pathway	47	0.485212	1.81942	0.000148314	0.00105237	0.000695486	2982	tags=53%, list=20%, signal=43%	5888/55215/6118/2187/2177/7398/146956/2178/2189/641/29089/672/116028/5889/6117/675/55120/57697/2175/80198/84464/545/4292/2188/79728
hsa04950	Maturity onset diabetes of the young	17	-0.485412	-2.32809	0.000149852	0.00105237	0.000695486	7655	tags=100%, list=52%, signal=49%	5080/3174/3087/3175/168620/3280/6927/3375/2494/389692/3171/3170/2645/3172/5313/6514
hsa04660	T cell receptor signaling pathway	95	0.39743	1.6195	0.000157576	0.0010585	0.000699535	6705	tags=69%, list=45%, signal=38%	998/387/5595/2885/8915/4893/4794/1019/5777/7409/6885/5293/3937/5062/915/3551/1493/10125/8440/29851/5603/5058/917/84433/3932/10298/27040/5788/5291/916/3265/5532/5335/5970/940/868/10000/5588/2932/919/7535/10892/925/926/10451/5533/3458/4772/4773/5133/5601/5290/3702/8503/4690/3586/5594/5605/4790/9020/3845/6300/5602/5530/959/7124
hsa05131	Shigellosis	210	0.342648	1.48258	0.000157576	0.0010585	0.000699535	6746	tags=63%, list=45%, signal=35%	64121/10109/998/387/10163/5595/10096/9181/11146/5331/10392/10094/27128/60/7188/5580/8915/11335/5879/7334/7321/7186/2931/6885/58484/5293/5829/3710/10093/71/23048/10092/10095/8767/3678/834/3606/8936/63916/10097/3551/826/581/29108/7414/7322/5330/6714/7094/10616/9266/9265/23236/114548/837/3059/5603/81873/113026/81/9978/3661/5291/87/54874/960/2017/5335/472/5970/3098/51196/3101/58528/10000/596/5217/309…
hsa04145	Phagosome	138	0.368066	1.54578	0.000184782	0.00121485	0.000802862	4943	tags=53%, list=33%, signal=36%	2212/1778/84790/51143/60/8417/4689/5879/6890/2209/3689/10376/3109/1536/3684/203068/3685/653361/11151/71/4481/29927/7846/4688/23673/3117/64581/3678/338382/529/9296/7879/3115/7037/5878/3111/526/3122/3108/6891/1781/53407/537/1535/2214/9341/9902/4074/51382/3119/3123/23545/84617/533/10333/528/3693/3113/10383/1520/23480/30835/3118/9146/3112/5289/245973/7097/90423/523/3105/3673/79659
hsa05100	Bacterial invasion of epithelial cells	68	0.442093	1.74065	0.000194434	0.00125167	0.000827198	5634	tags=60%, list=38%, signal=38%	10109/998/387/10163/10096/391/10094/60/5879/867/5293/1211/5829/10093/71/10092/10095/3678/8936/63916/10097/7414/6714/1213/3059/23607/81873/5291/2017/1759/857/6464/1495/10459/5290/3611/1785/9564/8503/10552/5747
hsa05140	Leishmaniasis	69	0.421605	1.66586	0.000205804	0.00129783	0.000857702	4770	tags=58%, list=32%, signal=40%	5595/2212/3460/4689/2209/3689/3109/1536/3684/5777/6885/653361/65108/4688/3117/51135/3115/3717/3111/3122/3108/5603/7042/6772/3592/3676/1535/2214/3119/3123/7040/5970/3654/3113/5579/3118/3112/3553/7097/3458
hsa02010	ABC transporters	43	-0.278731	-1.84528	0.000218407	0.00134975	0.00089202	712	tags=26%, list=5%, signal=24%	1244/64240/64241/10350/9429/10060/8647/10351/5244/23460/368
hsa01210	2-Oxocarboxylic acid metabolism	18	-0.466244	-2.28303	0.000233672	0.00141578	0.000935652	806	tags=50%, list=5%, signal=47%	3418/48/162417/2805/51166/95/2806/84706/2875
hsa03430	Mismatch repair	23	0.569706	1.8787	0.00024096	0.00143186	0.000946279	3044	tags=61%, list=20%, signal=48%	5984/6118/4436/9156/5424/10714/5111/6117/5982/3978/5985/2956/4292/5983
hsa05130	Pathogenic Escherichia coli infection	183	0.346151	1.48937	0.000275696	0.00160736	0.00106226	2613	tags=33%, list=18%, signal=27%	10109/998/387/10163/5595/578/2212/10096/9181/84790/10094/27128/7456/60/5879/4691/10376/203068/5777/7186/9138/10061/3071/6885/10093/71/2768/64005/7846/147179/57121/7430/10092/10095/834/3606/4644/5062/841/25/8936/55845/10097/3551/581/29108/51135/4542/10672/6714/9266/8440/9170/9265/114548/837/3059/5603/5058/81873
hsa05169	Epstein-Barr virus infection	181	0.342327	1.47082	0.000284809	0.00162974	0.00107706	4472	tags=47%, list=30%, signal=33%	578/9641/1870/3066/3065/3516/6850/7188/953/5708/5879/4794/965/3718/6890/1019/10213/7187/1871/3109/7186/5707/5717/6885/5293/1017/695/8819/7431/3117/890/841/915/3551/581/51135/3455/22938/9612/3115/894/3111/3122/3108/6891/5603/1869/864/6772/5971/917/9541/5709/896/3119/3123/3661/5291/9861/9134/916/5719/960/898/4067/5714/317/5610/25942/836/5970/5704/3654/3113/4791/10000/596/5713/4940/3383/3118/919/575…
hsa04658	Th1 and Th2 cell differentiation	82	0.415077	1.66486	0.000317341	0.00178288	0.00117826	6677	tags=73%, list=45%, signal=41%	5595/3516/3460/4794/3718/3109/3561/3594/3559/3117/915/3551/6776/3115/3717/3111/3122/3108/9794/5603/864/6772/3592/917/84441/182/3932/27040/3119/3123/916/5532/4851/5335/5970/3113/5588/3118/919/7535/3112/5533/3458/4772/3560/4853/4773/5601/5594/3714/3716/2625/4790/4854/30009/7297/6300/5602/5530/3127
hsa00061	Fatty acid biosynthesis	16	-0.483522	-2.20152	0.0003373	0.00186117	0.00123	764	tags=38%, list=5%, signal=36%	23305/32/51703/84869/2180/7923
hsa04964	Proximal tubule bicarbonate reclamation	21	-0.409696	-2.16174	0.000574943	0.00311679	0.00205981	928	tags=38%, list=6%, signal=36%	762/1468/760/27165/2746/5105/10991/5106
hsa03410	Base excision repair	33	0.502029	1.7792	0.000715668	0.00381278	0.00251977	4368	tags=61%, list=29%, signal=43%	5424/54107/55247/6996/10714/5111/4595/2237/142/27301/3978/7515/328/5427/7374/56655/10038/23583/3980/3146
hsa00770	Pantothenate and CoA biosynthesis	20	-0.408207	-2.11965	0.000787653	0.00412517	0.00272622	906	tags=40%, list=6%, signal=38%	219/5167/224/51380/1807/53354/51733/217
hsa00590	Arachidonic acid metabolism	46	-0.261516	-1.80794	0.000839437	0.0043231	0.00285703	354	tags=24%, list=2%, signal=23%	873/1557/84647/1571/1573/2053/1558/1555/4051/1559/8529
hsa04380	Osteoclast differentiation	121	0.361198	1.50091	0.000903049	0.00457446	0.00302315	6808	tags=62%, list=46%, signal=34%	5595/2212/54209/6850/3460/11006/1435/6688/4689/2885/5879/2209/1385/7186/126014/7305/6885/653361/5293/695/4688/3937/8792/3551/3455/10859/1436/11025/5603/7042/10288/6772/5971/55423/1513/1535/2214/4286/3932/79168/5291/5532/7046/7040/5970/4791/10000/3553/5533/3458/4772/10326/4773/5601/2355/5290/8503/5594/3716/4790/27035/9020/10454/7297/6300/54/140885/8651/11024/5468/5602/5530/8878/7124/4982
hsa05323	Rheumatoid arthritis	82	0.39855	1.59857	0.000968373	0.00482625	0.00318955	5785	tags=65%, list=39%, signal=40%	942/1435/3689/3109/10673/941/3117/8792/529/3606/3600/9296/1493/3115/3111/526/3122/3108/7042/537/1513/51382/4312/3119/3123/23545/4050/6374/7040/533/528/940/3113/284/3383/3118/3112/6352/245973/3553/7097/3458/90423/523/51606/9114/7043/2919/3683/2921/8741/6364/10312
hsa05164	Influenza A	145	0.352379	1.48988	0.00122415	0.00600416	0.003968	5643	tags=54%, list=38%, signal=34%	5595/578/9641/5371/3838/60/3460/8480/1019/7187/7514/3109/51284/11100/5293/71/29107/8766/3117/834/3606/4261/841/3551/581/29108/51135/3455/23633/3841/4600/3115/3717/3111/3122/3108/114548/293/6772/3592/10898/1965/896/3119/3123/3661/5291/8106/100529063/10482/317/7706/5610/836/5970/3113/10000/4940/103/5579/3383/3118/57506/3112/6352/356/3553/3458/29110/4928/55916/7416/5290/8772/54205/8503/5594/5605
hsa00910	Nitrogen metabolism	14	-0.479966	-2.08158	0.00201588	0.00973294	0.00643226	1185	tags=50%, list=8%, signal=46%	2752/762/23632/760/2746/1373/763
hsa05033	Nicotine addiction	17	-0.402767	-1.93171	0.00209373	0.00995329	0.00657789	7281	tags=94%, list=49%, signal=48%	55879/773/2563/57030/2570/116443/2905/2564/2903/2562/116444/1141/2568/2892/2904/1137
hsa04120	Ubiquitin mediated proteolysis	135	0.342403	1.43594	0.0022014	0.0103066	0.00681136	4866	tags=48%, list=33%, signal=33%	7329/991/65264/7324/5371/10055/92912/51434/10054/11065/27338/7334/22954/996/7321/10401/867/672/9039/51433/118424/7332/27339/8450/9616/55120/4591/64682/29945/10477/4214/7322/51465/9320/9040/10075/63893/64750/8453/9063/51366/7428/7317/7319/26259/9978/8881/1161/54926/23221/11060/10277/868/25847/55236/1642/55585/330/89910/8697/6233/140739/9820/55958/6500
hsa04613	Neutrophil extracellular trap formation	103	0.362813	1.49339	0.0022384	0.0103234	0.00682246	6021	tags=59%, list=41%, signal=35%	10533/5595/2212/3066/3065/5331/6850/60/4689/5879/51564/2209/3689/1536/3684/5880/8520/51284/6885/653361/5293/71/6404/4688/64581/2359/834/5330/6714/27180/23236/837/5603/51311/293/1535/2214/5291/79885/5335/5970/9734/10000/7417/5579/3146/7097/7416/5290/2357/9759/728/8503/8841/3683/5594/5605/7419/10014/177/4790
hsa05206	MicroRNAs in cancer	155	0.336367	1.4296	0.00283036	0.0128408	0.00848616	7078	tags=59%, list=48%, signal=31%	4082/7329/387/5595/9493/578/994/1870/3925/3066/3065/4363/5328/113130/2146/11186/2885/1786/4893/4318/5598/1871/6659/993/5293/672/2744/7430/7431/6541/3678/3190/6624/1029/25/995/3551/1788/894/1789/1869/7042/10298/5291/9134/3265/90427/960/898/4851/1946/5335/836/6464/472/1945/596/5579/4325/1944/9839/4853/3371/5290/9759/8503/57521/5594/5605/9252/6093/27250/10014/4194/4790/7168/4854/7976/648/1399/8434/3…
hsa05162	Measles	119	0.351179	1.45838	0.00286736	0.0128408	0.00848616	6106	tags=59%, list=41%, signal=35%	578/9641/3718/1019/7187/51284/3561/6885/1457/5293/1017/3559/841/915/3551/581/51135/6776/3455/4478/4600/894/3306/6772/3592/917/1965/896/3661/5291/1459/51209/9134/916/898/317/5610/836/6504/5970/940/3654/868/10000/596/4940/30835/103/2932/57506/356/3553/7097/3560/283106/29110/5601/8667/5290/8772/27102/54205/8503/7128/3716/4790/3312/8717/9367/9451
hsa04670	Leukocyte transendothelial migration	102	0.354141	1.45739	0.00338533	0.0149438	0.009876	5791	tags=51%, list=39%, signal=31%	998/7408/387/60/2773/4689/5879/4318/3689/1536/3684/5880/5908/7409/653361/5293/5829/71/7852/7430/4688/7414/2771/4478/5603/5906/399/3676/1535/81/5291/87/5335/7070/5579/3383/1495/4313/83700/6494/83593/5010/10451/5290/1364/3702/9564/8503/5175/3683/5747/6093
hsa00760	Nicotinate and nicotinamide metabolism	32	-0.281784	-1.64876	0.00372121	0.0161951	0.010703	1404	tags=38%, list=9%, signal=34%	93100/4837/10135/54981/23475/5167/23410/23530/23408/316/133686/554235
hsa00561	Glycerolipid metabolism	46	-0.235649	-1.62912	0.00387255	0.0165253	0.0109211	1181	tags=30%, list=8%, signal=28%	116255/80339/9663/219/9388/224/223/57678/84649/3990/501/132158/80168/217
hsa04659	Th17 cell differentiation	98	0.357871	1.46444	0.00390403	0.0165253	0.0109211	5146	tags=52%, list=35%, signal=34%	5595/3460/4794/3718/9466/3109/4087/3561/861/3594/3559/3117/50615/3091/915/3551/6776/3115/3717/3111/3122/3108/5603/10148/6772/917/3932/27040/3119/3123/916/5532/7046/7040/5335/5970/3113/5588/3326/3118/919/7535/3112/3553/3320/5533/3458/4772/3560/4773/5601
hsa04962	Vasopressin-regulated water reabsorption	40	0.442021	1.61096	0.0050203	0.0209632	0.013854	7578	tags=75%, list=51%, signal=37%	84516/1778/51143/1639/10540/4905/397/1385/10488/8766/6810/8655/109/5878/51626/1781/90993/5567/79659/396/112/64764/10671/5869/2778/1783/51164/9586/5868/148327
hsa05340	Primary immunodeficiency	32	0.462966	1.63112	0.00520295	0.0214361	0.0141666	4616	tags=62%, list=31%, signal=43%	100/64421/3718/6890/3561/695/4261/915/5993/5994/29851/6891/8625/3932/5788/916/7374/7535/925/926
hsa00562	Inositol phosphate metabolism	72	0.379015	1.50327	0.00540744	0.0219855	0.0145297	7655	tags=74%, list=52%, signal=36%	8898/5305/5331/3631/9896/23396/5293/5298/3635/8396/5330/55613/23236/113026/79837/27124/64419/5291/8871/5335/51196/22876/4952/5289/5294/3707/7167/3636/8394/5287/8776/5290/138429/84812/56623/64768/3706/51477/5333/55361/3633/5297/253430/23007/8867/80271/8821/200576/5332/5286/22908/51763/8897
hsa04662	B cell receptor signaling pathway	77	0.370202	1.47556	0.00577458	0.0231733	0.0153147	6675	tags=62%, list=45%, signal=35%	5595/6850/11006/2885/8915/4893/5879/4794/5880/5777/7409/5293/695/3635/3551/10859/27071/11025/10288/971/84433/79168/5291/3265/5532/4067/5970/10000/2932/5579/10892/10451/5533/4772/3636/4773/5290/8503/5594/5605/25780/4790/930/3845/974/11024/933/5530
hsa04672	Intestinal immune network for IgA production	40	0.437468	1.59437	0.00615268	0.0243741	0.0161082	7341	tags=78%, list=49%, signal=39%	942/3109/10673/7852/941/3117/3600/3115/3111/3122/3108/29851/3676/3119/3123/7040/3601/940/3113/3118/3112/3586/56477/8741/9020/2826/3127/959/115650/3695/608
hsa03450	Non-homologous end-joining	11	0.616676	1.70373	0.00632708	0.0245575	0.0162294	1859	tags=55%, list=13%, signal=48%	64421/2237/7520/5591/2547/7518
hsa04218	Cellular senescence	150	0.323676	1.37101	0.00635793	0.0245575	0.0162294	8351	tags=73%, list=56%, signal=32%	5933/5501/5595/4605/1870/1874/5928/9133/891/4893/983/805/1111/1019/5810/5500/1871/4087/2305/993/5293/3710/1017/1029/890/7248/1875/894/286826/1030/5499/5603/6237/545/90550/1869/7042/293/9261/896/808/5291/9134/3265/5532/898/7046/7040/4683/472/5970/5883/10000/1978/7417/83593/4776/11200/6009/55957/204851/5533/4772/3105/4773/823/7416/5290/824/8503/7043/3364/22808/5594/5605/3708/7419/3805/4790/3845/630…
hsa04611	Platelet activation	113	0.340182	1.41053	0.0075477	0.0287931	0.0190286	2529	tags=33%, list=17%, signal=27%	7408/5501/387/5595/2212/5331/83706/6850/60/2773/146850/5584/2207/5500/9138/5908/5293/3710/71/695/4659/6916/3937/5742/10672/2771/109/5330/23533/113/6714/7094/10125/23236/5499/1278/5603
hsa00130	Ubiquinone and other terpenoid-quinone biosynthesis	11	-0.484812	-1.8727	0.00804448	0.030314	0.0200338	7661	tags=100%, list=52%, signal=48%	27235/10229/51805/154807/84274/51004/79001/2677/3242/6898
hsa04913	Ovarian steroidogenesis	38	-0.233391	-1.3905	0.00829804	0.0308927	0.0204162	995	tags=29%, list=7%, signal=27%	3643/122970/3479/3949/107/1583/3294/641371/10965/1543/1573
hsa04064	NF-kappa B signaling pathway	102	0.338579	1.39335	0.00859389	0.0316132	0.0208924	7339	tags=66%, list=49%, signal=33%	7329/6850/5328/7188/8915/7187/7186/10673/6885/1457/695/142/8792/3551/51135/7185/4049/5971/84433/597/3932/23643/27040/1459/4050/4067/5335/7706/472/5970/3654/4791/596/5588/5579/3383/330/7535/10892/3553/55367/283106/388372/6357/51588/8837/2919/2921/7128/6351/4790/8717/9020/10454/29775/7412/959/7124/3576/23085/79092/1460/115650/23586/1896/329/353376
hsa05163	Human cytomegalovirus infection	197	0.310787	1.33948	0.0088928	0.0323279	0.0213647	8574	tags=73%, list=58%, signal=31%	387/5595/578/1870/2782/5331/7188/2773/2885/4893/5879/805/2787/6890/1019/1385/1871/5880/7186/59345/9138/3685/5293/10488/5829/3710/2768/5734/7852/2793/1234/54331/1029/841/3551/581/10672/2771/109/5330/7248/113/6714/6667/23236/6891/5603/1869/3588/2784/90993/808/3587/3661/5291/3265/5532/5567/836/5970/10000/1978/2932/5579/1230/2923/1386/6352/356/4776/6009/3553/5533/4772/6198/29110/3105/2783/388372/4773…
hsa04625	C-type lectin receptor signaling pathway	97	0.34543	1.41254	0.00904225	0.032489	0.0214712	6705	tags=62%, list=45%, signal=34%	387/5595/9641/6850/5580/8915/4893/805/2207/4046/5293/3710/64581/834/841/3551/29108/64170/6714/114548/5603/6237/5058/6772/3592/5971/9261/808/5291/8844/3265/5532/5970/868/4791/10000/3659/30835/26253/10892/4776/3553/5533/4772/4773/5601/5290/8503/22808/3586/5594/3708/4790/9020/6367/3845/6300/5602/5530/7124
hsa04621	NOD-like receptor signaling pathway	150	0.317914	1.34661	0.0105368	0.0374238	0.0247325	7753	tags=68%, list=52%, signal=33%	387/5595/9641/5331/10392/7188/7226/5580/7187/1536/7186/6885/58484/3710/7158/55669/10059/51393/114769/8767/834/3606/841/3551/29108/51135/3455/5330/64170/3428/9051/10616/23236/114548/837/838/5585/9447/5603/90550/6772/1535/64127/3661/2634/5970/115362/596/84674/4940/7417/4671/330/3326/84168/57506/6352/3553/3320/115361/9474/29110/11035/4210/7416/5601/81631/79184/8772/55054/5586/2919/22900/5594/2921/71…
hsa05145	Toxoplasmosis	108	0.33263	1.37472	0.0118819	0.0417217	0.0275729	6705	tags=60%, list=45%, signal=33%	5595/3460/2773/146850/3109/6885/3912/3117/1234/3915/4261/841/3551/51135/3910/2771/23533/240/3115/3306/3717/3111/3122/3108/5603/7042/6772/3592/3588/23643/3119/3123/3587/7040/836/5970/3911/3654/3113/10000/596/330/3118/3112/5294/7097/3458/5601/54205/7043/3586/79444/5594/3716/4790/3312/3918/10454/7297/6300/8651/5602/3127/959/7124
hsa04612	Antigen processing and presentation	60	0.382576	1.48213	0.0121161	0.042066	0.0278004	8273	tags=87%, list=56%, signal=39%	4802/10437/6890/1385/3109/10197/3117/4261/5993/3115/3306/3111/5994/3122/3108/6891/8625/972/4800/3119/3123/5641/3113/1520/3308/3326/3118/2923/3112/925/926/3320/3458/3105/3821/3309/821/811/3805/3312/3127/7124/3133/6892/1514/3310/3135/1508/3106/3134/5720/3304
hsa04070	Phosphatidylinositol signaling system	90	0.347542	1.41147	0.0130906	0.0449445	0.0297027	7728	tags=70%, list=52%, signal=34%	8898/5305/8525/5331/3631/23396/805/5293/3710/5298/3635/1606/9807/8396/1608/5330/55613/23236/51447/113026/79837/160851/808/64419/5291/8871/5335/51196/8527/5579/22876/4952/5289/3707/3636/8394/5287/8776/5290/8503/84812/56623/64768/3706/3708/5333/55361/3633/5297/9677/253430/8867/80271/8821/200576/5332/9162/5286/23262/22908/8897/801/1040
hsa00062	Fatty acid elongation	22	-0.29452	-1.60459	0.0139318	0.0473069	0.031264	1345	tags=36%, list=9%, signal=33%	79071/54898/122970/641371/10965/10449/3033/1892
