# Supplementary material for: Tumor purity–associated genes influence hepatocellular carcinoma prognosis and tumor microenvironment
Source: Front Oncol. 2023 Jun 26;13:1197898. doi: 10.3389/fonc.2023.1197898 (PMC10330704; doi:10.3389/fonc.2023.1197898)
Supplement: Supplementary file 14 [file Table_7.xls]

## Sheet: 1.PCR  detection plan
Serial Number	Group	Sample			Gene under test
1	Human hepatic stellate cells	LX-2	LX-2		PPT1
2	Human hepatoma cells	Huh-1	Huh-1		HK3
3	Human hepatoma cells	HepG2	HepG2		ADCK3
4	Human hepatoma cells	SK-HeP-1	SK-HeP-1
Plate 1
	1	2	3	4	5	6	7	8	9	10	11	12
A	PPT1+ 1	PPT1+ 1	PPT1+ 1	PPT1+ 2	PPT1+ 2	PPT1+ 2	PPT1+ 3	PPT1+ 3	PPT1+ 3	PPT1+ 4	PPT1+ 4	PPT1+ 4
B	HK3 + 1	HK3 + 1	HK3 + 1	HK3 + 2	HK3 + 2	HK3 + 2	HK3 + 3	HK3 + 3	HK3 + 3	HK3 + 4	HK3 + 4	HK3 + 4
C	ADCK3+ 1	ADCK3+ 1	ADCK3+ 1	ADCK3+ 2	ADCK3+ 2	ADCK3+ 2	ADCK3+ 3	ADCK3+ 3	ADCK3+ 3	ADCK3+ 4	ADCK3+ 4	ADCK3+ 4
D	GAPDH + 1	GAPDH + 1	GAPDH + 1	GAPDH + 2	GAPDH + 2	GAPDH + 2	GAPDH + 3	GAPDH + 3	GAPDH + 3	GAPDH + 4	GAPDH + 4	GAPDH + 4
E
F
G
H

## Sheet: 2.Expansion curve dissolution c
Plate 1
	1	2	3	4	5	6	7	8	9	10	11	12
A	22.1182	22.0977	22.1561	26.3062	26.2407	26.236	20.326	20.241	20.3541	19.403	19.182	19.321
B	34.1912	34.3297	33.8472	34.3322	34.5266	34.8512	32.4175	32.2585	32.5529	30.921	30.7551	31.0577
C	24.4742	24.4027	24.4023	26.4442	26.0768	27.1256	21.4661	21.3587	21.5867	20.414	20.4636	21.7673
D	14.4494	14.5478	14.4998	20.0074	20.0704	20.0323	14.2837	14.1984	14.2658	12.1664	11.9485	12.146
E
F
G
H

## Sheet: 3.Data processing
Sample	PPT1			HK3			ADCK3				H-GAPDH				Internal parameter mean value
LX-2	22.1182	22.0977	22.1561	34.1912	34.3297	33.8472	24.4742	24.4027	24.4023		14.4494	14.5478	14.4998		14.499
Huh-1	26.3062	26.2407	26.236	34.3322	34.5266	34.8512	26.4442	26.0768	27.1256		20.0074	20.0704	20.0323		20.0367
HepG2	20.326	20.241	20.3541	32.4175	32.2585	32.5529	21.4661	21.3587	21.5867		14.2837	14.1984	14.2658		14.2493
SK-HeP-1	19.403	19.182	19.321	30.921	30.7551	31.0577	20.414	20.4636	21.7673		12.1664	11.9485	12.146		12.087
	∆CT=CT Target gene-CT Mean values of internal reference genes
LX-2	7.61919	7.59867	7.6571	19.6922	19.8307	19.3481	9.97517	9.90371	9.90326
Huh-1	6.26954	6.20405	6.19925	14.2955	14.4899	14.8145	6.40754	6.04006	7.0889
HepG2	6.07667	5.99167	6.10484	18.1682	18.0093	18.3036	7.21683	7.1094	7.33744
SK-HeP-1	7.31608	7.09508	7.23405	18.8341	18.6682	18.9707	8.32699	8.3766	9.68034
	∆CTAverage value of control group
LX-2	7.62499	7.62499	7.62499	19.6237	19.6237	19.6237	9.92738	9.92738	9.92738
LX-2	7.62499	7.62499	7.62499	19.6237	19.6237	19.6237	9.92738	9.92738	9.92738
	∆∆CT=∆CT Experimental group-∆CT Average value of control group
LX-2	-0.00579672	-0.0263186	0.0321153	0.0685297	0.207001	-0.275531	0.0477892	-0.0236691	-0.0241201
Huh-1	-1.35545	-1.42094	-1.42574	-5.32816	-5.1338	-4.80919	-3.51984	-3.88732	-2.83848
HepG2	-1.54832	-1.63332	-1.52015	-1.45548	-1.61442	-1.32005	-2.71055	-2.81798	-2.58994
SK-HeP-1	-0.308906	-0.529908	-0.390937	-0.789601	-0.955499	-0.652968	-1.60039	-1.55078	-0.247039
	2^-∆∆CT
LX-2	1.00403	1.01841	0.977985	0.953609	0.866336	1.21044	0.967418	1.01654	1.01686
Huh-1	2.55877	2.6776	2.68652	40.173	35.1097	28.0357	11.4704	14.7979	7.15266
HepG2	2.92476	3.10225	2.86821	2.74247	3.06189	2.49675	6.54571	7.05174	6.02075
SK-HeP-1	1.23877	1.44384	1.31124	1.7286	1.93925	1.5724	3.03226	2.92975	1.18677
	2^-∆∆CT Avg
	PPT1					HK3					ADCK3
	LX-2	Huh-1	HepG2	SK-HeP-1		LX-2	Huh-1	HepG2	SK-HeP-1		LX-2	Huh-1	HepG2	SK-HeP-1
1	1.00403	2.55877	2.92476	1.23877		0.953609	40.173	2.74247	1.7286		0.967418	11.4704	6.54571	3.03226
2	1.01841	2.6776	3.10225	1.44384		0.866336	35.1097	3.06189	1.93925		1.01654	14.7979	7.05174	2.92975
3	0.977985	2.68652	2.86821	1.31124		1.21044	28.0357	2.49675	1.5724		1.01686	7.15266	6.02075	1.18677
Avg	1.00014	2.64096	2.96507	1.33128		1.01013	34.4395	2.76704	1.74675		1.00027	11.1403	6.5394	2.38293
SD	0.0204906	0.0713251	0.122121	0.103993		0.178879	6.09636	0.283373	0.184098		0.0284538	3.83328	0.515525	1.03717
	1.0001±0.0205	2.6410±0.0713	2.9651±0.1221	1.3313±0.1040		1.0101±0.1789	34.4395±6.0964	2.7670±0.2834	1.7467±0.1841		1.0003±0.0285	11.140±3.8333	6.5394±0.5155	2.3829±1.0372
		LX-2	Huh-1	HepG2	SK-HeP-1	f	p
	PPT1	1.0001±0.0205	2.6410±0.0713	2.9651±0.1221	1.3313±0.1040	357	<0.0001
	HK3	1.0101±0.1789	34.4395±6.0964	2.7670±0.2834	1.7467±0.1841	85.51	<0.0001
	ADCK3	1.0003±0.0285	11.140±3.8333	6.5394±0.5155	2.3829±1.0372	15.62	0.001
	Note: In the figure, LX-2 is a human hepatic stellate cell and HepG2, SK-HeP-1, Huh-1 is a human hepatoma cell.
